# Supplementary material for: Low-bias photoelectrochemical water splitting via mediating trap states and small polaron hopping
Source: Nat Commun. 2022 Oct 20;13:6231. doi: 10.1038/s41467-022-33905-6 (PMC9585101; doi:10.1038/s41467-022-33905-6)
Supplement: Supplementary file 5 — Source Data [file 41467_2022_33905_MOESM5_ESM.zip]

Archive with 16 entries (16 files):
- Figure 1.xlsx
- Figure 2.xlsx
- Figure 3.xlsx
- Figure 4.xlsx
- Figure 5.xlsx
- Figure 6.xlsx
- Figure 7.xlsx
- Supplementary Figure 10.xlsx
- Supplementary Figure 2.xlsx
- Supplementary Figure 3.xlsx
- Supplementary Figure 4.xlsx
- Supplementary Figure 5.xlsx
- Supplementary Figure 6.xlsx
- Supplementary Figure 7.xlsx
- Supplementary Figure 8.xlsx
- Supplementary Figure 9.xlsx
