# Supplementary material for: Low-bias photoelectrochemical water splitting via mediating trap states and small polaron hopping
Source: Nat Commun. 2022 Oct 20;13:6231. doi: 10.1038/s41467-022-33905-6 (PMC9585101; doi:10.1038/s41467-022-33905-6)
Supplement: Supplementary file 5 — Source Data [file 41467_2022_33905_MOESM5_ESM.zip › Figure 1.xlsx]

## Sheet: Figure 1c
2 theta	Pristine BiVO4	2 theta	P-BiVO4
15.0131	64	15.0131	368
15.0391	72.9107	15.0391	380.871
15.0651	84.7619	15.0651	373.159
15.0911	85	15.0911	380.762
15.1171	60.9922	15.1171	383.881
15.1431	79.0078	15.1431	379.248
15.1691	70.5953	15.1691	391.226
15.1951	81.1665	15.1951	384.556
15.2211	60.8257	15.2211	361.905
15.2471	70.8391	15.2471	365.464
15.2731	71.0992	15.2731	369.603
15.2991	76.3451	15.2991	360.201
15.3251	62.9051	15.3251	372.214
15.3511	72.3231	15.3511	373.129
15.3771	85.1941	15.3771	358.361
15.4031	65.7209	15.4031	380.684
15.4291	61.1588	15.4291	367.334
15.4551	65.1566	15.4551	370.651
15.4811	66	15.4811	358.858
15.5071	79.7951	15.5071	365.738
15.5331	74.1829	15.5331	373.611
15.5591	77.5414	15.5591	368.667
15.5851	67.2744	15.5851	369.345
15.6111	60.1411	15.6111	366.913
15.6371	64.3331	15.6371	369.048
15.6631	61.4883	15.6631	370
15.6891	71.8723	15.6891	364.064
15.7151	63.5543	15.7151	354.679
15.7411	63.3331	15.7411	366.443
15.7671	83.5186	15.7671	373.425
15.7931	74.144	15.7931	368.381
15.8191	74.6165	15.8191	355.614
15.8451	73.9051	15.8451	362.602
15.8711	63.2567	15.8711	363.965
15.8971	70.9276	15.8971	371.277
15.9231	67.2092	15.9231	370.778
15.9491	61.3572	15.9491	362.215
15.9751	59.7343	15.9751	361.531
16.0011	68.9673	16.0011	364.246
16.0271	65.8045	16.0271	375.421
16.0531	57.5876	16.0531	377.778
16.0791	66.0842	16.0791	377.373
16.1051	68.9172	16.1051	369.084
16.1311	57.9732	16.1311	357.987
16.1571	62.1415	16.1571	359.507
16.1831	74.9815	16.1831	367.428
16.2091	71.9335	16.2091	366.651
16.2351	65.4664	16.2351	369.938
16.2611	66.5712	16.2611	371.286
16.2871	73.1381	16.2871	366.486
16.3131	78.5039	16.3131	364.992
16.3391	70.6026	16.3391	379.807
16.3651	57.6436	16.3651	380.995
16.3911	52.0518	16.3911	365.948
16.4171	63.9975	16.4171	363.751
16.4431	73.5487	16.4431	360
16.4691	65.2226	16.4691	359.111
16.4951	68.6476	16.4951	366.254
16.5211	70.9059	16.5211	371.057
16.5471	63.1708	16.5471	359.269
16.5731	59.9767	16.5731	362.903
16.5991	56.2105	16.5991	371.263
16.6251	56.9241	16.6251	366.694
16.6511	61.4996	16.6511	369.875
16.6771	65.8249	16.6771	364.35
16.7031	67.9348	16.7031	364.036
16.7291	58.4072	16.7291	368.443
16.7551	48.0225	16.7551	363.71
16.7811	59.5781	16.7811	374.771
16.8071	61.9542	16.8071	367.261
16.8331	55.2762	16.8331	368.473
16.8591	64.1135	16.8591	364.704
16.8851	61.4288	16.8851	362.572
16.9111	61.3784	16.9111	359.551
16.9371	66.5945	16.9371	359.937
16.9631	69.9767	16.9631	360.582
16.9891	64.295	16.9891	367.803
17.0151	57.4159	17.0151	360.124
17.0411	60.4176	17.0411	363.157
17.0671	58.8905	17.0671	354.107
17.0931	70.3192	17.0931	365.082
17.1191	60	17.1191	352.748
17.1451	59.4409	17.1451	363.627
17.1711	59.6467	17.1711	361.118
17.1971	70.3347	17.1971	356.834
17.2231	61.217	17.2231	357.566
17.2491	57.1467	17.2491	367.32
17.2751	58.9573	17.2751	372.128
17.3011	66.6489	17.3011	353.873
17.3271	77.6492	17.3271	354.754
17.3531	74.144	17.3531	366.288
17.3791	67.2912	17.3791	352.777
17.4051	70.3486	17.4051	360.959
17.4311	73.305	17.4311	370.305
17.4571	65.4711	17.4571	362.808
17.4831	71.3114	17.4831	372.508
17.5091	60.1424	17.5091	348.902
17.5351	63.1877	17.5351	366.625
17.5611	67.5029	17.5611	356.862
17.5871	50.2123	17.5871	352.283
17.6131	62.0699	17.6131	368.015
17.6391	70.9806	17.6391	369.996
17.6651	63.0966	17.6651	363.084
17.6911	68.868	17.6911	353.22
17.7171	63.1915	17.7171	373.33
17.7431	65.8745	17.7431	362.502
17.7691	56.5176	17.7691	366.741
17.7951	65.3832	17.7951	359.493
17.8211	66.9284	17.8211	348.788
17.8471	57.8153	17.8471	360.859
17.8731	55.1829	17.8731	352.006
17.8991	63.9863	17.8991	375.263
17.9251	74.7757	17.9251	359.337
17.9511	63.6971	17.9511	370.182
17.9771	60.2623	17.9771	361.574
18.0031	59.1411	18.0031	360.859
18.0291	61.547	18.0291	363.547
18.0551	55.2873	18.0551	360.644
18.0811	49.025	18.0811	362.488
18.1071	64.3849	18.1071	371.192
18.1331	51.0042	18.1331	368.953
18.1591	56.5928	18.1591	356.808
18.1851	50.3157	18.1851	357.158
18.2111	58.1343	18.2111	371.252
18.2371	64.0785	18.2371	366.534
18.2631	65	18.2631	371.597
18.2891	69.4988	18.2891	371.001
18.3151	70.2601	18.3151	367.78
18.3411	78.0294	18.3411	366.27
18.3671	70.9197	18.3671	363.84
18.3931	60.6091	18.3931	365.13
18.4191	61.5009	18.4191	377.203
18.4451	76.1149	18.4451	379.239
18.4711	69.0736	18.4711	378.68
18.4971	75.7378	18.4971	380.341
18.5231	91.2469	18.5231	396.191
18.5491	92.7472	18.5491	408.554
18.5751	96.1252	18.5751	404.594
18.6011	97.1078	18.6011	411.092
18.6271	114.624	18.6271	419.483
18.6531	139.439	18.6531	444.824
18.6791	164.226	18.6791	461.803
18.7051	176.182	18.7051	461.227
18.7311	178.743	18.7311	477.433
18.7571	151.44	18.7571	471.722
18.7831	143.47	18.7831	462.49
18.8091	148.487	18.8091	471.514
18.8351	148.331	18.8351	471.127
18.8611	157.846	18.8611	474.441
18.8871	174.475	18.8871	479.957
18.9131	187.047	18.9131	481.047
18.9391	196.024	18.9391	483.502
18.9651	206.443	18.9651	478.59
18.9911	197.953	18.9911	465.29
19.0171	159.042	19.0171	436.233
19.0431	114.752	19.0431	401.449
19.0691	98.8085	19.0691	389.808
19.0951	94.8092	19.0951	388.462
19.1211	87	19.1211	379.677
19.1471	78.1305	19.1471	379.913
19.1731	63.5254	19.1731	375.627
19.1991	66.0377	19.1991	360.415
19.2251	66.7556	19.2251	366.356
19.2511	61.2707	19.2511	366.556
19.2771	73.3727	19.2771	358.391
19.3031	72.1859	19.3031	355.089
19.3291	70.0587	19.3291	360.529
19.3551	69.5992	19.3551	363.913
19.3811	65.3331	19.3811	358.999
19.4071	66.3231	19.4071	366.493
19.4331	68.8793	19.4331	375.494
19.4591	71.7869	19.4591	366.361
19.4851	65.4796	19.4851	359.76
19.5111	60.6848	19.5111	366.551
19.5371	68.0854	19.5371	369.171
19.5631	60.1004	19.5631	359
19.5891	58.3419	19.5891	359.761
19.6151	70.9061	19.6151	361.025
19.6411	55.0398	19.6411	357.065
19.6671	63.8805	19.6671	357.583
19.6931	60.8559	19.6931	364.65
19.7191	60.5309	19.7191	345.816
19.7451	50.3004	19.7451	353.465
19.7711	63.8158	19.7711	370.895
19.7971	62.4771	19.7971	362.514
19.8231	58.1919	19.8231	348.794
19.8491	50.0812	19.8491	359.911
19.8751	56.1445	19.8751	343.289
19.9011	55.9231	19.9011	346.885
19.9271	51.1197	19.9271	359.249
19.9531	66.3443	19.9531	361
19.9791	68.7903	19.9791	361
20.0051	65.5762	20.0051	361.475
20.0311	52.51	20.0311	364.98
20.0571	57.4745	20.0571	354.826
20.0831	51	20.0831	363.827
20.1091	50.7791	20.1091	347.442
20.1351	47.6796	20.1351	354.864
20.1611	61.7877	20.1611	352
20.1871	56	20.1871	352.331
20.2131	55.9845	20.2131	365.233
20.2391	55.0056	20.2391	379.882
20.2651	55.9957	20.2651	359.09
20.2911	56.9858	20.2911	353.085
20.3171	65.7827	20.3171	355.928
20.3431	59.2385	20.3431	360.83
20.3691	63.78	20.3691	365.78
20.3951	61.1617	20.3951	364.108
20.4211	57.2553	20.4211	361.192
20.4471	55.1475	20.4471	354.516
20.4731	63.2469	20.4731	353.084
20.4991	63.0936	20.4991	357.532
20.5251	62.1035	20.5251	360.689
20.5511	51.3614	20.5511	351.248
20.5771	48.2467	20.5771	367.533
20.6031	47.1333	20.6031	363.933
20.6291	45.2864	20.6291	358.716
20.6551	54.3155	20.6551	350.378
20.6811	64.3694	20.6811	360.717
20.7071	56.0758	20.7071	362.173
20.7331	57.2684	20.7331	356.28
20.7591	58.8072	20.7591	367.915
20.7851	64.5808	20.7851	369.406
20.8111	57.3394	20.8111	364.276
20.8371	66.6611	20.8371	356.003
20.8631	62.3252	20.8631	356.303
20.8891	50.1517	20.8891	362.303
20.9151	61.9528	20.9151	349.047
20.9411	63.3114	20.9411	355.066
20.9671	50.3553	20.9671	344.444
20.9931	57.486	20.9931	353.358
21.0191	56.3364	21.0191	353.336
21.0451	63.0744	21.0451	360.074
21.0711	51.1736	21.0711	353.678
21.0971	69.0928	21.0971	351.035
21.1231	73.6491	21.1231	352
21.1491	68.6833	21.1491	363.192
21.1751	66.0547	21.1751	362.516
21.2011	65.6385	21.2011	365.385
21.2271	67.2571	21.2271	367.114
21.2531	61.8135	21.2531	364.763
21.2791	49.4778	21.2791	362.174
21.3051	54.1797	21.3051	356.21
21.3311	61.5889	21.3311	350.644
21.3571	56.2104	21.3571	353.632
21.3831	58.8285	21.3831	355.862
21.4091	61.2044	21.4091	354.441
21.4351	57.9016	21.4351	355.098
21.4611	60.2356	21.4611	352.225
21.4871	61.9413	21.4871	356.411
21.5131	62.5583	21.5131	357.286
21.5391	59.4145	21.5391	355.057
21.5651	59.4962	21.5651	353.504
21.5911	64	21.5911	351.938
21.6171	62.5608	21.6171	357.878
21.6431	48.7848	21.6431	358.181
21.6691	45.1176	21.6691	352.7
21.6951	54.3002	21.6951	353.6
21.7211	50.56	21.7211	361.08
21.7471	50.8603	21.7471	362.849
21.7731	56.202	21.7731	353.697
21.7991	58.7178	21.7991	348.692
21.8251	55.2011	21.8251	359.605
21.8511	56.2191	21.8511	362.534
21.8771	56.1415	21.8771	354
21.9031	54.6647	21.9031	354.371
21.9291	51.164	21.9291	357.885
21.9551	58.5075	21.9551	362.298
21.9811	63.2959	21.9811	362.363
22.0071	56.691	22.0071	361.36
22.0331	53.5308	22.0331	354.321
22.0591	58.2005	22.0591	355.933
22.0851	54.7102	22.0851	355.591
22.1111	59.5439	22.1111	352.912
22.1371	57.4065	22.1371	359.156
22.1631	59.9145	22.1631	358.357
22.1891	54.647	22.1891	362.261
22.2151	52.0244	22.2151	362.245
22.2411	60.376	22.2411	360.483
22.2671	55.0237	22.2671	361.305
22.2931	69.0125	22.2931	361.661
22.3191	54.1432	22.3191	369.941
22.3451	73.1636	22.3451	361.76
22.3711	58	22.3711	347.304
22.3971	57.8179	22.3971	354.815
22.4231	56.8278	22.4231	348.271
22.4491	55.6756	22.4491	363.513
22.4751	56.5891	22.4751	360.238
22.5011	68.4372	22.5011	354.291
22.5271	54.3246	22.5271	345.457
22.5531	62.5099	22.5531	355.49
22.5791	58.4369	22.5791	359.338
22.6051	56.0538	22.6051	361.384
22.6311	73.3506	22.6311	355.907
22.6571	65.5088	22.6571	354.337
22.6831	49.4375	22.6831	348.459
22.7091	54.874	22.7091	366.811
22.7351	53.1062	22.7351	364.531
22.7611	55.0432	22.7611	373.353
22.7871	56.3988	22.7871	358.468
22.8131	68.1166	22.8131	343.233
22.8391	72.6786	22.8391	353.08
22.8651	48.9965	22.8651	359.035
22.8911	48.0065	22.8911	368.935
22.9171	64.7216	22.9171	360.147
22.9431	52.3419	22.9431	359.026
22.9691	50.0724	22.9691	336.833
22.9951	61.4463	22.9951	361.754
23.0211	60.1121	23.0211	356.392
23.0471	60.934	23.0471	356
23.0731	62.8482	23.0731	358.772
23.0991	64.8283	23.0991	361.743
23.1251	55.0533	23.1251	354.766
23.1511	67.4148	23.1511	358.472
23.1771	63.6936	23.1771	352.809
23.2031	55.1297	23.2031	353.749
23.2291	59.1873	23.2291	348.813
23.2551	60	23.2551	352.273
23.2811	60.8447	23.2811	345.398
23.3071	54.3217	23.3071	349.009
23.3331	69.4973	23.3331	347.525
23.3591	57.5161	23.3591	369.818
23.3851	57.2201	23.3851	366.95
23.4111	38.9176	23.4111	357.844
23.4371	37.1407	23.4371	367.778
23.4631	46.5278	23.4631	361.697
23.4891	55.1227	23.4891	355.939
23.5151	58.5108	23.5151	367.842
23.5411	61.2365	23.5411	362.309
23.5671	50.9665	23.5671	361.207
23.5931	49.1769	23.5931	362
23.6191	53.5786	23.6191	357.706
23.6451	65.587	23.6451	353.177
23.6711	53.9948	23.6711	349.216
23.6971	54.5455	23.6971	344.57
23.7231	54.6198	23.7231	346.38
23.7491	62.3255	23.7491	350.664
23.7751	59.7819	23.7751	351.344
23.8011	63.7552	23.8011	354.231
23.8271	57.1822	23.8271	363
23.8531	49.7472	23.8531	360.109
23.8791	52.699	23.8791	350.452
23.9051	51.9671	23.9051	347.607
23.9311	50.5966	23.9311	345.613
23.9571	49.2398	23.9571	349.281
23.9831	50.3072	23.9831	353.577
24.0091	53.7007	24.0091	350.032
24.0351	60.0127	24.0351	353.684
24.0611	59.6237	24.0611	352.435
24.0871	51.703	24.0871	358.817
24.1131	47.4728	24.1131	367.946
24.1391	54.7591	24.1391	369.586
24.1651	57.9412	24.1651	356.272
24.1911	51.5129	24.1911	345.974
24.2171	46.5625	24.2171	348.075
24.2431	48.2983	24.2431	350.253
24.2691	49.2587	24.2691	354.129
24.2951	43.6268	24.2951	355.204
24.3211	53.6433	24.3211	355.417
24.3471	62.7452	24.3471	351.438
24.3731	61.1357	24.3731	354.14
24.3991	65.9097	24.3991	352.401
24.4251	60.1431	24.4251	351.306
24.4511	55.2036	24.4511	357.407
24.4771	54.3883	24.4771	353.447
24.5031	53.4866	24.5031	351.378
24.5291	53.2107	24.5291	356.421
24.5551	54.8489	24.5551	356.83
24.5811	53.7888	24.5811	351.32
24.6071	55.9519	24.6071	366.355
24.6331	50.9863	24.6331	361.11
24.6591	51.4059	24.6591	348.826
24.6851	48.6178	24.6851	355.764
24.7111	50	24.7111	352.402
24.7371	52.3125	24.7371	350.711
24.7631	57.1626	24.7631	350.558
24.7891	59.5767	24.7891	352
24.8151	65.5176	24.8151	353.815
24.8411	46.5012	24.8411	356.506
24.8671	46.9156	24.8671	348.282
24.8931	54.6067	24.8931	348.525
24.9191	61.9765	24.9191	355.902
24.9451	65.8547	24.9451	349.903
24.9711	54.3995	24.9711	343.598
24.9971	57.3289	24.9971	352.848
25.0231	59.7615	25.0231	362.121
25.0491	45.68	25.0491	347.64
25.0751	49.3201	25.0751	342.601
25.1011	49.7988	25.1011	349.498
25.1271	45.2437	25.1271	343.103
25.1531	55.3514	25.1531	356.261
25.1791	32.2038	25.1791	357.278
25.2051	42.9883	25.2051	351.116
25.2311	58.4973	25.2311	344.503
25.2571	53.2751	25.2571	349.725
25.2831	45.5158	25.2831	356.354
25.3091	40.4954	25.3091	349.991
25.3351	47.1217	25.3351	361.601
25.3611	49.4074	25.3611	340.153
25.3871	56.3849	25.3871	343.82
25.4131	42.373	25.4131	362.596
25.4391	54.2539	25.4391	349.81
25.4651	65.8651	25.4651	341.079
25.4911	53.9934	25.4911	348.003
25.5171	49.043	25.5171	349.983
25.5431	47.0371	25.5431	351.963
25.5691	60.6017	25.5691	350.057
25.5951	61	25.5951	350.962
25.6211	37.2074	25.6211	360.517
25.6471	56.7192	25.6471	367.592
25.6731	63.5912	25.6731	346.567
25.6991	52.9368	25.6991	343.156
25.7251	52	25.7251	357.592
25.7511	47.4895	25.7511	360.804
25.7771	49.6765	25.7771	346.725
25.8031	50.8822	25.8031	354.705
25.8291	56.234	25.8291	363.851
25.8551	55.2752	25.8551	350.339
25.8811	56.705	25.8811	350.557
25.9071	49.417	25.9071	346.787
25.9331	62.1548	25.9331	360.988
25.9591	58.4183	25.9591	361.532
25.9851	62.6895	25.9851	356.936
26.0111	55.9713	26.0111	353.591
26.0371	67.4801	26.0371	364.101
26.0631	58.4716	26.0631	367
26.0891	75.1007	26.0891	364.681
26.1151	78.7105	26.1151	361.711
26.1411	75.7402	26.1411	377.572
26.1671	66.8233	26.1671	379.283
26.1931	72.801	26.1931	368.466
26.2191	83.2349	26.2191	364.276
26.2451	79.5779	26.2451	372.563
26.2711	81.2219	26.2711	386.555
26.2971	103.118	26.2971	385.45
26.3231	92.8535	26.3231	380.949
26.3491	102.195	26.3491	387.413
26.3751	112.328	26.3751	400.959
26.4011	112.346	26.4011	418.427
26.4271	126.815	26.4271	422.423
26.4531	143.244	26.4531	417.829
26.4791	132.393	26.4791	402.266
26.5051	119.928	26.5051	397.072
26.5311	118.604	26.5311	396.582
26.5571	124.945	26.5571	388.461
26.5831	112.047	26.5831	382.246
26.6091	96.552	26.6091	381
26.6351	88.3526	26.6351	380.435
26.6611	85.6644	26.6611	378.336
26.6871	78.2818	26.6871	373.731
26.7131	77.4196	26.7131	369.395
26.7391	75.6494	26.7391	372.2
26.7651	68.4849	26.7651	362.092
26.7911	68.5052	26.7911	363.146
26.8171	61.0755	26.8171	365.609
26.8431	58.3389	26.8431	356.912
26.8691	66.8526	26.8691	355.246
26.8951	62.5518	26.8951	353.724
26.9211	57.6447	26.9211	361.645
26.9471	57.989	26.9471	363.772
26.9731	52.1285	26.9731	358.385
26.9991	51.8516	26.9991	350.742
27.0251	57.159	27.0251	345.416
27.0511	64.2179	27.0511	348.436
27.0771	60.8513	27.0771	353.584
27.1031	53.7723	27.1031	352.911
27.1291	51.9903	27.1291	348.752
27.1551	52.8606	27.1551	347.436
27.1811	56.9418	27.1811	346.207
27.2071	48.7716	27.2071	350.268
27.2331	52.6539	27.2331	350.029
27.2591	50.3266	27.2591	351.754
27.2851	49.0999	27.2851	345.217
27.3111	45.6135	27.3111	347.853
27.3371	51.4525	27.3371	343.89
27.3631	56.5487	27.3631	342.27
27.3891	41.0611	27.3891	336.601
27.4151	39.7389	27.4151	348.404
27.4411	50	27.4411	353.2
27.4671	46.7861	27.4671	347.258
27.4931	41.0341	27.4931	346.898
27.5191	52.4084	27.5191	347.77
27.5451	49.392	27.5451	333.479
27.5711	55.0945	27.5711	346.623
27.5971	45.7785	27.5971	348.605
27.6231	50.7477	27.6231	346.062
27.6491	42.0666	27.6491	343.067
27.6751	46.4965	27.6751	348.503
27.7011	44.9475	27.7011	350.368
27.7271	48.668	27.7271	346.112
27.7531	41.4142	27.7531	342.381
27.7791	45.2815	27.7791	350.615
27.8051	54.1182	27.8051	349.655
27.8311	53.4837	27.8311	361.459
27.8571	41.8855	27.8571	355.327
27.8831	48.1422	27.8831	340.619
27.9091	30.8065	27.9091	346.921
27.9351	51.8628	27.9351	346.343
27.9611	49.7652	27.9611	350.296
27.9871	45.6586	27.9871	339.634
28.0131	39.1554	28.0131	351.767
28.0391	42.8843	28.0391	345.971
28.0651	39.3422	28.0651	345.057
28.0911	56.9364	28.0911	348.027
28.1171	50.0059	28.1171	350.998
28.1431	42.0861	28.1431	340.118
28.1691	53.7518	28.1691	345.876
28.1951	42.3672	28.1951	352.786
28.2211	40.081	28.2211	339.567
28.2471	45.6973	28.2471	334.252
28.2731	56.3359	28.2731	344.336
28.2991	42.1247	28.2991	339.422
28.3251	50.1979	28.3251	347.278
28.3511	50.0901	28.3511	343.451
28.3771	37.4008	28.3771	339.4
28.4031	41.3401	28.4031	351.46
28.4291	51.6811	28.4291	351.24
28.4551	56.4807	28.4551	361.442
28.4811	62.1615	28.4811	362.14
28.5071	77.4556	28.5071	373.905
28.5331	68.2343	28.5331	375.16
28.5591	62.6781	28.5591	386.627
28.5851	73.4879	28.5851	407.052
28.6111	75.1894	28.6111	391.545
28.6371	92.6158	28.6371	370.185
28.6631	96.2092	28.6631	396.05
28.6891	96.7809	28.6891	403.219
28.7151	109.335	28.7151	433.067
28.7411	119.849	28.7411	437.434
28.7671	154.298	28.7671	444.262
28.7931	196.871	28.7931	487.024
28.8191	212.388	28.8191	506.85
28.8451	233.476	28.8451	541.46
28.8711	245.98	28.8711	578.9
28.8971	266.239	28.8971	589.702
28.9231	283.682	28.9231	575.477
28.9491	285.955	28.9491	563.547
28.9751	255.444	28.9751	500.544
29.0011	207.248	29.0011	472.324
29.0271	173.051	29.0271	443.665
29.0531	130.618	29.0531	411.951
29.0791	82.2941	29.0791	384.039
29.1051	80.5529	29.1051	364.913
29.1311	72.2463	29.1311	363.061
29.1571	56.1818	29.1571	357.171
29.1831	54.1847	29.1831	348.446
29.2091	49.7582	29.2091	347.747
29.2351	41.42	29.2351	351.863
29.2611	37.4374	29.2611	350.625
29.2871	41.974	29.2871	346.342
29.3131	50.3419	29.3131	342.286
29.3391	49.7375	29.3391	338.401
29.3651	46	29.3651	335.954
29.3911	46.513	29.3911	335
29.4171	42.9756	29.4171	343.049
29.4431	43.9313	29.4431	346.069
29.4691	42.7183	29.4691	337.134
29.4951	39.7863	29.4951	330.634
29.5211	46.3168	29.5211	333.56
29.5471	48.5466	29.5471	342.721
29.5731	45.3389	29.5731	349.548
29.5991	43.7344	29.5991	344.894
29.6251	45.5763	29.6251	336.389
29.6511	42.9312	29.6511	345.137
29.6771	38.3847	29.6771	346.154
29.7031	37.9695	29.7031	342.151
29.7291	41	29.7291	343.928
29.7551	39.1297	29.7551	339
29.7811	36.3641	29.7811	339.364
29.8071	42.6675	29.8071	343.542
29.8331	52.6557	29.8331	345.868
29.8591	47.6532	29.8591	335.325
29.8851	38.6756	29.8851	334.218
29.9111	41.1453	29.9111	342.056
29.9371	42.5171	29.9371	339.086
29.9631	32.9468	29.9631	337.589
29.9891	41.9933	29.9891	339
30.0151	46.1755	30.0151	341.748
30.0411	42.1456	30.0411	344.231
30.0671	37.51	30.0671	333.295
30.0931	41.4507	30.0931	344.411
30.1191	46.6485	30.1191	351.886
30.1451	40.5766	30.1451	330.874
30.1711	43.4164	30.1711	329.368
30.1971	33.7946	30.1971	339.232
30.2231	35.541	30.2231	344.195
30.2491	44.8868	30.2491	344.629
30.2751	41.4049	30.2751	341.771
30.3011	46.0117	30.3011	337.16
30.3271	37.8692	30.3271	342.533
30.3531	46.9791	30.3531	341.459
30.3791	42.767	30.3791	349.728
30.4051	54.252	30.4051	350.016
30.4311	55.7678	30.4311	364.348
30.4571	57.5032	30.4571	370.716
30.4831	88.636	30.4831	404.502
30.5091	103.309	30.5091	425.152
30.5351	95.3125	30.5351	395.229
30.5611	86.8671	30.5611	397.335
30.5871	84.7173	30.5871	386.304
30.6131	79.3006	30.6131	358.606
30.6391	64.5963	30.6391	370.45
30.6651	53.759	30.6651	355.759
30.6911	44.8989	30.6911	346.949
30.7171	39	30.7171	343.896
30.7431	39	30.7431	329.045
30.7691	39	30.7691	324.065
30.7951	48.7717	30.7951	331.817
30.8211	38.3603	30.8211	333.935
30.8471	52.3599	30.8471	345.488
30.8731	42.5786	30.8731	339.368
30.8991	37.3126	30.8991	344.625
30.9251	40.7102	30.9251	332.942
30.9511	42.8353	30.9511	336.588
30.9771	40.2769	30.9771	339.723
31.0031	47.1823	31.0031	341.796
31.0291	39.1213	31.0291	342
31.0551	45.0236	31.0551	342
31.0811	47.736	31.0811	337.66
31.1071	45.4257	31.1071	336.142
31.1331	36.5182	31.1331	343.634
31.1591	35.8383	31.1591	349.191
31.1851	48.425	31.1851	337.575
31.2111	49.3632	31.2111	347.276
31.2371	56.2764	31.2371	334.639
31.2631	50.8129	31.2631	338.187
31.2891	40.3249	31.2891	340
31.3151	44.2298	31.3151	345.451
31.3411	57.532	31.3411	337.006
31.3671	50.3757	31.3671	344.624
31.3931	47	31.3931	342.008
31.4191	38.8706	31.4191	333.349
31.4451	38.1873	31.4451	336.104
31.4711	53.3838	31.4711	344.473
31.4971	45.5239	31.4971	337.779
31.5231	40	31.5231	338.895
31.5491	43.4471	31.5491	338.932
31.5751	42.9615	31.5751	338
31.6011	40.6609	31.6011	339.339
31.6271	55.1721	31.6271	338.021
31.6531	41.5588	31.6531	335.7
31.6791	38.3175	31.6791	339.479
31.7051	39.2207	31.7051	340.11
31.7311	51.2592	31.7311	340.86
31.7571	45.969	31.7571	338.95
31.7831	41.801	31.7831	335.2
31.8091	46.7706	31.8091	338.722
31.8351	46.8394	31.8351	350.704
31.8611	40.8668	31.8611	343.312
31.8871	39.8022	31.8871	334.121
31.9131	40.899	31.9131	333.899
31.9391	37.8376	31.9391	335.703
31.9651	45.0213	31.9651	336.408
31.9911	47.2718	31.9911	333.438
32.0171	42.5108	32.0171	337.108
32.0431	46.5063	32.0431	338.995
32.0691	44.5993	32.0691	334.036
32.0951	40.4432	32.0951	333.443
32.1211	39.1732	32.1211	333.587
32.1471	44.763	32.1471	335.69
32.1731	38.7537	32.1731	346.318
32.1991	24.7377	32.1991	350.91
32.2251	33.7258	32.2251	340.96
32.2511	38.5291	32.2511	338.901
32.2771	41.1768	32.2771	342.061
32.3031	38.795	32.3031	337.008
32.3291	37.7835	32.3291	334.907
32.3551	40.1455	32.3551	331.582
32.3811	39.0247	32.3811	339.372
32.4071	39.7918	32.4071	338.19
32.4331	44.367	32.4331	334.648
32.4591	33.3157	32.4591	333.316
32.4851	32	32.4851	332.997
32.5111	35.8676	32.5111	334.355
32.5371	43.0629	32.5371	331.75
32.5631	44.6294	32.5631	326.58
32.5891	46.5643	32.5891	324.218
32.6151	31.8478	32.6151	330.87
32.6411	35.9088	32.6411	328
32.6671	41.7883	32.6671	328.263
32.6931	43.7472	32.6931	327.736
32.7191	38.6275	32.7191	328.373
32.7451	26.165	32.7451	340.835
32.7711	32.2307	32.7711	337.669
32.7971	41.0658	32.7971	338.721
32.8231	42.358	32.8231	333.39
32.8491	31.4201	32.8491	330.613
32.8751	30.8339	32.8751	330.467
32.9011	38.3062	32.9011	336.48
32.9271	34.6729	32.9271	335.145
32.9531	32.8464	32.9531	339.771
32.9791	32.7185	32.9791	332.713
33.0051	38.4715	33.0051	330.866
33.0311	46.8853	33.0311	331.362
33.0571	38.5443	33.0571	340.886
33.0831	35	33.0831	339.584
33.1091	35.4704	33.1091	335.812
33.1351	39.7475	33.1351	333.916
33.1611	37.5939	33.1611	334.485
33.1871	44.8714	33.1871	351.649
33.2131	42.9456	33.2131	333.034
33.2391	41.244	33.2391	349.888
33.2651	25.311	33.2651	326.138
33.2911	34.0246	33.2911	330.271
33.3171	35.0294	33.3171	340.838
33.3431	37.0239	33.3431	330.034
33.3691	41.9743	33.3691	336.964
33.3951	31.1657	33.3951	338.97
33.4211	38.8001	33.4211	339.975
33.4471	41.8953	33.4471	351.581
33.4731	42.9552	33.4731	361.552
33.4991	36.3832	33.4991	344.986
33.5251	41.612	33.5251	344.935
33.5511	61.4335	33.5511	348.702
33.5771	52.9297	33.5771	340.761
33.6031	52.9056	33.6031	340
33.6291	45.8349	33.6291	350.748
33.6551	65.3715	33.6551	352
33.6811	59.2421	33.6811	344.994
33.7071	53.6706	33.7071	351.793
33.7331	56.4238	33.7331	344.44
33.7591	50.2318	33.7591	350.614
33.7851	45.6556	33.7851	360.361
33.8111	48.3047	33.8111	345.476
33.8371	56.3463	33.8371	342
33.8631	60.419	33.8631	336.356
33.8891	41.886	33.8891	338.186
33.9151	35.427	33.9151	336.64
33.9411	35.7766	33.9411	337.553
33.9671	37.5333	33.9671	338
33.9931	40.2702	33.9931	340.27
34.0191	50.7084	34.0191	339.506
34.0451	41.473	34.0451	333.842
34.0711	39.9078	34.0711	339.27
34.0971	35.2637	34.0971	335.547
34.1231	42.1925	34.1231	333.707
34.1491	43.2112	34.1491	338.88
34.1751	35.8146	34.1751	336.189
34.2011	32.3227	34.2011	328.581
34.2271	33.3349	34.2271	338.681
34.2531	37.945	34.2531	343.027
34.2791	34.1718	34.2791	333.581
34.3051	32.913	34.3051	332.826
34.3311	37.7664	34.3311	341.277
34.3571	42.4713	34.3571	337.586
34.3831	42.1763	34.3831	332.392
34.4091	41	34.4091	343.361
34.4351	45.7044	34.4351	350.412
34.4611	43.2188	34.4611	342.484
34.4871	60.0235	34.4871	344.387
34.5131	60.3681	34.5131	348.883
34.5391	49.6451	34.5391	352.935
34.5651	51	34.5651	362.923
34.5911	51.5285	34.5911	362.186
34.6171	53.5558	34.6171	349.74
34.6431	47.37	34.6431	347.578
34.6691	39.0025	34.6691	352
34.6951	45.8212	34.6951	349.556
34.7211	48.7321	34.7211	344.606
34.7471	40.6551	34.7471	345.752
34.7731	43.0496	34.7731	342.655
34.7991	44.9578	34.7991	339.39
34.8251	39.5608	34.8251	345.561
34.8511	41.5757	34.8511	342.853
34.8771	44.1613	34.8771	346.71
34.9031	38.9055	34.9031	349.039
34.9291	34.1986	34.9291	339.399
34.9551	37.948	34.9551	340.779
34.9811	42.8984	34.9811	342.38
35.0071	43.7815	35.0071	342.26
35.0331	42.5188	35.0331	342.799
35.0591	48.3997	35.0591	350.899
35.0851	53.7199	35.0851	358.3
35.1111	61.6405	35.1111	355.66
35.1371	68.2806	35.1371	360.202
35.1631	67.2773	35.1631	369.172
35.1891	60.5015	35.1891	368.294
35.2151	61.3866	35.2151	355.29
35.2411	54.4391	35.2411	357.122
35.2671	54.0821	35.2671	358.918
35.2931	53.3514	35.2931	350.006
35.3191	42.4986	35.3191	332.248
35.3451	39.3146	35.3451	331.445
35.3711	33.7692	35.3711	336.231
35.3971	34.1046	35.3971	335.454
35.4231	37.156	35.4231	328.945
35.4491	35.0054	35.4491	326.408
35.4751	37.0884	35.4751	331.235
35.5011	31.5373	35.5011	329.269
35.5271	42.1434	35.5271	334.486
35.5531	36.0633	35.5531	332.323
35.5791	28.4235	35.5791	332.788
35.6051	42.4246	35.6051	326.708
35.6311	43.2889	35.6311	331
35.6571	31.5132	35.6571	330.757
35.6831	26.8822	35.6831	329.112
35.7091	18.5093	35.7091	328.981
35.7351	23.1839	35.7351	320.644
35.7611	25.5741	35.7611	326.59
35.7871	32.2884	35.7871	322.577
35.8131	36.1865	35.8131	330.062
35.8391	37.8506	35.8391	331
35.8651	17.6771	35.8651	331.127
35.8911	32.7732	35.8911	333.676
35.9171	25.9101	35.9171	324.112
35.9431	22.0628	35.9431	328.925
35.9691	27.0132	35.9691	323.024
35.9951	31.9636	35.9951	331.934
36.0211	29.0516	36.0211	332.983
36.0471	25.1085	36.0471	320.353
36.0731	35.5924	36.0731	330.592
36.0991	34.094	36.0991	320.517
36.1251	22.6828	36.1251	321.886
36.1511	31.3318	36.1511	328.532
36.1771	30.1535	36.1771	318.844
36.2031	38.22	36.2031	326.22
36.2291	23.642	36.2291	327.903
36.2551	30.0414	36.2551	327.106
36.2811	24.815	36.2811	327
36.3071	27.4946	36.3071	325.253
36.3331	26.2726	36.3331	331.91
36.3591	34.538	36.3591	330.439
36.3851	22.498	36.3851	324.093
36.4111	28.3395	36.4111	329.672
36.4371	30.824	36.4371	328.528
36.4631	33.4423	36.4631	323.93
36.4891	32.3916	36.4891	329.433
36.5151	22.4688	36.5151	327.029
36.5411	23.1374	36.5411	332.275
36.5671	32.5186	36.5671	329.353
36.5931	26.5905	36.5931	327.236
36.6191	28.5275	36.6191	327.755
36.6451	30.7447	36.6451	325.021
36.6711	31	36.6711	332.082
36.6971	27.376	36.6971	332.826
36.7231	28.8595	36.7231	328.426
36.7491	30	36.7491	329.82
36.7751	29.305	36.7751	327.525
36.8011	33.1107	36.8011	325.315
36.8271	33.6496	36.8271	320.949
36.8531	31.6695	36.8531	326.318
36.8791	30.3447	36.8791	326.068
36.9051	31.2909	36.9051	322.709
36.9311	32.6355	36.9311	320.729
36.9571	31.1232	36.9571	321.877
36.9831	30	36.9831	325.463
37.0091	33.6344	37.0091	329.423
37.0351	36	37.0351	322.063
37.0611	33.6564	37.0611	324.788
37.0871	32	37.0871	328.696
37.1131	32	37.1131	327
37.1391	36.449	37.1391	332.005
37.1651	31.2607	37.1651	334.908
37.1911	27.754	37.1911	329.71
37.2171	32.5791	37.2171	329.158
37.2431	36.5822	37.2431	333.033
37.2691	35.9609	37.2691	327.415
37.2951	33.9932	37.2951	328.449
37.3211	38.8934	37.3211	335.027
37.3471	35.8487	37.3471	339.244
37.3731	33.1351	37.3731	340.332
37.3991	36.2586	37.3991	335.457
37.4251	39.7048	37.4251	343.599
37.4511	50.1853	37.4511	346.881
37.4771	54.7086	37.4771	345.407
37.5031	59.0861	37.5031	354.834
37.5291	62	37.5291	353.964
37.5551	67.9606	37.5551	362.524
37.5811	89.3984	37.5811	387.749
37.6071	109.755	37.6071	403.398
37.6331	116.147	37.6331	422.601
37.6591	125.358	37.6591	438.489
37.6851	136.085	37.6851	437.519
37.7111	154.324	37.7111	452.216
37.7371	153.656	37.7371	429.753
37.7631	155.954	37.7631	420.59
37.7891	149.374	37.7891	421.844
37.8151	122.546	37.8151	414.317
37.8411	110.476	37.8411	403.965
37.8671	117.877	37.8671	389.825
37.8931	98.2426	37.8931	384.368
37.9191	82.0554	37.9191	393.055
37.9451	62.5146	37.9451	369.289
37.9711	53.0911	37.9711	346.137
37.9971	47.6861	37.9971	337.915
38.0231	48.2498	38.0231	342.094
38.0491	40.3292	38.0491	344.538
38.0751	34.7957	38.0751	337.21
38.1011	37.244	38.1011	332.079
38.1271	35.0745	38.1271	340.105
38.1531	38.8159	38.1531	334.816
38.1791	32.5223	38.1791	328.841
38.2051	30	38.2051	328.747
38.2311	29.7212	38.2311	332.721
38.2571	27.7411	38.2571	329.835
38.2831	26.2391	38.2831	323.195
38.3091	27.6711	38.3091	331.452
38.3351	26.3958	38.3351	327.598
38.3611	37.8328	38.3611	332.641
38.3871	26	38.3871	328.441
38.4131	25.8601	38.4131	321.86
38.4391	23.82	38.4391	320.66
38.4651	20.8998	38.4651	330.75
38.4911	19.4419	38.4911	326
38.5171	29.9395	38.5171	325.728
38.5431	27.8984	38.5431	317.183
38.5691	23.0832	38.5691	326.042
38.5951	30.9976	38.5951	329.995
38.6211	26.0472	38.6211	320.094
38.6471	26	38.6471	323.923
38.6731	28.9121	38.6731	332.736
38.6991	27.0784	38.6991	329.157
38.7251	24.1474	38.7251	320.442
38.7511	29.6457	38.7511	330.35
38.7771	20.6898	38.7771	329.138
38.8031	20	38.8031	320.71
38.8291	18.1776	38.8291	317.267
38.8551	26.1113	38.8551	318.803
38.8811	25.2173	38.8811	326.131
38.9071	29.4071	38.9071	328.763
38.9331	23.8996	38.9331	322.028
38.9591	23.8616	38.9591	333.923
38.9851	23.1484	38.9851	333.445
39.0111	22.1583	39.0111	328.791
39.0371	27.8226	39.0371	318.85
39.0631	26.5344	39.0631	321.109
39.0891	17.8804	39.0891	328.496
39.1151	24.8224	39.1151	328.396
39.1411	27.7921	39.1411	333.545
39.1671	18.6137	39.1671	328.743
39.1931	21.4059	39.1931	327
39.2191	22.2376	39.2191	317.852
39.2451	31.7815	39.2451	320.267
39.2711	24.605	39.2711	330.91
39.2971	21	39.2971	334
39.3231	28.9492	39.3231	327.496
39.3491	22.7345	39.3491	326.425
39.3751	30.245	39.3751	331.217
39.4011	41.236	39.4011	332.307
39.4271	32.3896	39.4271	327.902
39.4531	29.6922	39.4531	328.692
39.4791	32.9894	39.4791	329.337
39.5051	33.3468	39.5051	332.266
39.5311	36.2164	39.5311	330.14
39.5571	32.9331	39.5571	329.9
39.5831	32.4937	39.5831	329.753
39.6091	35.227	39.6091	325.932
39.6351	32.9821	39.6351	325.207
39.6611	28.0317	39.6611	326
39.6871	26.5837	39.6871	328.335
39.7131	29.8691	39.7131	332.869
39.7391	30.3083	39.7391	336.692
39.7651	25.1222	39.7651	340.77
39.7911	31.793	39.7911	347.352
39.8171	37.3293	39.8171	346.727
39.8431	32.9032	39.8431	336.185
39.8691	33.5714	39.8691	335.143
39.8951	36.5044	39.8951	343.531
39.9211	36.0111	39.9211	342.55
39.9471	32.0929	39.9471	336.062
39.9731	31.373	39.9731	331.627
39.9991	32.606	39.9991	334.111
40.0251	30.5452	40.0251	335.452
40.0511	35.7828	40.0511	334.893
40.0771	41.6953	40.0771	339.26
40.1031	41.7	40.1031	334.45
40.1291	39.4343	40.1291	331
40.1551	34.6206	40.1551	328.974
40.1811	35.4191	40.1811	326
40.2071	30.3029	40.2071	327.156
40.2331	29.003	40.2331	329.751
40.2591	32.1727	40.2591	327.346
40.2851	26.8668	40.2851	324.555
40.3111	25.0737	40.3111	328.235
40.3371	29.3357	40.3371	324.343
40.3631	28.6969	40.3631	327.977
40.3891	24.1049	40.3891	328.105
40.4151	23.3651	40.4151	323.082
40.4411	32.184	40.4411	320.408
40.4671	33.8557	40.4671	319.858
40.4931	28.5146	40.4931	323.933
40.5191	22.5325	40.5191	328.201
40.5451	24	40.5451	326.256
40.5711	25.4783	40.5711	325.275
40.5971	30.4729	40.5971	318.581
40.6231	30.1877	40.6231	315.359
40.6491	23.7834	40.6491	320.866
40.6751	24.0335	40.6751	324
40.7011	28.3936	40.7011	324.59
40.7271	28.3183	40.7271	326.626
40.7531	20.1153	40.7531	326.592
40.7791	17.5031	40.7791	332.497
40.8051	25.6283	40.8051	323.743
40.8311	26.9397	40.8311	317.294
40.8571	15.2745	40.8571	318.863
40.8831	19.5464	40.8831	319.019
40.9091	35.5912	40.9091	326.117
40.9351	26.3972	40.9351	327
40.9611	37.122	40.9611	327.098
40.9871	29.5258	40.9871	328.701
41.0131	33.3681	41.0131	335.067
41.0391	15.2879	41.0391	324.068
41.0651	32.4214	41.0651	324.942
41.0911	23.2876	41.0911	323.952
41.1171	28.6578	41.1171	323.152
41.1431	20.0562	41.1431	326.86
41.1691	21.9818	41.1691	321.982
41.1951	21.0743	41.1951	321.017
41.2211	29.985	41.2211	322.997
41.2471	19.1275	41.2471	318.058
41.2731	21.9354	41.2731	323.871
41.2991	24.9057	41.2991	316.252
41.3251	21.1654	41.3251	326.545
41.3511	15.3077	41.3511	330.795
41.3771	19.694	41.3771	328.184
41.4031	20.9289	41.4031	321.498
41.4291	17.3242	41.4291	321.919
41.4551	29.7264	41.4551	322
41.4811	28.3027	41.4811	315.706
41.5071	34.2243	41.5071	320.335
41.5331	23.5696	41.5331	321.879
41.5591	26.3467	41.5591	325.477
41.5851	29.5783	41.5851	322.562
41.6111	26.602	41.6111	324.548
41.6371	18.4439	41.6371	320.802
41.6631	27.7855	41.6631	324.978
41.6891	30	41.6891	330.099
41.7151	22.7117	41.7151	322.902
41.7411	24.1995	41.7411	317.8
41.7671	25.79	41.7671	320.95
41.7931	26	41.7931	324.34
41.8191	26	41.8191	335.782
41.8451	17.6379	41.8451	324.556
41.8711	18.7514	41.8711	321.5
41.8971	33.3263	41.8971	316.077
41.9231	24.8523	41.9231	319.113
41.9491	22.882	41.9491	324.603
41.9751	25.4212	41.9751	322.447
42.0011	26	42.0011	325.905
42.0271	24.6185	42.0271	323.856
42.0531	25.3616	42.0531	321.319
42.0791	23.9873	42.0791	321.671
42.1051	24.3219	42.1051	327.288
42.1311	22.3958	42.1311	324.792
42.1571	24.2056	42.1571	329.052
42.1831	33.5744	42.1831	330.475
42.2091	27.4382	42.2091	328.379
42.2351	21.6114	42.2351	324.943
42.2611	25.6086	42.2611	336.833
42.2871	35.6897	42.2871	337.719
42.3131	42.7448	42.3131	334.908
42.3391	41.1416	42.3391	341.002
42.3651	40.1235	42.3651	347.932
42.3911	41	42.3911	347.689
42.4171	50.7543	42.4171	348.793
42.4431	56.8721	42.4431	361.576
42.4691	55	42.4691	353.816
42.4951	51.415	42.4951	337.976
42.5211	41.9734	42.5211	334.991
42.5471	39.9383	42.5471	331.523
42.5731	43.5176	42.5731	333.377
42.5991	35.9133	42.5991	334.165
42.6251	30.7752	42.6251	335.163
42.6511	32.6422	42.6511	334.569
42.6771	29.2293	42.6771	329.328
42.7031	27.8655	42.7031	329.702
42.7291	26.463	42.7291	328.423
42.7551	21.7613	42.7551	325.284
42.7811	18.791	42.7811	320.403
42.8071	21.3238	42.8071	325.717
42.8331	30.682	42.8331	325.72
42.8591	29.7749	42.8591	318.479
42.8851	21.3633	42.8851	323.094
42.9111	25.8872	42.9111	320.474
42.9371	29.5654	42.9371	325.344
42.9631	25.6683	42.9631	323.999
42.9891	29.3819	42.9891	319.353
43.0151	24.7452	43.0151	321.764
43.0411	22	43.0411	326.962
43.0671	25.2323	43.0671	322.057
43.0931	31.0125	43.0931	326.716
43.1191	26.548	43.1191	326.274
43.1451	28.7922	43.1451	328.849
43.1711	31.5083	43.1711	332.221
43.1971	29.5807	43.1971	327.733
43.2231	24.8578	43.2231	330
43.2491	43.5512	43.2491	329.327
43.2751	40.0698	43.2751	327.429
43.3011	33.4091	43.3011	330.023
43.3271	35.3892	43.3271	334.584
43.3531	35.5224	43.3531	335.707
43.3791	29.5243	43.3791	331.049
43.4051	32.1649	43.4051	335.176
43.4311	32.5352	43.4311	332.24
43.4571	29.2749	43.4571	338.13
43.4831	24.1895	43.4831	333.81
43.5091	19.751	43.5091	336.747
43.5351	25.2305	43.5351	321.461
43.5611	27.9479	43.5611	325.527
43.5871	34.4736	43.5871	329.714
43.6131	20.8548	43.6131	326.914
43.6391	29.7733	43.6391	326
43.6651	26.8687	43.6651	325.869
43.6911	25.1114	43.6911	323.833
43.7171	26.6337	43.7171	320.908
43.7431	19.2869	43.7431	318.964
43.7691	26.9222	43.7691	318.078
43.7951	24	43.7951	321.08
43.8211	24	43.8211	325.963
43.8471	24	43.8471	320.023
43.8731	23.0137	43.8731	327.89
43.8991	25.929	43.8991	321.166
43.9251	25.0336	43.9251	323.899
43.9511	24.0435	43.9511	317.305
43.9771	33.4657	43.9771	321.733
44.0031	29.3168	44.0031	325.747
44.0291	21.5862	44.0291	320.44
44.0551	26.5008	44.0551	317.25
44.0811	22.4656	44.0811	316.093
44.1071	25.5878	44.1071	326.764
44.1331	26	44.1331	323.565
44.1591	21.6145	44.1591	325.631
44.1851	21	44.1851	317.328
44.2111	24.4291	44.2111	322.001
44.2371	20.7633	44.2371	321.305
44.2631	25.0245	44.2631	323.512
44.2891	26	44.2891	325.655
44.3151	20.277	44.3151	319.459
44.3411	19.8076	44.3411	329.307
44.3671	20	44.3671	321.63
44.3931	30.2415	44.3931	322.939
44.4191	25.999	44.4191	331.001
44.4451	21.6961	44.4451	326.856
44.4711	22.5161	44.4711	326.516
44.4971	22.2519	44.4971	318.023
44.5231	27.1674	44.5231	318.691
44.5491	22.4455	44.5491	324.37
44.5751	25.0285	44.5751	326.718
44.6011	25.5831	44.6011	321.333
44.6271	20.8089	44.6271	325.985
44.6531	23.8201	44.6531	329
44.6791	23.2853	44.6791	324.928
44.7051	26.0125	44.7051	331.694
44.7311	27.3412	44.7311	328.753
44.7571	27	44.7571	326.947
44.7831	24.4441	44.7831	326.083
44.8091	23	44.8091	320.597
44.8351	24.2383	44.8351	317.381
44.8611	17.0803	44.8611	320.046
44.8871	19.1914	44.8871	321.401
44.9131	25.1787	44.9131	326.304
44.9391	27.7383	44.9391	324.785
44.9651	18.7487	44.9651	318.152
44.9911	16.0364	44.9911	318.798
45.0171	25.4967	45.0171	323.199
45.0431	25.682	45.0431	326.619
45.0691	22.5298	45.0691	325.881
45.0951	28.1991	45.0951	324
45.1211	27.3902	45.1211	319.41
45.1471	23.5002	45.1471	317.5
45.1731	23.5296	45.1731	320
45.1991	22	45.1991	321.441
45.2251	23.4109	45.2251	321.589
45.2511	25	45.2511	323.683
45.2771	23.1982	45.2771	323.495
45.3031	28.489	45.3031	321.965
45.3291	34.9858	45.3291	324.416
45.3551	27.2138	45.3551	324.365
45.3811	22	45.3811	326.946
45.4071	24.8059	45.4071	324
45.4331	29.3909	45.4331	325.955
45.4591	32.667	45.4591	325.571
45.4851	32.176	45.4851	320.371
45.5111	26.1669	45.5111	323.528
45.5371	28.2439	45.5371	331.512
45.5631	23.9761	45.5631	333.904
45.5891	25.9766	45.5891	331.302
45.6151	31.4283	45.6151	335.571
45.6411	25.6885	45.6411	324.804
45.6671	25.9048	45.6671	328.889
45.6931	28.8751	45.6931	328.667
45.7191	30.7182	45.7191	332.956
45.7451	31.6311	45.7451	318.806
45.7711	33.1188	45.7711	331.095
45.7971	25.252	45.7971	335.488
45.8231	26	45.8231	330.032
45.8491	26	45.8491	327.697
45.8751	26.889	45.8751	331.111
45.9011	29.7877	45.9011	334.788
45.9271	29.2024	45.9271	332.381
45.9531	30.5774	45.9531	324.845
45.9791	31.9047	45.9791	323.286
46.0051	29.2442	46.0051	336.792
46.0311	38.6984	46.0311	330.675
46.0571	32	46.0571	328.083
46.0831	33.2857	46.0831	323.143
46.1091	37.8095	46.1091	324.798
46.1351	18.8452	46.1351	329.877
46.1611	31.3214	46.1611	328.208
46.1871	25.8968	46.1871	322.928
46.2131	25.4662	46.2131	331
46.2391	29.5834	46.2391	330
46.2651	24.3394	46.2651	319.147
46.2911	16.4444	46.2911	321.19
46.3171	22.9464	46.3171	323.946
46.3431	21.6509	46.3431	323.655
46.3691	14.5394	46.3691	337.528
46.3951	29.6907	46.3951	324
46.4211	17.111	46.4211	323.945
46.4471	25	46.4471	320.024
46.4731	25	46.4731	325.964
46.4991	23.0318	46.4991	323.048
46.5251	29.8193	46.5251	326.897
46.5511	24.2144	46.5511	337.607
46.5771	27.8174	46.5771	319.868
46.6031	28.9444	46.6031	330.333
46.6291	33.6725	46.6291	330.065
46.6551	37.6983	46.6551	329.075
46.6811	35.2561	46.6811	340.89
46.7071	35	46.7071	337.476
46.7331	42.1584	46.7331	338.79
46.7591	39.4605	46.7591	335.461
46.7851	35.5002	46.7851	345.5
46.8111	42.7853	46.8111	344.405
46.8371	44.8551	46.8371	348.276
46.8631	49.226	46.8631	338.012
46.8891	45.8237	46.8891	346.858
46.9151	44.1746	46.9151	342.397
46.9411	40.7383	46.9411	350.785
46.9671	40.8055	46.9671	343.334
46.9931	46.5691	46.9931	337.818
47.0191	49.5713	47.0191	337.786
47.0451	49.2243	47.0451	330.243
47.0711	35.2154	47.0711	329.532
47.0971	34.0236	47.0971	321.685
47.1231	31.2702	47.1231	334.665
47.1491	30	47.1491	328.959
47.1751	37.2612	47.1751	340.249
47.2011	41.4324	47.2011	354.594
47.2271	46.2377	47.2271	353.762
47.2531	50.0891	47.2531	352
47.2791	55.1186	47.2791	352
47.3051	50.9114	47.3051	352.676
47.3311	51.3329	47.3311	343.668
47.3571	49.7167	47.3571	342.94
47.3831	49.2935	47.3831	341.12
47.4091	47.4527	47.4091	330.084
47.4351	39.1041	47.4351	333.777
47.4611	29.4472	47.4611	332.213
47.4871	28.4282	47.4871	326.179
47.5131	33.5828	47.5131	321.417
47.5391	27.779	47.5391	320.174
47.5651	20.2681	47.5651	325.041
47.5911	26.9431	47.5911	333.674
47.6171	24.6383	47.6171	330.196
47.6431	26.2128	47.6431	324.548
47.6691	27.624	47.6691	327.15
47.6951	25.1107	47.6951	323.195
47.7211	23.8935	47.7211	323.178
47.7471	21	47.7471	326.984
47.7731	27.4729	47.7731	323.51
47.7991	30.0961	47.7991	321
47.8251	22.6535	47.8251	320.522
47.8511	21.8089	47.8511	320
47.8771	23.1671	47.8771	327.79
47.9031	25.0347	47.9031	331.62
47.9291	25.6162	47.9291	326.753
47.9551	25.5699	47.9551	325.572
47.9811	32.5815	47.9811	321.418
48.0071	24.645	48.0071	322.409
48.0331	18.3856	48.0331	321.804
48.0591	24.2225	48.0591	321.944
48.0851	25.6519	48.0851	323.863
48.1111	27.4175	48.1111	319.786
48.1371	23.359	48.1371	320.667
48.1631	24.3491	48.1631	324.811
48.1891	22.9651	48.1891	323.105
48.2151	23.28	48.2151	332.366
48.2411	29.4455	48.2411	323.807
48.2671	25.2375	48.2671	318.856
48.2931	27.1016	48.2931	323
48.3191	24.4209	48.3191	323.579
48.3451	23.8389	48.3451	325.28
48.3711	22.7636	48.3711	325.461
48.3971	15.8184	48.3971	322.701
48.4231	21	48.4231	319.75
48.4491	22.4396	48.4491	324.399
48.4751	24.0099	48.4751	328.78
48.5011	13.7799	48.5011	319.1
48.5271	15.3118	48.5271	323.63
48.5531	23.199	48.5531	327.001
48.5791	19.429	48.5791	327.955
48.6051	17.1804	48.6051	316.443
48.6311	19.5343	48.6311	321.807
48.6571	26.0367	48.6571	318.729
48.6831	20.5481	48.6831	331.042
48.7091	18.7035	48.7091	320.844
48.7351	23.2616	48.7351	325.869
48.7611	24.8791	48.7611	325
48.7871	24.1109	48.7871	324.778
48.8131	26.0102	48.8131	322.192
48.8391	33.3603	48.8391	315.729
48.8651	17.5682	48.8651	322.594
48.8911	23.8575	48.8911	318.57
48.9171	21.8773	48.9171	325.632
48.9431	19.7944	48.9431	320.051
48.9691	16.3734	48.9691	320.875
48.9951	24.9369	48.9951	318.126
49.0211	23.1515	49.0211	321.892
49.0471	29.8828	49.0471	317.023
49.0731	20.0036	49.0731	318.996
49.0991	21.9838	49.0991	317.016
49.1251	23.9639	49.1251	322.892
49.1511	29.8322	49.1511	326.888
49.1771	19.4168	49.1771	330.848
49.2031	22.8087	49.2031	325.287
49.2291	31.4804	49.2291	321.231
49.2551	18.9472	49.2551	315.406
49.2811	23.5345	49.2811	325.147
49.3071	32.2125	49.3071	316.875
49.3331	25.7794	49.3331	322.318
49.3591	17.8588	49.3591	319.429
49.3851	24.0618	49.3851	331.358
49.4111	25	49.4111	318.162
49.4371	18.9598	49.4371	327.217
49.4631	18.853	49.4631	325.588
49.4891	28.2734	49.4891	329.215
49.5151	26.6675	49.5151	330.833
49.5411	26.8232	49.5411	329.354
49.5671	24.5602	49.5671	324.934
49.5931	24.8033	49.5931	322.393
49.6191	27.3803	49.6191	325.174
49.6451	21.732	49.6451	329.134
49.6711	27.7358	49.6711	325.358
49.6971	29.2363	49.6971	321.709
49.7231	20.7089	49.7231	329.291
49.7491	22.4629	49.7491	331.256
49.7751	37.2101	49.7751	329.532
49.8011	31.1404	49.8011	324.656
49.8271	23.4297	49.8271	323
49.8531	14.2546	49.8531	323.704
49.8791	33.2146	49.8791	319.835
49.9051	32.7358	49.9051	318.684
49.9311	35.418	49.9311	319
49.9571	34.3489	49.9571	319.664
49.9831	32	49.9831	322.618
50.0091	24.9095	50.0091	324
50.0351	27.9814	50.0351	325.904
50.0611	29.501	50.0611	322.002
50.0871	34.1483	50.0871	325.148
50.1131	32.5558	50.1131	324.161
50.1391	29.595	50.1391	325.165
50.1651	32.9253	50.1651	321.564
50.1911	30.974	50.1911	329.078
50.2171	29.6957	50.2171	331.217
50.2431	29.3341	50.2431	321.558
50.2691	30.1815	50.2691	322.363
50.2951	30.9291	50.2951	323.323
50.3211	35.2553	50.3211	326.781
50.3471	32.2659	50.3471	331.484
50.3731	26.0114	50.3731	328.472
50.3991	34.4364	50.3991	325.009
50.4251	34.2266	50.4251	329.83
50.4511	26.9518	50.4511	328.385
50.4771	28.932	50.4771	324.66
50.5031	24.0711	50.5031	331.824
50.5291	19.6769	50.5291	328.2
50.5551	31.7245	50.5551	321.436
50.5811	28.932	50.5811	320.295
50.6071	14.5802	50.6071	319.666
50.6331	21	50.6331	324.032
50.6591	24.1723	50.6591	328.19
50.6851	29.3866	50.6851	327.68
50.7111	29.2466	50.7111	325.13
50.7371	26.1661	50.7371	327.367
50.7631	23	50.7631	326.216
50.7891	24.0408	50.7891	323.347
50.8151	27.348	50.8151	324
50.8411	30.9812	50.8411	326.617
50.8671	30.7799	50.8671	329.463
50.8931	23.2349	50.8931	323.693
50.9191	17.5946	50.9191	324.487
50.9451	22.4487	50.9451	326.276
50.9711	26.283	50.9711	324.22
50.9971	16.943	50.9971	329.465
51.0231	25.5153	51.0231	325.681
51.0491	26.7523	51.0491	320.982
51.0751	26	51.0751	325.573
51.1011	26.2279	51.1011	322.367
51.1271	25.0386	51.1271	326.564
51.1531	20.0801	51.1531	327.08
51.1791	27.6038	51.1791	332.821
51.2051	26.9408	51.2051	324.376
51.2311	34.0302	51.2311	326.891
51.2571	46.6534	51.2571	331.673
51.2831	40.9504	51.2831	335.317
51.3091	48.3757	51.3091	339.821
51.3351	59.7831	51.3351	356
51.3611	49.0872	51.3611	356
51.3871	68.6942	51.3871	355.169
51.4131	61.5022	51.4131	352.373
51.4391	82.5932	51.4391	380.099
51.4651	86.2211	51.4651	378.332
51.4911	68.3951	51.4911	351.948
51.5171	71.8944	51.5171	362.309
51.5431	57.9469	51.5431	353.296
51.5691	72.8522	51.5691	357.951
51.5951	69.4493	51.5951	357.197
51.6211	56.4412	51.6211	361.412
51.6471	70.6297	51.6471	342.37
51.6731	51.9235	51.6731	360.818
51.6991	44.0028	51.6991	342.007
51.7251	42.0206	51.7251	337.051
51.7511	41.0202	51.7511	349.737
51.7771	44.8795	51.7771	334.482
51.8031	35.4004	51.8031	332.08
51.8291	37.8501	51.8291	331.05
51.8551	22.9582	51.8551	332.88
51.8811	42.4642	51.8811	326.489
51.9071	29.2757	51.9071	342.565
51.9331	30.731	51.9331	327.614
51.9591	26.4979	51.9591	332.303
51.9851	32.2335	51.9851	319.642
52.0111	34.7612	52.0111	318.881
52.0371	33.2587	52.0371	327.707
52.0631	27.8356	52.0631	327.279
52.0891	25.2984	52.0891	323.597
52.1151	37.6133	52.1151	325.523
52.1411	22.5497	52.1411	326
52.1671	29.6736	52.1671	332.568
52.1931	36.8667	52.1931	325.889
52.2191	28.3856	52.2191	338.422
52.2451	30.7477	52.2451	331.713
52.2711	28.0932	52.2711	325.093
52.2971	26.2286	52.2971	321.686
52.3231	23.7155	52.3231	320.238
52.3491	20.7452	52.3491	327.516
52.3751	24.45	52.3751	330
52.4011	26	52.4011	324.878
52.4271	24.5564	52.4271	320.834
52.4531	23.2881	52.4531	324.983
52.4791	21.5961	52.4791	334.722
52.5051	21	52.5051	329.695
52.5311	25.7749	52.5311	322.589
52.5571	27.3278	52.5571	321
52.5831	25.6754	52.5831	318.351
52.6091	23.6953	52.6091	327.438
52.6351	21.0727	52.6351	324.648
52.6611	23.1626	52.6611	325.06
52.6871	30.6034	52.6871	327.377
52.7131	34.6127	52.7131	326.387
52.7391	28.9725	52.7391	322.986
52.7651	27.3713	52.7651	321.593
52.7911	29	52.7911	324.914
52.8171	26.7081	52.8171	325.854
52.8431	21.0586	52.8431	326.689
52.8691	21.872	52.8691	330.213
52.8951	25	52.8951	324.395
52.9211	28.1998	52.9211	320.133
52.9471	29.9533	52.9471	323.047
52.9731	31.5673	52.9731	324.514
52.9991	29.4682	52.9991	326.511
53.0251	25.9872	53.0251	327.506
53.0511	25.0653	53.0511	327
53.0771	27.2639	53.0771	325.579
53.1031	26.8977	53.1031	323.072
53.1291	26.901	53.1291	325.631
53.1551	32.224	53.1551	332.22
53.1811	34.3407	53.1811	333.264
53.2071	37.4551	53.2071	337.786
53.2331	38.9708	53.2331	342.858
53.2591	43.9785	53.2591	341.447
53.2851	43.7607	53.2851	346.028
53.3111	50.6912	53.3111	344.153
53.3371	48.2583	53.3371	343.004
53.3631	39.5523	53.3631	338.365
53.3891	44	53.3891	338.291
53.4151	39.8627	53.4151	334.587
53.4411	31.6652	53.4411	331.005
53.4671	32.6247	53.4671	332.35
53.4931	33.1649	53.4931	329.425
53.5191	28.8305	53.5191	326.915
53.5451	35.3613	53.5451	329
53.5711	37.0066	53.5711	326.433
53.5971	27.2753	53.5971	323.304
53.6231	25.6114	53.6231	331.735
53.6491	22.0657	53.6491	328.956
53.6751	30.5089	53.6751	323.737
53.7011	29.9425	53.7011	325.058
53.7271	31.6458	53.7271	322
53.7531	26.7842	53.7531	321.784
53.7791	27.2352	53.7791	319.765
53.8051	31.0203	53.8051	315.392
53.8311	26.2559	53.8311	317
53.8571	24.761	53.8571	318.409
53.8831	32.6677	53.8831	324.834
53.9091	32.4062	53.9091	324.781
53.9351	38.0977	53.9351	328.854
53.9611	26.5908	53.9611	327.454
53.9871	24.8854	53.9871	323.873
54.0131	31.1166	54.0131	323.117
54.0391	30.9336	54.0391	323.893
54.0651	22.2902	54.0651	322.71
54.0911	25.6944	54.0911	320.868
54.1171	33.2306	54.1171	329.539
54.1431	35.2636	54.1431	324.067
54.1691	25.5703	54.1691	325.171
54.1951	34.8116	54.1951	327.717
54.2211	30.9256	54.2211	322.074
54.2471	29.1908	54.2471	324
54.2731	35.8093	54.2731	324.069
54.2991	25.0297	54.2991	327.97
54.3251	28.99	54.3251	324.01
54.3511	23.0746	54.3511	328.938
54.3771	32.7765	54.3771	324.112
54.4031	35.9032	54.4031	333.677
54.4291	34.0844	54.4291	322.506
54.4551	29.2606	54.4551	335.27
54.4811	36.5037	54.4811	329.434
54.5071	27.7196	54.5071	333.64
54.5331	29.7543	54.5331	333.082
54.5591	29.0918	54.5591	336.633
54.5851	33.4913	54.5851	330.712
54.6111	27.7816	54.6111	333.553
54.6371	24.3647	54.6371	327.851
54.6631	29.211	54.6631	324.394
54.6891	27.4243	54.6891	330.01
54.7151	29.546	54.7151	329.303
54.7411	33.355	54.7411	329.839
54.7671	22.3966	54.7671	325.856
54.7931	31.4645	54.7931	325.819
54.8191	22.6744	54.8191	328.427
54.8451	30.3876	54.8451	329.799
54.8711	27.4761	54.8711	323.687
54.8971	26	54.8971	326.675
54.9231	24.4614	54.9231	324.923
54.9491	29.3155	54.9491	329.315
54.9751	25.7539	54.9751	329.501
55.0011	20.3024	55.0011	323.823
55.0271	24.1071	55.0271	319.082
55.0531	30.318	55.0531	324.477
55.0791	36.2585	55.0791	324.161
55.1051	21.2042	55.1051	323.7
55.1311	24.3485	55.1311	328.829
55.1571	24.9201	55.1571	324.88
55.1831	26.3503	55.1831	330.041
55.2091	22.0588	55.2091	323.438
55.2351	20.9506	55.2351	319.951
55.2611	20.0791	55.2611	323.561
55.2871	22.7822	55.2871	320.587
55.3131	28.1022	55.3131	318
55.3391	28.7789	55.3391	321.053
55.3651	26.1982	55.3651	318.195
55.3911	23.228	55.3911	326.223
55.4171	24.323	55.4171	326.45
55.4431	28.2833	55.4431	319.288
55.4691	28.3173	55.4691	322.487
55.4951	21.4901	55.4951	321.041
55.5211	20.2464	55.5211	320.788
55.5471	23.5312	55.5471	325.062
55.5731	27.1273	55.5731	324.436
55.5991	22.3305	55.5991	323.511
55.6251	16.0028	55.6251	324.501
55.6511	20.4402	55.6511	325.983
55.6771	26.8892	55.6771	326.519
55.7031	28.1136	55.7031	322.227
55.7291	26	55.7291	323.079
55.7551	22.8376	55.7551	325.386
55.7811	19.4418	55.7811	322.325
55.8071	23.4554	55.8071	326.591
55.8331	30.11	55.8331	325.78
55.8591	28.0551	55.8591	322.06
55.8851	22.2065	55.8851	323.391
55.9111	26.3534	55.9111	321.784
55.9371	28.0884	55.9371	324.147
55.9631	27.2343	55.9631	322.276
55.9891	31	55.9891	318.9
56.0151	32.4102	56.0151	327.878
56.0411	28.8328	56.0411	330.203
56.0671	19.3289	56.0671	321.333
56.0931	25.9367	56.0931	322.646
56.1191	30.6257	56.1191	324.626
56.1451	28.9707	56.1451	326
56.1711	23.172	56.1711	326.586
56.1971	27.9816	56.1971	328
56.2231	31.361	56.2231	326.088
56.2491	27.7897	56.2491	322.843
56.2751	28.4801	56.2751	326.227
56.3011	23.0264	56.3011	323.191
56.3271	20.467	56.3271	329.767
56.3531	23.7884	56.3531	326.764
56.3791	29.5727	56.3791	320.282
56.4051	27.7963	56.4051	324.593
56.4311	27	56.4311	323.194
56.4571	27.3677	56.4571	323.632
56.4831	28.3042	56.4831	321.826
56.5091	25.4921	56.5091	320.344
56.5351	26.6131	56.5351	319.003
56.5611	19.1442	56.5611	330
56.5871	20.8055	56.5871	328.926
56.6131	25.627	56.6131	322.124
56.6391	24.6017	56.6391	322.771
56.6651	35.0147	56.6651	321.104
56.6911	18.3783	56.6911	322.095
56.7171	22.2539	56.7171	323.085
56.7431	24.7011	56.7431	323.776
56.7691	21.9072	56.7691	321.194
56.7951	34.1769	56.7951	323.89
56.8211	20.6743	56.8211	322.135
56.8471	34.5096	56.8471	324.93
56.8731	21	56.8731	323.025
56.8991	21.0759	56.8991	324
56.9251	25.9579	56.9251	323.995
56.9511	18.0373	56.9511	323.005
56.9771	24.8979	56.9771	317.087
57.0031	30.853	57.0031	322.853
57.0291	17.482	57.0291	318.172
57.0551	28.4678	57.0551	320.867
57.0811	25.2171	57.0811	328.566
57.1071	26.8716	57.1071	322.449
57.1331	27.9259	57.1331	334.036
57.1591	19.7563	57.1591	334.084
57.1851	27.1544	57.1851	323.127
57.2111	20.8311	57.2111	335.442
57.2371	28.862	57.2371	322.821
57.2631	29.1237	57.2631	320.124
57.2891	22.9355	57.2891	326.931
57.3151	33.99	57.3151	321.149
57.3411	24.9954	57.3411	323.386
57.3671	17.9805	57.3671	326.51
57.3931	22.7866	57.3931	325.347
57.4191	29.7172	57.4191	337.251
57.4451	31	57.4451	330.318
57.4711	24.6248	57.4711	320.031
57.4971	23.787	57.4971	324.296
57.5231	24.777	57.5231	326
57.5491	36.5069	57.5491	326
57.5751	25.6131	57.5751	326.757
57.6011	23.2418	57.6011	330.736
57.6271	20.3132	57.6271	332
57.6531	28.4567	57.6531	328.363
57.6791	32.7175	57.6791	316.237
57.7051	24.5088	57.7051	323.322
57.7311	22.3954	57.7311	330.093
57.7571	23	57.7571	328.249
57.7831	27.067	57.7831	320.222
57.8091	26.3284	57.8091	325.015
57.8351	31.5798	57.8351	330.316
57.8611	28.5194	57.8611	325.167
57.8871	25.6381	57.8871	323.276
57.9131	30.3975	57.9131	330.282
57.9391	31.1451	57.9391	330.29
57.9651	25.133	57.9651	329.825
57.9911	21.4016	57.9911	325.614
58.0171	25.7082	58.0171	329.651
58.0431	26.107	58.0431	333.843
58.0691	24	58.0691	327.882
58.0951	27.9113	58.0951	324.559
58.1211	23.8651	58.1211	327.744
58.1471	27.1616	58.1471	328.383
58.1731	30.239	58.1731	329.645
58.1991	27.5572	58.1991	324.733
58.2251	29.5092	58.2251	324.619
58.2511	31.4977	58.2511	334.994
58.2771	34.9572	58.2771	331.171
58.3031	32.2062	58.3031	326.356
58.3291	25.1222	58.3291	328.122
58.3551	24.3786	58.3551	328.757
58.3811	24.2015	58.3811	330.202
58.4071	23.3191	58.4071	328
58.4331	25	58.4331	327.57
58.4591	30.0382	58.4591	328.26
58.4851	36.5901	58.4851	332.05
58.5111	34.4	58.5111	334.6
58.5371	30.8298	58.5371	330.879
58.5631	30.5206	58.5631	326.38
58.5891	33	58.5891	327.37
58.6151	35.1619	58.6151	328.36
58.6411	35.8465	58.6411	330.051
58.6671	33.0642	58.6671	329.957
58.6931	36.6862	58.6931	330.297
58.7191	34.565	58.7191	336.435
58.7451	36.2715	58.7451	330.068
58.7711	27.0977	58.7711	330.106
58.7971	28.7812	58.7971	333.546
58.8231	38.5619	58.8231	328.876
58.8491	36.7478	58.8491	328.71
58.8751	28.5222	58.8751	332.345
58.9011	29.7488	58.9011	323.256
58.9271	29.2413	58.9271	329.654
58.9531	29.5373	58.9531	335.918
58.9791	27.3358	58.9791	330.328
59.0051	26.4804	59.0051	332.462
59.0311	30.7906	59.0311	326.426
59.0571	26.3833	59.0571	339.042
59.0831	28	59.0831	334.091
59.1091	28.3436	59.1091	330
59.1351	29.8381	59.1351	330.486
59.1611	28.6961	59.1611	333.152
59.1871	28.2782	59.1871	332.722
59.2131	37.0568	59.2131	325.793
59.2391	44.2444	59.2391	331.733
59.2651	44.8774	59.2651	335.877
59.2911	36.1023	59.2911	328.433
59.3171	37.0924	59.3171	340.168
59.3431	38.7424	59.3431	332.495
59.3691	45.6212	59.3691	338
59.3951	28.5638	59.3951	337.749
59.4211	37.0527	59.4211	334.844
59.4471	37.786	59.4471	349.572
59.4731	32.8027	59.4731	339.507
59.4991	27.2066	59.4991	325.298
59.5251	35.9348	59.5251	337.935
59.5511	30.9658	59.5511	332.981
59.5771	20.0749	59.5771	327.041
59.6031	35.7323	59.6031	332.9
59.6291	35.0266	59.6291	341.76
59.6551	30.1829	59.6551	328.512
59.6811	40.4885	59.6811	326.093
59.7071	29.6771	59.7071	330.718
59.7331	26.199	59.7331	330.066
59.7591	34.3136	59.7591	333.695
59.7851	38.6553	59.7851	336.741
59.8111	32.6728	59.8111	327.961
59.8371	32	59.8371	340.409
59.8631	31.116	59.8631	330.507
59.8891	33.6224	59.8891	331.622
59.9151	39.1852	59.9151	326.815
59.9411	41.7086	59.9411	324.291
59.9671	24.2685	59.9671	328.222
59.9931	25.1722	59.9931	329.834
60.0191	31.7716	60.0191	325.053
60.0451	32.1854	60.0451	326.444
60.0711	29.586	60.0711	339.875
60.0971	34.5632	60.0971	331.079
60.1231	33.6455	60.1231	333.494
60.1491	31.4502	60.1491	333.45
60.1751	19.5253	60.1751	327.645
60.2011	28.0809	60.2011	331.285
60.2271	25.2938	60.2271	325.549
60.2531	28.8817	60.2531	328.147
60.2791	26.6483	60.2791	327.824
60.3051	29.2922	60.3051	322.708
60.3311	28.1782	60.3311	325.938
60.3571	24.2179	60.3571	323.827
60.3831	27.7992	60.3831	325.428
60.4091	30.6757	60.4091	322.946
60.4351	28.337	60.4351	322.332
60.4611	20.4417	60.4611	326.279
60.4871	23.4591	60.4871	323.479
60.5131	26.364	60.5131	321
60.5391	31.0085	60.5391	322.878
60.5651	35.8484	60.5651	320.303
60.5911	29.7253	60.5911	320.425
60.6171	23.8074	60.6171	326.77
60.6431	27.1046	60.6431	325.895
60.6691	27.1177	60.6691	324.729
60.6951	27.2661	60.6951	324.867
60.7211	33.4529	60.7211	319.547
60.7471	28.253	60.7471	325.84
60.7731	21.5368	60.7731	327.559
60.7991	27.7953	60.7991	319.893
60.8251	30.9323	60.8251	321.101
60.8511	31.535	60.8511	321.972
60.8771	26.5439	60.8771	321.491
60.9031	24.8458	60.9031	323.974
60.9291	28.1366	60.9291	324.523
60.9551	26.8692	60.9551	324
60.9811	30.3722	60.9811	323.543
61.0071	25.7355	61.0071	325.237
61.0331	22.813	61.0331	325.375
61.0591	28.5724	61.0591	324.138
61.0851	30.5062	61.0851	329.089
61.1111	30.7378	61.1111	329.961
61.1371	29.9785	61.1371	324.215
61.1631	36	61.1631	321.164
61.1891	36	61.1891	325.268
61.2151	32.6872	61.2151	327.16
61.2411	31.298	61.2411	325.433
61.2671	35.1693	61.2671	330.786
61.2931	28.3383	61.2931	334.647
61.3191	27.6864	61.3191	332.328
61.3451	30.7325	61.3451	333
61.3711	38.6803	61.3711	332.383
61.3971	29.8959	61.3971	331
61.4231	32.8661	61.4231	339.084
61.4491	39.7394	61.4491	353.146
61.4751	52.8066	61.4751	338.807
61.5011	53.1874	61.5011	345.143
61.5271	48	61.5271	355.008
61.5531	46.5654	61.5531	349.239
61.5791	40.1666	61.5791	347.708
61.6051	36.4118	61.6051	339.562
61.6311	43.9534	61.6311	340.093
61.6571	40.3988	61.6571	345.408
61.6831	41.8105	61.6831	335.758
61.7091	42.6161	61.7091	337.923
61.7351	48.8125	61.7351	332.83
61.7611	45.8749	61.7611	331.681
61.7871	58.1539	61.7871	330.15
61.8131	40.6013	61.8131	330.72
61.8391	33.6894	61.8391	330.3
61.8651	44.3999	61.8651	338.76
61.8911	40.7707	61.8911	335.679
61.9171	44.7959	61.9171	325.301
61.9431	25.1805	61.9431	329.083
61.9691	27	61.9691	339.518
61.9951	27	61.9951	333.014
62.0211	27.4235	62.0211	320.605
62.0471	33.4943	62.0471	329.697
62.0731	24.0406	62.0731	324.285
62.0991	25.1536	62.0991	330.969
62.1251	29.8335	62.1251	329.813
62.1511	22.098	62.1511	321.065
62.1771	31.0019	62.1771	327.004
62.2031	32.9821	62.2031	330.964
62.2291	29.0755	62.2291	335.906
62.2551	29	62.2551	328.23
62.2811	25.1549	62.2811	336.651
62.3071	27.8541	62.3071	324.632
62.3331	31.7657	62.3331	327.766
62.3591	32	62.3591	328
62.3851	23.7057	62.3851	336.294
62.4111	23.9117	62.4111	326.972
62.4371	22.1965	62.4371	324.197
62.4631	25.5673	62.4631	329.351
62.4891	25.1181	62.4891	328.236
62.5151	26.7439	62.5151	338.464
62.5411	27.862	62.5411	331.38
62.5671	33.1128	62.5671	324.887
62.5931	29.789	62.5931	332.422
62.6191	34.826	62.6191	323.18
62.6451	29.4211	62.6451	323.467
62.6711	23.1254	62.6711	323.188
62.6971	22	62.6971	323.803
62.7231	27.5481	62.7231	329.548
62.7491	25.0866	62.7491	323.173
62.7751	31.7275	62.7751	324.864
62.8011	27.8974	62.8011	323.712
62.8271	21.4826	62.8271	325.259
62.8531	18.514	62.8531	323.771
62.8791	26.0636	62.8791	324.466
62.9051	27.5537	62.9051	328.616
62.9311	27	62.9311	329.287
62.9571	26.2967	62.9571	325.483
62.9831	23.9199	62.9831	326.08
63.0091	25.0503	63.0091	331.784
63.0351	26	63.0351	338.041
63.0611	27.3272	63.0611	334.691
63.0871	26.6926	63.0871	328.732
63.1131	24.0687	63.1131	328.288
63.1391	31.2399	63.1391	326.465
63.1651	35.3761	63.1651	322.504
63.1911	27.0181	63.1911	322.842
63.2171	26.2285	63.2171	327.02
63.2431	31.3766	63.2431	323.058
63.2691	29.4947	63.2691	324.842
63.2951	30.4458	63.2951	328.426
63.3211	33.5644	63.3211	325.178
63.3471	32.3366	63.3471	323
63.3731	26.6437	63.3731	325.178
63.3991	25.6731	63.3991	330.742
63.4251	31.1482	63.4251	332.951
63.4511	37.0886	63.4511	331.485
63.4771	33.437	63.4771	326.961
63.5031	30.9594	63.5031	325.969
63.5291	34.515	63.5291	327.06
63.5551	29.7243	63.5551	324.525
63.5811	26.8606	63.5811	323.07
63.6071	26.7238	63.6071	323.821
63.6331	25.7812	63.6331	322.438
63.6591	31.0477	63.6591	323.66
63.6851	35.4255	63.6851	327.596
63.7111	33.9223	63.7111	329.649
63.7371	31.4056	63.7371	340.217
63.7631	28.043	63.7631	337.252
63.7891	20.4569	63.7891	329.228
63.8151	22.8861	63.8151	327.248
63.8411	28.8044	63.8411	324.902
63.8671	24.288	63.8671	325.492
63.8931	25.4226	63.8931	329.654
63.9191	31.3447	63.9191	329
63.9451	31.39	63.9451	329.652
63.9711	26	63.9711	328.786
63.9971	27.8384	63.9971	325.532
64.0231	31.407	64.0231	324.849
64.0491	30.2866	64.0491	315
64.0751	28.2337	64.0751	316.936
64.1011	24.4672	64.1011	322
64.1271	34	64.1271	321.743
64.1531	31.5313	64.1531	321.494
64.1791	26.3695	64.1791	323.474
64.2051	32.6379	64.2051	323.638
64.2311	27.7829	64.2311	320.52
64.2571	28.4503	64.2571	326.207
64.2831	34.1973	64.2831	324.83
64.3091	37.0607	64.3091	318.81
64.3351	44.7581	64.3351	330.645
64.3611	36.4877	64.3611	329.335
64.3871	24.9454	64.3871	330.842
64.4131	29.8524	64.4131	330.738
64.4391	30.2395	64.4391	334.311
64.4651	35.8274	64.4651	329.744
64.4911	22.2966	64.4911	328.118
64.5171	31.892	64.5171	328.676
64.5431	30.5098	64.5431	327.667
64.5691	26.4406	64.5691	341.414
64.5951	30.7654	64.5951	325
64.6211	28.4096	64.6211	325
64.6471	33.2415	64.6471	325.058
64.6731	21.4358	64.6731	326.145
64.6991	29.8075	64.6991	329.038
64.7251	25.1143	64.7251	330.2
64.7511	29.1679	64.7511	336.832
64.7771	37.9127	64.7771	327.956
64.8031	28.0119	64.8031	323.006
64.8291	26.0222	64.8291	325.967
64.8551	28.9369	64.8551	327.958
64.8811	27.0619	64.8811	328.969
64.9071	34.673	64.9071	329
64.9331	31.2032	64.9331	332.797

## Sheet: Figure 1d
Wavelength (nm)	LHE for Pristine BiVO4	Wavelength (nm)	LHE for P-BiVO4
380	0.876225	380	0.883863
380.5	0.876313	380.5	0.883963
381	0.876313	381	0.884075
381.5	0.876325	381.5	0.884238
382	0.876238	382	0.88435
382.5	0.876263	382.5	0.884513
383	0.876325	383	0.884563
383.5	0.876313	383.5	0.884638
384	0.876288	384	0.884713
384.5	0.876263	384.5	0.884738
385	0.876125	385	0.884825
385.5	0.87605	385.5	0.884913
386	0.876	386	0.884963
386.5	0.875925	386.5	0.884988
387	0.875813	387	0.885013
387.5	0.875713	387.5	0.885088
388	0.875575	388	0.8851
388.5	0.875475	388.5	0.8852
389	0.875325	389	0.885313
389.5	0.875263	389.5	0.885388
390	0.875175	390	0.885413
390.5	0.875075	390.5	0.885475
391	0.875038	391	0.885563
391.5	0.874963	391.5	0.885688
392	0.874875	392	0.885763
392.5	0.87485	392.5	0.8858
393	0.874775	393	0.885825
393.5	0.87475	393.5	0.885875
394	0.8747	394	0.885925
394.5	0.874625	394.5	0.886038
395	0.874525	395	0.8861
395.5	0.874488	395.5	0.886188
396	0.874413	396	0.88625
396.5	0.8743	396.5	0.886275
397	0.874163	397	0.886338
397.5	0.874025	397.5	0.886313
398	0.873988	398	0.886338
398.5	0.873938	398.5	0.88635
399	0.873863	399	0.886325
399.5	0.873775	399.5	0.8863
400	0.873688	400	0.8863
400.5	0.873638	400.5	0.886275
401	0.873613	401	0.886263
401.5	0.873625	401.5	0.88625
402	0.873563	402	0.886313
402.5	0.873513	402.5	0.886325
403	0.873375	403	0.886338
403.5	0.87335	403.5	0.886338
404	0.873275	404	0.886375
404.5	0.873188	404.5	0.886338
405	0.873013	405	0.88635
405.5	0.872888	405.5	0.88635
406	0.872763	406	0.88635
406.5	0.872625	406.5	0.8863
407	0.8725	407	0.886225
407.5	0.8724	407.5	0.886213
408	0.87225	408	0.88615
408.5	0.872125	408.5	0.886125
409	0.872013	409	0.886125
409.5	0.87195	409.5	0.886075
410	0.871788	410	0.886013
410.5	0.871613	410.5	0.885938
411	0.87145	411	0.885863
411.5	0.871288	411.5	0.885875
412	0.871113	412	0.885788
412.5	0.87095	412.5	0.885738
413	0.870788	413	0.885663
413.5	0.870638	413.5	0.88555
414	0.870425	414	0.8855
414.5	0.870275	414.5	0.885438
415	0.870125	415	0.885375
415.5	0.869963	415.5	0.885275
416	0.869813	416	0.885113
416.5	0.869675	416.5	0.885013
417	0.869488	417	0.884938
417.5	0.86935	417.5	0.884825
418	0.869263	418	0.88475
418.5	0.869313	418.5	0.884788
419	0.869325	419	0.884775
419.5	0.869275	419.5	0.88475
420	0.86925	420	0.8848
420.5	0.869263	420.5	0.884775
421	0.8692	421	0.884788
421.5	0.869213	421.5	0.88475
422	0.869163	422	0.8848
422.5	0.869075	422.5	0.884775
423	0.868863	423	0.884588
423.5	0.868688	423.5	0.884488
424	0.86855	424	0.8844
424.5	0.868388	424.5	0.8843
425	0.868213	425	0.884188
425.5	0.868138	425.5	0.8841
426	0.867988	426	0.884
426.5	0.867913	426.5	0.883838
427	0.867813	427	0.883688
427.5	0.86775	427.5	0.8836
428	0.867613	428	0.883463
428.5	0.867475	428.5	0.883313
429	0.867375	429	0.883163
429.5	0.867213	429.5	0.883025
430	0.86705	430	0.8829
430.5	0.8669	430.5	0.882763
431	0.866663	431	0.882625
431.5	0.86645	431.5	0.882475
432	0.86625	432	0.882325
432.5	0.866113	432.5	0.8822
433	0.86595	433	0.88205
433.5	0.86575	433.5	0.881863
434	0.865538	434	0.881675
434.5	0.865288	434.5	0.881463
435	0.865075	435	0.881325
435.5	0.864875	435.5	0.881175
436	0.8647	436	0.881025
436.5	0.864488	436.5	0.880838
437	0.864213	437	0.880625
437.5	0.86395	437.5	0.880438
438	0.863713	438	0.880288
438.5	0.863475	438.5	0.8801
439	0.863225	439	0.8799
439.5	0.862988	439.5	0.879638
440	0.862713	440	0.879375
440.5	0.862425	440.5	0.8791
441	0.862125	441	0.8788
441.5	0.86185	441.5	0.878525
442	0.86155	442	0.878238
442.5	0.861188	442.5	0.87795
443	0.860875	443	0.877663
443.5	0.860488	443.5	0.877313
444	0.860088	444	0.876975
444.5	0.859663	444.5	0.8766
445	0.859188	445	0.876225
445.5	0.858725	445.5	0.875863
446	0.858188	446	0.87545
446.5	0.857625	446.5	0.875
447	0.8571	447	0.8745
447.5	0.856525	447.5	0.874
448	0.85595	448	0.87355
448.5	0.8553	448.5	0.872963
449	0.854625	449	0.8724
449.5	0.85395	449.5	0.871788
450	0.85325	450	0.871138
450.5	0.852463	450.5	0.870438
451	0.851675	451	0.869725
451.5	0.850813	451.5	0.868975
452	0.849863	452	0.868175
452.5	0.8489	452.5	0.867313
453	0.847888	453	0.866463
453.5	0.8468	453.5	0.865525
454	0.845688	454	0.864563
454.5	0.844438	454.5	0.863475
455	0.843138	455	0.862338
455.5	0.841763	455.5	0.8611
456	0.840288	456	0.859838
456.5	0.83875	456.5	0.858475
457	0.83715	457	0.85705
457.5	0.8354	457.5	0.855563
458	0.83355	458	0.85395
458.5	0.831513	458.5	0.8522
459	0.829413	459	0.8504
459.5	0.82725	459.5	0.848513
460	0.824875	460	0.846538
460.5	0.822375	460.5	0.84435
461	0.8197	461	0.842063
461.5	0.81685	461.5	0.839638
462	0.8139	462	0.837063
462.5	0.810788	462.5	0.834388
463	0.807563	463	0.8316
463.5	0.804138	463.5	0.828675
464	0.800438	464	0.825575
464.5	0.7966	464.5	0.8223
465	0.7926	465	0.818913
465.5	0.788425	465.5	0.815338
466	0.7841	466	0.81165
466.5	0.779538	466.5	0.80775
467	0.774738	467	0.803638
467.5	0.769675	467.5	0.799338
468	0.764388	468	0.794775
468.5	0.758875	468.5	0.790025
469	0.753138	469	0.7851
469.5	0.747088	469.5	0.779925
470	0.740825	470	0.774525
470.5	0.7341	470.5	0.768763
471	0.727138	471	0.762788
471.5	0.719888	471.5	0.7565
472	0.712338	472	0.7499
472.5	0.704438	472.5	0.743025
473	0.696238	473	0.735875
473.5	0.687738	473.5	0.728375
474	0.678875	474	0.7206
474.5	0.669688	474.5	0.712488
475	0.660213	475	0.704125
475.5	0.650375	475.5	0.6954
476	0.640275	476	0.686413
476.5	0.629938	476.5	0.6772
477	0.619288	477	0.667738
477.5	0.60845	477.5	0.658075
478	0.597325	478	0.648163
478.5	0.5861	478.5	0.637975
479	0.57455	479	0.627575
479.5	0.56295	479.5	0.61705
480	0.551213	480	0.606325
480.5	0.539313	480.5	0.595563
481	0.52725	481	0.5846
481.5	0.51525	481.5	0.573588
482	0.503138	482	0.562475
482.5	0.491013	482.5	0.55125
483	0.478763	483	0.54
483.5	0.466575	483.5	0.52865
484	0.454338	484	0.51725
484.5	0.442138	484.5	0.505913
485	0.429938	485	0.494513
485.5	0.41785	485.5	0.48315
486	0.40555	486	0.471625
486.5	0.3933	486.5	0.4601
487	0.381288	487	0.448775
487.5	0.3694	487.5	0.43755
488	0.357663	488	0.426438
488.5	0.3461	488.5	0.415388
489	0.334625	489	0.404338
489.5	0.323413	489.5	0.393488
490	0.31225	490	0.382663
490.5	0.301513	490.5	0.372163
491	0.290938	491	0.3618
491.5	0.280513	491.5	0.351613
492	0.270275	492	0.341475
492.5	0.26025	492.5	0.331613
493	0.2504	493	0.321913
493.5	0.240925	493.5	0.312538
494	0.231563	494	0.303275
494.5	0.2225	494.5	0.294338
495	0.213888	495	0.285625
495.5	0.20535	495.5	0.277063
496	0.197088	496	0.26855
496.5	0.189138	496.5	0.260525
497	0.181538	497	0.252713
497.5	0.174225	497.5	0.24515
498	0.167125	498	0.23785
498.5	0.160313	498.5	0.2308
499	0.153863	499	0.224038
499.5	0.147375	499.5	0.217288
500	0.1414	500	0.211075
500.5	0.13575	500.5	0.205175
501	0.130188	501	0.199288
501.5	0.125013	501.5	0.193738
502	0.11995	502	0.188438
502.5	0.115113	502.5	0.183313
503	0.110563	503	0.178463
503.5	0.106213	503.5	0.173838
504	0.1022	504	0.169425
504.5	0.098313	504.5	0.165063
505	0.094613	505	0.16095
505.5	0.091138	505.5	0.157088
506	0.087763	506	0.1533
506.5	0.084663	506.5	0.149713
507	0.081713	507	0.146288
507.5	0.078938	507.5	0.14305
508	0.076138	508	0.1399
508.5	0.073563	508.5	0.136938
509	0.071125	509	0.134188
509.5	0.0688	509.5	0.1316
510	0.066638	510	0.12915
510.5	0.064513	510.5	0.126775
511	0.062563	511	0.124538
511.5	0.060763	511.5	0.122325
512	0.059088	512	0.12025
512.5	0.057488	512.5	0.118263
513	0.055963	513	0.116375
513.5	0.054525	513.5	0.114688
514	0.05315	514	0.112888
514.5	0.051825	514.5	0.111238
515	0.050575	515	0.10975
515.5	0.049413	515.5	0.108313
516	0.0483	516	0.106938
516.5	0.047225	516.5	0.105525
517	0.046463	517	0.10425
517.5	0.045638	517.5	0.103225
518	0.044825	518	0.102075
518.5	0.044063	518.5	0.101025
519	0.0435	519	0.099975
519.5	0.042913	519.5	0.09895
520	0.0424	520	0.098038
520.5	0.04175	520.5	0.097113
521	0.041288	521	0.096338
521.5	0.0407	521.5	0.09555
522	0.04025	522	0.094813
522.5	0.039838	522.5	0.094
523	0.03945	523	0.09335
523.5	0.039025	523.5	0.092738
524	0.038763	524	0.092088
524.5	0.038375	524.5	0.091375
525	0.038163	525	0.090788
525.5	0.03785	525.5	0.090313
526	0.037513	526	0.089863
526.5	0.037375	526.5	0.089325
527	0.03725	527	0.088875
527.5	0.037113	527.5	0.08835
528	0.037	528	0.087838
528.5	0.036913	528.5	0.08765
529	0.037	529	0.087563
529.5	0.0371	529.5	0.08755
530	0.037238	530	0.087375
530.5	0.037375	530.5	0.087263
531	0.037363	531	0.087163
531.5	0.0374	531.5	0.087113
532	0.037488	532	0.087038
532.5	0.037563	532.5	0.086988
533	0.037588	533	0.086763
533.5	0.037488	533.5	0.086438
534	0.037513	534	0.086225
534.5	0.037438	534.5	0.08605
535	0.03755	535	0.085813
535.5	0.037588	535.5	0.085575
536	0.037613	536	0.0854
536.5	0.037675	536.5	0.085313
537	0.037738	537	0.085238
537.5	0.0378	537.5	0.085025
538	0.037925	538	0.084863
538.5	0.037913	538.5	0.08465
539	0.037988	539	0.084475
539.5	0.037988	539.5	0.084288
540	0.038025	540	0.0841
540.5	0.038088	540.5	0.083875
541	0.038213	541	0.083813
541.5	0.038263	541.5	0.083625
542	0.038263	542	0.083463
542.5	0.038325	542.5	0.083438
543	0.0385	543	0.083325
543.5	0.038638	543.5	0.08315
544	0.0388	544	0.083063
544.5	0.038925	544.5	0.082988
545	0.039138	545	0.082963
545.5	0.039275	545.5	0.0829
546	0.039463	546	0.082888
546.5	0.039738	546.5	0.08285
547	0.039925	547	0.082788
547.5	0.04005	547.5	0.082713
548	0.040213	548	0.082663
548.5	0.040313	548.5	0.0826
549	0.04055	549	0.082613
549.5	0.040613	549.5	0.082563
550	0.040788	550	0.082388
550.5	0.040825	550.5	0.082263
551	0.040875	551	0.082175
551.5	0.041	551.5	0.08215
552	0.041088	552	0.0821
552.5	0.041188	552.5	0.08205
553	0.041363	553	0.081975
553.5	0.041488	553.5	0.081863
554	0.04165	554	0.081788
554.5	0.041725	554.5	0.081688
555	0.04195	555	0.081688
555.5	0.042225	555.5	0.081775
556	0.04235	556	0.081738
556.5	0.042488	556.5	0.081775
557	0.042688	557	0.081788
557.5	0.042838	557.5	0.081788
558	0.043	558	0.081838
558.5	0.04315	558.5	0.0819
559	0.0433	559	0.082075
559.5	0.043488	559.5	0.082138
560	0.043588	560	0.082125
560.5	0.043638	560.5	0.0822
561	0.043925	561	0.082275
561.5	0.044125	561.5	0.082438
562	0.0444	562	0.0826
562.5	0.044588	562.5	0.082688
563	0.044713	563	0.08275
563.5	0.044875	563.5	0.082775
564	0.044938	564	0.082863
564.5	0.045138	564.5	0.083013
565	0.045375	565	0.0831
565.5	0.045525	565.5	0.083138
566	0.045613	566	0.083238
566.5	0.045663	566.5	0.083275
567	0.045838	567	0.083513
567.5	0.046025	567.5	0.083688
568	0.046238	568	0.08385
568.5	0.0464	568.5	0.083763
569	0.046475	569	0.083738
569.5	0.046625	569.5	0.083738
570	0.046825	570	0.083775
570.5	0.046913	570.5	0.083738
571	0.047138	571	0.083788
571.5	0.047313	571.5	0.083725
572	0.0475	572	0.083638
572.5	0.047675	572.5	0.083563
573	0.047838	573	0.08375
573.5	0.048075	573.5	0.083763
574	0.048263	574	0.083825
574.5	0.048363	574.5	0.083775
575	0.04865	575	0.083713
575.5	0.048775	575.5	0.08365
576	0.048888	576	0.083463
576.5	0.048988	576.5	0.083338
577	0.049138	577	0.08325
577.5	0.049375	577.5	0.08315
578	0.04945	578	0.083
578.5	0.049638	578.5	0.08295
579	0.04985	579	0.0829
579.5	0.049975	579.5	0.082863
580	0.050175	580	0.0828
580.5	0.050375	580.5	0.082875
581	0.050688	581	0.082988
581.5	0.050875	581.5	0.083063
582	0.051038	582	0.08305
582.5	0.051263	582.5	0.0831
583	0.051463	583	0.083138
583.5	0.051688	583.5	0.083225
584	0.051838	584	0.083375
584.5	0.052025	584.5	0.083463
585	0.052238	585	0.083525
585.5	0.0523	585.5	0.083538
586	0.052488	586	0.083675
586.5	0.052738	586.5	0.083863
587	0.053013	587	0.084075
587.5	0.053225	587.5	0.084275
588	0.053425	588	0.084475
588.5	0.053663	588.5	0.084575
589	0.053775	589	0.084788
589.5	0.053988	589.5	0.085038
590	0.05425	590	0.085188
590.5	0.054438	590.5	0.085388
591	0.054575	591	0.085463
591.5	0.054713	591.5	0.085575
592	0.0549	592	0.0857
592.5	0.054938	592.5	0.085713
593	0.055113	593	0.085875
593.5	0.055338	593.5	0.08605
594	0.055513	594	0.0862
594.5	0.0557	594.5	0.086388
595	0.055925	595	0.08645
595.5	0.056038	595.5	0.086613
596	0.05625	596	0.086838
596.5	0.056413	596.5	0.086925
597	0.056763	597	0.087113
597.5	0.056975	597.5	0.087288
598	0.0572	598	0.087363
598.5	0.057363	598.5	0.087438
599	0.057525	599	0.08755
599.5	0.057638	599.5	0.087675
600	0.057825	600	0.087738
