# Supplementary material for: Low-bias photoelectrochemical water splitting via mediating trap states and small polaron hopping
Source: Nat Commun. 2022 Oct 20;13:6231. doi: 10.1038/s41467-022-33905-6 (PMC9585101; doi:10.1038/s41467-022-33905-6)
Supplement: Supplementary file 5 — Source Data [file 41467_2022_33905_MOESM5_ESM.zip › Figure 2.xlsx]

## Sheet: Figure 2a
P2p for pristine BiVO4	BE (eV)	P2p for P-BiVO4	BE (eV)
2546.6	145.1	3760.5	145.1
2572.22	145	3714.6	145
2555.84	144.9	3702.1	144.9
2547.49	144.8	3719.6	144.8
2522.92	144.7	3686.7	144.7
2475.98	144.6	3640.7	144.6
2486.87	144.5	3687.8	144.5
2583.88	144.4	3730.5	144.4
2594.17	144.3	3678.6	144.3
2545.74	144.2	3711.2	144.2
2547.41	144.1	3712.1	144.1
2569.1	144	3660.6	144
2583.69	143.9	3668.4	143.9
2581.19	143.8	3675.3	143.8
2558.93	143.7	3656.4	143.7
2516.17	143.6	3638.3	143.6
2519.45	143.5	3699.2	143.5
2549.73	143.4	3709.4	143.4
2579.6	143.3	3728	143.3
2555.14	143.2	3735.7	143.2
2515.04	143.1	3711.9	143.1
2550.98	143	3697.9	143
2564.22	142.9	3740.5	142.9
2533.36	142.8	3760.8	142.8
2501	142.7	3678.7	142.7
2465.25	142.6	3645.8	142.6
2483.85	142.5	3643.5	142.5
2558.67	142.4	3678	142.4
2534.61	142.3	3661.6	142.3
2518.25	142.2	3633.4	142.2
2520.78	142.1	3685.7	142.1
2482.57	142	3679.7	142
2462.04	141.9	3677.9	141.9
2496.22	141.8	3655.8	141.8
2524.55	141.7	3626.7	141.7
2499.92	141.6	3584.2	141.6
2553.06	141.5	3584.2	141.5
2532.01	141.4	3618.1	141.4
2497.27	141.3	3620.4	141.3
2512.09	141.2	3637.6	141.2
2529.31	141.1	3653.6	141.1
2514.02	141	3691.7	141
2554.76	140.9	3678	140.9
2504.4	140.8	3674.1	140.8
2508.35	140.7	3705.4	140.7
2553.61	140.6	3669	140.6
2562.7	140.5	3671.2	140.5
2568.9	140.4	3660.3	140.4
2525.73	140.3	3635.6	140.3
2578.37	140.2	3623.8	140.2
2538.55	140.1	3644.2	140.1
2491.6	140	3636.4	140
2496.18	139.9	3596.6	139.9
2489.83	139.8	3650.7	139.8
2494.06	139.7	3704	139.7
2514.18	139.6	3685.3	139.6
2501.22	139.5	3656.4	139.5
2482.67	139.4	3615.9	139.4
2501.27	139.3	3616.9	139.3
2496.63	139.2	3653.4	139.2
2532.42	139.1	3664.4	139.1
2582.57	139	3675.6	139
2561.38	138.9	3704.6	138.9
2560.58	138.8	3688.5	138.8
2532.79	138.7	3688	138.7
2539	138.6	3715.4	138.6
2519.01	138.5	3712.9	138.5
2500.78	138.4	3714.7	138.4
2512.21	138.3	3712.1	138.3
2527.2	138.2	3709.9	138.2
2540.77	138.1	3678.3	138.1
2517.66	138	3664.2	138
2543.54	137.9	3663.3	137.9
2490.67	137.8	3619	137.8
2481.59	137.7	3613.9	137.7
2554.99	137.6	3586.2	137.6
2538.3	137.5	3551.5	137.5
2534.28	137.4	3533.1	137.4
2549.3	137.3	3526.6	137.3
2475.74	137.2	3540.6	137.2
2434.92	137.1	3573.5	137.1
2447.26	137	3603.6	137
2489.6	136.9	3607.7	136.9
2481.07	136.8	3547.9	136.8
2467.85	136.7	3531.9	136.7
2467.17	136.6	3591.5	136.6
2459.1	136.5	3608.7	136.5
2404.83	136.4	3612.8	136.4
2378.69	136.3	3599.1	136.3
2450.05	136.2	3543.8	136.2
2430.49	136.1	3566.1	136.1
2406.42	136	3557.5	136
2424.57	135.9	3579.6	135.9
2497.13	135.8	3562.5	135.8
2509.51	135.7	3575.8	135.7
2506.39	135.6	3583	135.6
2463.9	135.5	3598.5	135.5
2384.33	135.4	3576.7	135.4
2405.18	135.3	3529.2	135.3
2383.99	135.2	3506.5	135.2
2419.54	135.1	3545.3	135.1
2423.82	135	3521.9	135
2451.45	134.9	3474.9	134.9
2457.35	134.8	3488.4	134.8
2427.96	134.7	3534.1	134.7
2428.43	134.6	3590.2	134.6
2459.43	134.5	3642	134.5
2470.43	134.4	3656.3	134.4
2431.28	134.3	3658.2	134.3
2409.62	134.2	3704.9	134.2
2484.3	134.1	3785.5	134.1
2457.17	134	3827.5	134
2413.05	133.9	3897.3	133.9
2466.42	133.8	3966.4	133.8
2455.34	133.7	4042	133.7
2440.2	133.6	4086.8	133.6
2454.31	133.5	4144.5	133.5
2452.9	133.4	4226.7	133.4
2445.94	133.3	4238.9	133.3
2510.74	133.2	4290.3	133.2
2500.73	133.1	4319	133.1
2510.12	133	4321.2	133
2466.93	132.9	4385.1	132.9
2503.96	132.8	4404.3	132.8
2504.86	132.7	4393.6	132.7
2509.04	132.6	4381	132.6
2500.23	132.5	4345.2	132.5
2488.98	132.4	4246.4	132.4
2509.85	132.3	4119.3	132.3
2501.28	132.2	3925.6	132.2
2501.16	132.1	3824.8	132.1
2507.32	132	3778.8	132
2518.98	131.9	3707	131.9
2499.64	131.8	3689.8	131.8
2460.78	131.7	3631.8	131.7
2460.99	131.6	3598.6	131.6
2414.74	131.5	3545.3	131.5
2437.01	131.4	3528.8	131.4
2445.56	131.3	3539.8	131.3
2431.63	131.2	3508	131.2
2423.46	131.1	3518.7	131.1
2357.27	131	3504.6	131
2360.73	130.9	3508.7	130.9
2422.02	130.8	3578.8	130.8
2444.84	130.7	3553.5	130.7
2364.04	130.6	3490.5	130.6
2327.42	130.5	3485	130.5
2395.04	130.4	3460.5	130.4
2403.81	130.3	3474.7	130.3
2409.65	130.2	3489	130.2
2418.89	130.1	3471.3	130.1
2384.27	130	3473.3	130
2354.31	129.9	3506.1	129.9
2360.54	129.8	3526.3	129.8
2387.68	129.7	3512.7	129.7
2408.04	129.6	3479.8	129.6
2427.11	129.5	3462.1	129.5
2448.85	129.4	3469.6	129.4
2399.18	129.3	3460.5	129.3
2339.7	129.2	3506.5	129.2
2375.72	129.1	3508	129.1
2401.85	129	3480.5	129
2365.99	128.9	3483.7	128.9
2395.62	128.8	3515.7	128.8
2418.33	128.7	3523	128.7
2389	128.6	3517.9	128.6
2368.46	128.5	3484.8	128.5
2331.63	128.4	3495.1	128.4
2362.12	128.3	3550.4	128.3
2345.08	128.2	3556.6	128.2
2319.77	128.1	3496.7	128.1
2330.74	128	3453.1	128
2316.71	127.9	3518.5	127.9
2359.85	127.8	3547.5	127.8
2362.57	127.7	3497.9	127.7
2341.8	127.6	3512.4	127.6
2396.76	127.5	3511.6	127.5
2410.55	127.4	3488.6	127.4
2481.75	127.3	3506.2	127.3
2454.83	127.2	3525.3	127.2
2367.85	127.1	3493.3	127.1
2367.47	127	3457.3	127
2386.01	126.9	3498.9	126.9
2345.35	126.8	3495.2	126.8
2350.15	126.7	3529.8	126.7
2418.19	126.6	3581.5	126.6
2431.04	126.5	3563.2	126.5
2388.79	126.4	3528.7	126.4
2384.62	126.3	3490.9	126.3
2382.38	126.2	3504.9	126.2
2331.97	126.1	3533.5	126.1
2364.13	126	3536.5	126
2434.95	125.9	3510.7	125.9
2408.98	125.8	3512.8	125.8
2390.65	125.7	3537.9	125.7
2442.84	125.6	3551.5	125.6
2369.23	125.5	3615.7	125.5
2355.03	125.4	3604	125.4
2416.98	125.3	3562.2	125.3
2410.37	125.2	3577.5	125.2
2449.16	125.1	3626.5	125.1

## Sheet: Figure 2b
Bi4f for pristine BiVO4	BE (eV)	Bi4f for P-BiVO4	BE (eV)
9006.41	170.6	160798	170.6
9076.47	170.5	160944	170.5
9162.72	170.4	161095	170.4
9238.17	170.3	161235	170.3
9172.16	170.2	161134	170.2
9319.64	170.1	161102	170.1
9208.28	170	161344	170
9230.45	169.9	161428	169.9
9229.18	169.8	161335	169.8
9431.87	169.7	161276	169.7
9423.24	169.6	161349	169.6
9487.36	169.5	161513	169.5
9520.56	169.4	161614	169.4
9638.22	169.3	161600	169.3
9576.57	169.2	161444	169.2
9578.14	169.1	161492	169.1
9676.35	169	161604	169
9816.41	168.9	161586	168.9
9934.66	168.8	161470	168.8
9747.24	168.7	161470	168.7
9550.92	168.6	161396	168.6
9479.61	168.5	161235	168.5
9413.56	168.4	161201	168.4
9325.22	168.3	161152	168.3
9256.88	168.2	161053	168.2
9279.08	168.1	160940	168.1
9141.84	168	160842	168
9110.19	167.9	160720	167.9
9117.2	167.8	160742	167.8
9086.69	167.7	160628	167.7
8878.45	167.6	160410	167.6
8710.1	167.5	160224	167.5
8537.43	167.4	160118	167.4
8614.07	167.3	159979	167.3
8599.12	167.2	159712	167.2
8482.52	167.1	159571	167.1
8337.21	167	159573	167
8243.15	166.9	159606	166.9
8129.76	166.8	159326	166.8
8016.42	166.7	159043	166.7
7998.66	166.6	158875	166.6
7870.25	166.5	158710	166.5
7786.22	166.4	158884	166.4
7623.57	166.3	158892	166.3
7388.6	166.2	158733	166.2
7291	166.1	158724	166.1
7115.43	166	158890	166
7020.83	165.9	159393	165.9
7021.18	165.8	160082	165.8
7018.2	165.7	160817	165.7
7029.46	165.6	161724	165.6
7277.8	165.5	163178	165.5
7531.26	165.4	165120	165.4
7907.64	165.3	167747	165.3
8324.24	165.2	171108	165.2
8924.78	165.1	175421	165.1
9789.92	165	180933	165
11160.5	164.9	187186	164.9
12871.6	164.8	194993	164.8
15261.6	164.7	204322	164.7
18367.5	164.6	214215	164.6
22584.8	164.5	223496	164.5
28344.1	164.4	232577	164.4
35797.9	164.3	239127	164.3
44395.8	164.2	241365	164.2
53235.7	164.1	238624	164.1
62429.5	164	231691	164
69300.1	163.9	221102	163.9
72899.1	163.8	208416	163.8
72420	163.7	195899	163.7
68255.9	163.6	185030	163.6
60243.4	163.5	176274	163.5
50521.7	163.4	170184	163.4
40250.1	163.3	165848	163.3
30926.9	163.2	163046	163.2
23429.4	163.1	161483	163.1
17843.3	163	160176	163
14019.9	162.9	159213	162.9
11576.9	162.8	158619	162.8
9996.14	162.7	158134	162.7
8970.12	162.6	157717	162.6
8242.38	162.5	157358	162.5
7681.23	162.4	157105	162.4
7385.61	162.3	156856	162.3
7038.66	162.2	156666	162.2
6869.34	162.1	156668	162.1
6556.49	162	156567	162
6150.52	161.9	156185	161.9
5985.79	161.8	156013	161.8
5983.25	161.7	156032	161.7
5881.37	161.6	156014	161.6
5488.08	161.5	155670	161.5
5196.48	161.4	155540	161.4
5188.92	161.3	155646	161.3
5076.09	161.2	155727	161.2
4920.17	161.1	155625	161.1
4747.07	161	155599	161
4769.92	160.9	155763	160.9
4763.82	160.8	155965	160.8
4671.35	160.7	156277	160.7
4707.55	160.6	156765	160.6
4837.21	160.5	157494	160.5
5014.42	160.4	158431	160.4
5247.3	160.3	159730	160.3
5416.06	160.2	161338	160.2
5668.59	160.1	163611	160.1
6189.49	160	166839	160
6654.59	159.9	171058	159.9
7324.22	159.8	176204	159.8
8372.02	159.7	182633	159.7
10006.4	159.6	190950	159.6
12195.4	159.5	200772	159.5
15037.1	159.4	212040	159.4
18863.8	159.3	224613	159.3
24263.7	159.2	237991	159.2
31695.2	159.1	249970	159.1
40627.6	159	258897	159
51237.1	158.9	262584	158.9
62854.7	158.8	260228	158.8
74558.4	158.7	251341	158.7
84457.9	158.6	237705	158.6
89849.3	158.5	222038	158.5
90656.5	158.4	206030	158.4
85247.8	158.3	191405	158.3
75039.4	158.2	179768	158.2
62234.2	158.1	171416	158.1
49172.1	158	165705	158
37327.5	157.9	162174	157.9
26880.2	157.8	159805	157.8
19437.9	157.7	158263	157.7
14302.7	157.6	157194	157.6
10940.8	157.5	156466	157.5
8917.94	157.4	155813	157.4
7567.9	157.3	155282	157.3
6565.33	157.2	154930	157.2
5918.28	157.1	154699	157.1
5464.77	157	154534	157
5149.44	156.9	154370	156.9
4801.65	156.8	154154	156.8
4517.55	156.7	153934	156.7
4437.46	156.6	153911	156.6
4298.93	156.5	153864	156.5
4102.12	156.4	153764	156.4
3902.73	156.3	153678	156.3
3852.44	156.2	153637	156.2
3731.39	156.1	153571	156.1
3534.6	156	153535	156
3438.8	155.9	153554	155.9
3407.1	155.8	153445	155.8
3242.7	155.7	153376	155.7
3086.4	155.6	153430	155.6
3166.56	155.5	153412	155.5
3198.79	155.4	153380	155.4
3180.54	155.3	153298	155.3
3192.33	155.2	153256	155.2
3188.87	155.1	153253	155.1
3043	155	153210	155
3015.3	154.9	153244	154.9
3099.63	154.8	153284	154.8
3009.1	154.7	153291	154.7
3012.64	154.6	153262	154.6

## Sheet: Figure 2c
V2p for pristine BiVO4	BE (eV)	V2p for P-BiVO4	BE (eV)
25772.3	527.1	65844.7	527.1
25958	527	65890.8	527
26117.5	526.9	65959.3	526.9
25803.3	526.8	66000	526.8
25925.6	526.7	66072.4	526.7
25877.5	526.6	66046.5	526.6
26092.2	526.5	66093.2	526.5
26063.9	526.4	66062.7	526.4
25846.3	526.3	66007.4	526.3
25730.5	526.2	66310.7	526.2
25508.9	526.1	66243.7	526.1
25691	526	66197.4	526
25931.9	525.9	66363.6	525.9
25901.7	525.8	66197.7	525.8
25795.8	525.7	66042.6	525.7
25716.5	525.6	65899.7	525.6
25911.8	525.5	65947.6	525.5
26213.7	525.4	66209.9	525.4
26294.6	525.3	66670.7	525.3
26132.1	525.2	66684.9	525.2
26160.7	525.1	67155.5	525.1
26412.2	525	67376.7	525
26858.8	524.9	67502.6	524.9
27202	524.8	67973.1	524.8
27542.8	524.7	68525.6	524.7
27769.6	524.6	68923.9	524.6
28103.6	524.5	69433.5	524.5
28748.6	524.4	69892.7	524.4
29197.7	524.3	70140	524.3
29713.9	524.2	70572.3	524.2
30128.8	524.1	70687.9	524.1
30212.2	524	70341.8	524
30457.8	523.9	70051.6	523.9
30654	523.8	69903.9	523.8
30609.8	523.7	69622.8	523.7
30640.5	523.6	69194.9	523.6
30245.4	523.5	69090.3	523.5
30024.8	523.4	68761.4	523.4
29807.4	523.3	68558.5	523.3
29563.1	523.2	68194.7	523.2
29173	523.1	67854.2	523.1
29117.6	523	68077.4	523
29184.7	522.9	67957.2	522.9
29115.3	522.8	67538.9	522.8
28885	522.7	67165.8	522.7
28575.9	522.6	67205.2	522.6
28169	522.5	67211.4	522.5
27867.1	522.4	66977.9	522.4
28035.5	522.3	66625.3	522.3
27688.6	522.2	66662	522.2
27293.8	522.1	66692.2	522.1
27009.8	522	66599.7	522
27113.9	521.9	66592.4	521.9
27065.6	521.8	66465.3	521.8
26783.9	521.7	66339	521.7
26851.6	521.6	65984.6	521.6
26608.5	521.5	65750.6	521.5
26354.8	521.4	65643.5	521.4
26423.9	521.3	65705.4	521.3
26184	521.2	65710.9	521.2
25999.9	521.1	65533.7	521.1
26018.2	521	65406	521
25689.1	520.9	65225.7	520.9
25794.7	520.8	65289.3	520.8
25678.3	520.7	65531.4	520.7
25310.6	520.6	65613.1	520.6
25252.6	520.5	65481.8	520.5
25464.7	520.4	65483.5	520.4
25251.7	520.3	65128.8	520.3
25310.1	520.2	64958.7	520.2
25360.7	520.1	65116.1	520.1
24961.6	520	65042.7	520
24980.2	519.9	64975.2	519.9
25025.5	519.8	65066.6	519.8
25017.7	519.7	65223.1	519.7
24903.3	519.6	65196.6	519.6
24489.5	519.5	65113.9	519.5
24626.9	519.4	65217.8	519.4
24987.3	519.3	65057.3	519.3
25241.1	519.2	65007.3	519.2
25169.6	519.1	65014.8	519.1
24953.4	519	64946.6	519
24887.3	518.9	64974.8	518.9
24728.6	518.8	65172.7	518.8
25119.2	518.7	65279.2	518.7
25066	518.6	65177.7	518.6
24798.2	518.5	65260	518.5
25018.4	518.4	65325.4	518.4
25261.3	518.3	65452.3	518.3
25212.8	518.2	65580.7	518.2
25051.3	518.1	65623.4	518.1
25153.6	518	65717.3	518
25331.6	517.9	66029.9	517.9
25260.4	517.8	66202.6	517.8
25567.3	517.7	66106.4	517.7
25555.5	517.6	66184	517.6
25872.6	517.5	66737.7	517.5
26113.9	517.4	67200.6	517.4
26336.4	517.3	67587.2	517.3
26757.3	517.2	68639.3	517.2
27401.8	517.1	70204	517.1
27840.8	517	72229.1	517
28728.2	516.9	74993.1	516.9
30099.3	516.8	78512.6	516.8
31991.8	516.7	82315.3	516.7
34378.4	516.6	85809.3	516.6
37274.6	516.5	88205.8	516.5
40047.6	516.4	89184.4	516.4
42905.6	516.3	88386.7	516.3
45194.3	516.2	85631.1	516.2
46537.8	516.1	81433.7	516.1
46357.9	516	77029.7	516
44445.6	515.9	73348.6	515.9
41329	515.8	70274.1	515.8
37344.9	515.7	68275.8	515.7
33978.9	515.6	67158.7	515.6
31099.3	515.5	66192.9	515.5
29003.3	515.4	65615.6	515.4
27561	515.3	65494.8	515.3
26851.7	515.2	65170.1	515.2
26366.8	515.1	64814.9	515.1
25859.5	515	64560	515
25594.2	514.9	64517.9	514.9
25318.3	514.8	64495.7	514.8
24989.3	514.7	64390	514.7
24599.3	514.6	64393.1	514.6
24553.8	514.5	64476.7	514.5
24234.3	514.4	64264.1	514.4
24029	514.3	64048.1	514.3
23988.9	514.2	64051	514.2
24074.4	514.1	63935.6	514.1
24215.7	514	63864	514
23949.8	513.9	63769.5	513.9
23855.1	513.8	63920.3	513.8
23963.3	513.7	63984	513.7
24001.5	513.6	63900.7	513.6
23816	513.5	64004.4	513.5
23794.9	513.4	63982	513.4
23847.9	513.3	63921	513.3
23796.8	513.2	63967.2	513.2
23586.3	513.1	63935.9	513.1
23512.5	513	63892.9	513

## Sheet: Figure 2d
O1s for pristine BiVO4	BE (eV)	Background	BE (eV)	O1s for P-BiVO4	BE (eV)	Background	BE (eV)
30812.6	541		541	86023.6	541	86023.6	541
30775.6	540.9		540.9	86018.7	540.9	86018.7	540.9
30808.5	540.8		540.8	86027.9	540.8	86027.9	540.8
30801.9	540.7		540.7	86189.2	540.7	86189.2	540.7
30750.7	540.6		540.6	85968.5	540.6	85968.5	540.6
30589.2	540.5		540.5	85738.3	540.5	85738.3	540.5
30696.4	540.4		540.4	85944.5	540.4	85944.5	540.4
30879.8	540.3		540.3	85827.9	540.3	85827.9	540.3
30980.2	540.2		540.2	85766.5	540.2	85766.5	540.2
30786.2	540.1		540.1	85661.4	540.1	85661.4	540.1
30558.1	540		540	85494.9	540	85494.9	540
30165.9	539.9		539.9	85559.4	539.9	85559.4	539.9
30296.6	539.8		539.8	85484.1	539.8	85484.1	539.8
30369.5	539.7		539.7	85235.2	539.7	85235.2	539.7
30312.5	539.6		539.6	85166.3	539.6	85166.3	539.6
30238	539.5		539.5	85274	539.5	85274	539.5
30066.1	539.4		539.4	85372.7	539.4	85372.7	539.4
29960.5	539.3		539.3	85467.3	539.3	85467.3	539.3
30108	539.2		539.2	85369.7	539.2	85369.7	539.2
30383.9	539.1		539.1	85278.5	539.1	85278.5	539.1
30629.4	539		539	85369	539	85369	539
30548.1	538.9		538.9	85598.7	538.9	85598.7	538.9
29952.1	538.8		538.8	85436.7	538.8	85436.7	538.8
30115.4	538.7		538.7	85029.7	538.7	85029.7	538.7
30359	538.6		538.6	84954.1	538.6	84954.1	538.6
30116.4	538.5		538.5	84912.3	538.5	84912.3	538.5
30014.6	538.4		538.4	84957.2	538.4	84957.2	538.4
29971.2	538.3		538.3	85036.7	538.3	85036.7	538.3
29541.9	538.2		538.2	84954.1	538.2	84954.1	538.2
29726	538.1		538.1	84650.4	538.1	84650.4	538.1
29729	538		538	84616.9	538	84616.9	538
29480.4	537.9		537.9	84452.5	537.9	84452.5	537.9
29531.7	537.8		537.8	84098.5	537.8	84098.5	537.8
29711.6	537.7		537.7	84268	537.7	84268	537.7
29723.4	537.6		537.6	84307.1	537.6	84307.1	537.6
29793.8	537.5		537.5	84245.1	537.5	84245.1	537.5
30002.9	537.4		537.4	84326.8	537.4	84326.8	537.4
30174.5	537.3		537.3	84422	537.3	84422	537.3
30000.3	537.2		537.2	84511	537.2	84511	537.2
30195.3	537.1		537.1	84584.5	537.1	84584.5	537.1
30478.8	537		537	84365.5	537	84365.6	537
30451.6	536.9		536.9	84239.5	536.9	84239.5	536.9
30391.3	536.8		536.8	84338	536.8	84338.1	536.8
30361.7	536.7		536.7	84247.4	536.7	84247.5	536.7
30550.4	536.6		536.6	84067.6	536.6	84067.6	536.6
30915.5	536.5		536.5	84062	536.5	84062	536.5
30836.9	536.4		536.4	84280.8	536.4	84281	536.4
30785.9	536.3		536.3	84430.9	536.3	84431.1	536.3
30979	536.2		536.2	84238.5	536.2	84238.8	536.2
30888	536.1		536.1	84247.2	536.1	84247.7	536.1
31101.2	536		536	84251.2	536	84251.9	536
30993.7	535.9	30995.6	535.9	84272.1	535.9	84273.2	535.9
30939.3	535.8	30993.6	535.8	84130	535.8	84131.4	535.8
31055.7	535.7	30991.6	535.7	83840.8	535.7	84111.7	535.7
31132.7	535.6	30989.7	535.6	84060.4	535.6	84111.2	535.6
31086.4	535.5	30987.8	535.5	84255.1	535.5	84110.6	535.5
30983.1	535.4	30986	535.4	84224.2	535.4	84110.1	535.4
30990.5	535.3	30984.1	535.3	84093.1	535.3	84109.6	535.3
30804.1	535.2	30982.2	535.2	83871.9	535.2	84109.1	535.2
30953.2	535.1	30980.2	535.1	83808.4	535.1	84108.5	535.1
30908.7	535	30978.4	535	84034.8	535	84107.9	535
31003.5	534.9	30976.5	534.9	84182.6	534.9	84107.1	534.9
30812.6	534.8	30974.7	534.8	84364.6	534.8	84106.4	534.8
30906.5	534.7	30973	534.7	84518.2	534.7	84105.6	534.7
30776.4	534.6	30971.2	534.6	84240	534.6	84104.8	534.6
30512.3	534.5	30969.4	534.5	84245.8	534.5	84103.8	534.5
30680.9	534.4	30967.6	534.4	84265.2	534.4	84102.7	534.4
30748.5	534.3	30965.8	534.3	84223.8	534.3	84101.4	534.3
30608.9	534.2	30964.1	534.2	84318.5	534.2	84100	534.2
30900.2	534.1	30962.3	534.1	84461.3	534.1	84098.4	534.1
30718.5	534	30960.5	534	84334.1	534	84096.4	534
30577.3	533.9	30958.7	533.9	84427.7	533.9	84094.3	533.9
30590.8	533.8	30956.6	533.8	84749.5	533.8	84091.8	533.8
30622.3	533.7	30954.3	533.7	85235.4	533.7	84088.8	533.7
30952.8	533.6	30951.3	533.6	85435.9	533.6	84085.3	533.6
31366.9	533.5	30947.5	533.5	85179.4	533.5	84081.2	533.5
31520	533.4	30942.5	533.4	85395	533.4	84076.5	533.4
31659.9	533.3	30936.1	533.3	85898	533.3	84071	533.3
31796.3	533.2	30928	533.2	86102.9	533.2	84064.5	533.2
32023.2	533.1	30917.7	533.1	86320	533.1	84056.9	533.1
32637.9	533	30904.8	533	86741.8	533	84048.3	533
33012.2	532.9	30889.4	532.9	87351.8	532.9	84038.6	532.9
33304.6	532.8	30871.5	532.8	88027.2	532.8	84027.6	532.8
34147.5	532.7	30850.7	532.7	88377.9	532.7	84015.1	532.7
34643.8	532.6	30826.6	532.6	88942.9	532.6	84001.2	532.6
35096	532.5	30798.9	532.5	89507.3	532.5	83985.5	532.5
35382.3	532.4	30767.3	532.4	89871.2	532.4	83967.9	532.4
35927.6	532.3	30731.7	532.3	90339.3	532.3	83948.3	532.3
37003.4	532.2	30691.9	532.2	91300.6	532.2	83926.7	532.2
37510.4	532.1	30647.5	532.1	92285.9	532.1	83903	532.1
38239.3	532	30599.1	532	93143.1	532	83877	532
38921.8	531.9	30546.6	531.9	93985.4	531.9	83848.5	531.9
39708.6	531.8	30490.2	531.8	94462.2	531.8	83817.5	531.8
40359.8	531.7	30429.8	531.7	95450.8	531.7	83783.6	531.7
40432	531.6	30365.8	531.6	96591.6	531.6	83746.7	531.6
40942.6	531.5	30298.8	531.5	97634.8	531.5	83706.9	531.5
41169.1	531.4	30229.1	531.4	98773.7	531.4	83664	531.4
41323.5	531.3	30157.4	531.3	99887.8	531.3	83618.2	531.3
41301.2	531.2	30084	531.2	100786	531.2	83569.4	531.2
41394.8	531.1	30008.9	531.1	101910	531.1	83517.5	531.1
41161.9	531	29932.5	531	102922	531	83462.5	531
40971.3	530.9	29854.4	530.9	103636	530.9	83404.7	530.9
41078.8	530.8	29774.2	530.8	104403	530.8	83343.8	530.8
41606.6	530.7	29690.9	530.7	105221	530.7	83279.8	530.7
41839.4	530.6	29603.4	530.6	105965	530.6	83212.4	530.6
42503	530.5	29509.7	530.5	106898	530.5	83141	530.5
43643.4	530.4	29407.6	530.4	107990	530.4	83064.9	530.4
45368.2	530.3	29294.2	530.3	109554	530.3	82983.2	530.3
47602.2	530.2	29166.4	530.2	111829	530.2	82894.8	530.2
50718.3	530.1	29021.4	530.1	114571	530.1	82799	530.1
54556	530	28857.9	530	118451	530	82695.9	530
58925.5	529.9	28675.1	529.9	122960	529.9	82585.8	529.9
63965.8	529.8	28473.7	529.8	127110	529.8	82469.9	529.8
68281.2	529.7	28256.1	529.7	130294	529.7	82349.7	529.7
71220	529.6	28026.2	529.6	131432	529.6	82227.5	529.6
72426.4	529.5	27789.2	529.5	130359	529.5	82105.9	529.5
71786.1	529.4	27550.2	529.4	127226	529.4	81987.5	529.4
68827.7	529.3	27315.6	529.3	122390	529.3	81874.9	529.3
63520.4	529.2	27091.1	529.2	115794	529.2	81770.6	529.2
57394.4	529.1	26882.2	529.1	108479	529.1	81676.6	529.1
51519.5	529	26693.5	529	101447	529	81594.6	529
45047.9	528.9	26528.2	528.9	95979	528.9	81525.2	528.9
39629.3	528.8	26387.8	528.8	91707.4	528.8	81468.3	528.8
35754.1	528.7	26272.7	528.7	88043.2	528.7	81423.4	528.7
32528.7	528.6	26181.7	528.6	85603.7	528.6	81389.2	528.6
30370.2	528.5	26111.9	528.5	84368.4	528.5	81364.1	528.5
29110.5	528.4	26060.1	528.4	83692.9	528.4	81346.1	528.4
28208.4	528.3	26023	528.3	83002.9	528.3	81333.4	528.3
27462.2	528.2	25996.7	528.2	82525.2	528.2	81324.6	528.2
27104.7	528.1	25977.9	528.1	82272.6	528.1	81318.6	528.1
26721.5	528	25964.6	528	82197.9	528	81314.4	528
26504.8	527.9	25955.2	527.9	81846.6	527.9	81311.1	527.9
26676.4	527.8	25948.4	527.8	81541.2	527.8	81308.4	527.8
26701.2	527.7	25943	527.7	81423.8	527.7	81306.3	527.7
26465.7	527.6	25938.6	527.6	81270	527.6	81304.6	527.6
25994	527.5	25935	527.5	81217.3	527.5	81303.2	527.5
25772.3	527.4	25931.8	527.4	81331.2	527.4	81397.7	527.4
25958	527.3	25929	527.3	81273.8	527.3	81321.2	527.3
