# Supplementary material for: Low-bias photoelectrochemical water splitting via mediating trap states and small polaron hopping
Source: Nat Commun. 2022 Oct 20;13:6231. doi: 10.1038/s41467-022-33905-6 (PMC9585101; doi:10.1038/s41467-022-33905-6)
Supplement: Supplementary file 5 — Source Data [file 41467_2022_33905_MOESM5_ESM.zip › Figure 3.xlsx]

## Sheet: Figure 3a
IPCE for BiVO4	Wavelength (nm)	IPCE for P-BiVO4	Wavelength (nm)
0	600	0	600
0	590	0	590
0	580	0	580
0	570	0	570
0	560	0	560
0	550	0	550
0	540	0	540
0	530	0	530
0	520	1.8	520
1.3	510	3.6	510
4.4	500	10.1	500
11	490	20.1	490
23.2	480	35.8	480
36.6	470	58.3	470
45.9	460	70.7	460
48.9	450	74.6	450
50.1	440	72.7	440
49.4	430	74.5	430
49.7	420	74.7	420
48	410	75.4	410

## Sheet: Figure 3b
APCE for BiVO4	Wavelength (nm)	APCE for P-BiVO4	Wavelength (nm)
0	600	0	600
0	590	0	590
0	580	0	580
0	570	0	570
0	560	0	560
0	550	0	550
0	540	0	540
0	530	0	530
0	520	20.7	520
14.7	510	31.5	510
26	500	47.8	500
37.4	490	55.8	490
44.7	480	64.2	480
51.3	470	78.1	470
56	460	84.4	460
58	450	87.1	450
58.9	440	84.2	440
57.9	430	86	430
58.1	420	86.1	420
55.9	410	86.8	410

## Sheet: Figure 3c
Pristine BiVO4	Potential (VRHE)	P-BiVO4	Potential (VRHE)
-0.06635	0.0369	0.006341	0.0369
-0.05777	0.0379	0.006941	0.0379
-0.05235	0.0389	0.007506	0.0389
-0.04776	0.0399	0.008	0.0399
-0.04376	0.0409	0.008447	0.0409
-0.04024	0.0419	0.009094	0.0419
-0.03706	0.0429	0.0094	0.0429
-0.03412	0.0439	0.009836	0.0439
-0.03141	0.0449	0.010447	0.0449
-0.02883	0.0459	0.010694	0.0459
-0.02647	0.0469	0.011188	0.0469
-0.02424	0.0479	0.011764	0.0479
-0.02235	0.0489	0.012	0.0489
-0.02059	0.0499	0.012236	0.0499
-0.01847	0.0509	0.012706	0.0509
-0.01694	0.0519	0.013059	0.0519
-0.01541	0.0529	0.013294	0.0529
-0.01388	0.0539	0.013647	0.0539
-0.01259	0.0549	0.014	0.0549
-0.0113	0.0559	0.014235	0.0559
-0.01006	0.0569	0.014471	0.0569
-0.00883	0.0579	0.014824	0.0579
-0.00791	0.0589	0.015059	0.0589
-0.00691	0.0599	0.015294	0.0599
-0.00582	0.0609	0.015529	0.0609
-0.0049	0.0619	0.015765	0.0619
-0.00413	0.0629	0.016	0.0629
-0.00324	0.0639	0.016471	0.0639
-0.00244	0.0649	0.016588	0.0649
-0.0017	0.0659	0.016824	0.0659
-0.00093	0.0669	0.017059	0.0669
-0.00034	0.0679	0.017294	0.0679
0.000219	0.0689	0.017411	0.0689
0.000982	0.0699	0.017647	0.0699
0.001553	0.0709	0.017883	0.0709
0.002059	0.0719	0.018117	0.0719
0.002659	0.0729	0.018236	0.0729
0.003223	0.0739	0.018589	0.0739
0.003611	0.0749	0.018589	0.0749
0.004118	0.0759	0.018941	0.0759
0.004659	0.0769	0.019176	0.0769
0.005071	0.0779	0.019176	0.0779
0.005447	0.0789	0.019412	0.0789
0.005953	0.0799	0.019882	0.0799
0.006236	0.0809	0.019882	0.0809
0.006565	0.0819	0.02	0.0819
0.006988	0.0829	0.020235	0.0829
0.007282	0.0839	0.020471	0.0839
0.007624	0.0849	0.020588	0.0849
0.008059	0.0859	0.020824	0.0859
0.008294	0.0869	0.021059	0.0869
0.008541	0.0879	0.021294	0.0879
0.008929	0.0889	0.021412	0.0889
0.009318	0.0899	0.021765	0.0899
0.009483	0.0909	0.021882	0.0909
0.009765	0.0919	0.022235	0.0919
0.010118	0.0929	0.022588	0.0929
0.010353	0.0939	0.022824	0.0939
0.010577	0.0949	0.022941	0.0949
0.011036	0.0959	0.023411	0.0959
0.011177	0.0969	0.023647	0.0969
0.011482	0.0979	0.024	0.0979
0.011883	0.0989	0.024353	0.0989
0.012	0.0999	0.024589	0.0999
0.012117	0.1009	0.024941	0.1009
0.012589	0.1019	0.025294	0.1019
0.012823	0.1029	0.025882	0.1029
0.013059	0.1039	0.026	0.1039
0.013294	0.1049	0.026471	0.1049
0.013529	0.1059	0.027059	0.1059
0.013765	0.1069	0.027294	0.1069
0.014118	0.1079	0.027765	0.1079
0.014353	0.1089	0.028471	0.1089
0.014588	0.1099	0.028941	0.1099
0.014941	0.1109	0.02953	0.1109
0.015294	0.1119	0.030117	0.1119
0.015529	0.1129	0.030706	0.1129
0.015765	0.1139	0.031412	0.1139
0.016118	0.1149	0.032	0.1149
0.016353	0.1159	0.032706	0.1159
0.016588	0.1169	0.033647	0.1169
0.016941	0.1179	0.034353	0.1179
0.017294	0.1189	0.035059	0.1189
0.017411	0.1199	0.035764	0.1199
0.017764	0.1209	0.036941	0.1209
0.018236	0.1219	0.038118	0.1219
0.018589	0.1229	0.039059	0.1229
0.018823	0.1239	0.040118	0.1239
0.019294	0.1249	0.041294	0.1249
0.019647	0.1259	0.04247	0.1259
0.019882	0.1269	0.043882	0.1269
0.020471	0.1279	0.045294	0.1279
0.020706	0.1289	0.046706	0.1289
0.021176	0.1299	0.048236	0.1299
0.021765	0.1309	0.049647	0.1309
0.022	0.1319	0.051294	0.1319
0.022471	0.1329	0.053059	0.1329
0.023177	0.1339	0.055059	0.1339
0.023647	0.1349	0.056824	0.1349
0.024117	0.1359	0.058588	0.1359
0.024706	0.1369	0.060823	0.1369
0.025294	0.1379	0.063294	0.1379
0.025882	0.1389	0.06553	0.1389
0.026588	0.1399	0.067647	0.1399
0.027176	0.1409	0.070235	0.1409
0.027882	0.1419	0.072823	0.1419
0.028588	0.1429	0.075294	0.1429
0.02953	0.1439	0.078236	0.1439
0.030117	0.1449	0.081059	0.1449
0.030941	0.1459	0.083764	0.1459
0.031882	0.1469	0.087176	0.1469
0.032824	0.1479	0.090589	0.1479
0.033647	0.1489	0.093647	0.1489
0.034588	0.1499	0.097647	0.1499
0.035647	0.1509	0.10153	0.1509
0.036589	0.1519	0.105294	0.1519
0.037765	0.1529	0.109412	0.1529
0.039059	0.1539	0.113294	0.1539
0.040353	0.1549	0.117529	0.1549
0.04153	0.1559	0.121176	0.1559
0.042706	0.1569	0.125883	0.1569
0.044	0.1579	0.130588	0.1579
0.045412	0.1589	0.135294	0.1589
0.046941	0.1599	0.14	0.1599
0.048236	0.1609	0.144706	0.1609
0.049765	0.1619	0.149411	0.1619
0.051529	0.1629	0.155294	0.1629
0.053177	0.1639	0.16	0.1639
0.054706	0.1649	0.164706	0.1649
0.056471	0.1659	0.170588	0.1659
0.058118	0.1669	0.176471	0.1669
0.06	0.1679	0.182353	0.1679
0.061647	0.1689	0.188235	0.1689
0.063647	0.1699	0.194118	0.1699
0.065883	0.1709	0.2	0.1709
0.068118	0.1719	0.207059	0.1719
0.070118	0.1729	0.214118	0.1729
0.072236	0.1739	0.22	0.1739
0.074471	0.1749	0.227059	0.1749
0.077177	0.1759	0.234117	0.1759
0.079176	0.1769	0.242353	0.1769
0.081529	0.1779	0.249412	0.1779
0.084117	0.1789	0.256471	0.1789
0.086824	0.1799	0.26353	0.1799
0.089411	0.1809	0.270589	0.1809
0.092353	0.1819	0.278824	0.1819
0.095177	0.1829	0.285882	0.1829
0.097647	0.1839	0.294117	0.1839
0.100706	0.1849	0.302353	0.1849
0.103882	0.1859	0.310588	0.1859
0.106941	0.1869	0.318823	0.1869
0.110588	0.1879	0.327059	0.1879
0.114117	0.1889	0.335294	0.1889
0.116941	0.1899	0.344706	0.1899
0.12	0.1909	0.354117	0.1909
0.124706	0.1919	0.362353	0.1919
0.128235	0.1929	0.370588	0.1929
0.131764	0.1939	0.38	0.1939
0.134118	0.1949	0.388235	0.1949
0.138823	0.1959	0.397647	0.1959
0.142353	0.1969	0.408236	0.1969
0.147059	0.1979	0.417647	0.1979
0.150589	0.1989	0.425883	0.1989
0.155294	0.1999	0.435294	0.1999
0.16	0.2009	0.445882	0.2009
0.163529	0.2019	0.45647	0.2019
0.168236	0.2029	0.465882	0.2029
0.171765	0.2039	0.475294	0.2039
0.175294	0.2049	0.484706	0.2049
0.181176	0.2059	0.495294	0.2059
0.185883	0.2069	0.504706	0.2069
0.190588	0.2079	0.515294	0.2079
0.195294	0.2089	0.525882	0.2089
0.2	0.2099	0.536471	0.2099
0.204706	0.2109	0.545883	0.2109
0.209411	0.2119	0.556471	0.2119
0.215294	0.2129	0.567059	0.2129
0.22	0.2139	0.577647	0.2139
0.224706	0.2149	0.588236	0.2149
0.230588	0.2159	0.598824	0.2159
0.236471	0.2169	0.611764	0.2169
0.241176	0.2179	0.622353	0.2179
0.245883	0.2189	0.634118	0.2189
0.251764	0.2199	0.644706	0.2199
0.256471	0.2209	0.656471	0.2209
0.262353	0.2219	0.667059	0.2219
0.267059	0.2229	0.678823	0.2229
0.274118	0.2239	0.691765	0.2239
0.28	0.2249	0.701177	0.2249
0.285882	0.2259	0.712941	0.2259
0.291765	0.2269	0.723529	0.2269
0.297647	0.2279	0.734118	0.2279
0.303529	0.2289	0.744706	0.2289
0.309412	0.2299	0.757647	0.2299
0.316471	0.2309	0.771765	0.2309
0.322353	0.2319	0.783529	0.2319
0.328235	0.2329	0.795294	0.2329
0.335294	0.2339	0.807059	0.2339
0.341177	0.2349	0.818824	0.2349
0.347059	0.2359	0.830588	0.2359
0.354117	0.2369	0.841176	0.2369
0.358824	0.2379	0.852941	0.2379
0.365883	0.2389	0.864706	0.2389
0.372941	0.2399	0.878824	0.2399
0.38	0.2409	0.892941	0.2409
0.387059	0.2419	0.903529	0.2419
0.394118	0.2429	0.914118	0.2429
0.401177	0.2439	0.924706	0.2439
0.408236	0.2449	0.937647	0.2449
0.415294	0.2459	0.951765	0.2459
0.421176	0.2469	0.963529	0.2469
0.425883	0.2479	0.974118	0.2479
0.434118	0.2489	0.987059	0.2489
0.442353	0.2499	1	0.2499
0.449411	0.2509	1.01177	0.2509
0.455294	0.2519	1.02471	0.2519
0.463529	0.2529	1.03882	0.2529
0.470588	0.2539	1.05059	0.2539
0.477647	0.2549	1.06471	0.2549
0.484706	0.2559	1.07882	0.2559
0.491764	0.2569	1.09059	0.2569
0.498823	0.2579	1.10235	0.2579
0.507059	0.2589	1.11412	0.2589
0.514118	0.2599	1.12824	0.2599
0.521177	0.2609	1.14118	0.2609
0.528236	0.2619	1.15294	0.2619
0.535294	0.2629	1.16588	0.2629
0.542353	0.2639	1.17647	0.2639
0.549412	0.2649	1.18824	0.2649
0.556471	0.2659	1.2	0.2659
0.564706	0.2669	1.21176	0.2669
0.574118	0.2679	1.22353	0.2679
0.582353	0.2689	1.23529	0.2689
0.589412	0.2699	1.25882	0.2699
0.596471	0.2709	1.27059	0.2709
0.604706	0.2719	1.28235	0.2719
0.611764	0.2729	1.29412	0.2729
0.62	0.2739	1.30588	0.2739
0.627059	0.2749	1.31765	0.2749
0.634118	0.2759	1.32941	0.2759
0.641177	0.2769	1.34118	0.2769
0.649412	0.2779	1.35294	0.2779
0.658824	0.2789	1.36471	0.2789
0.668235	0.2799	1.37647	0.2799
0.675294	0.2809	1.4	0.2809
0.68353	0.2819	1.41176	0.2819
0.690589	0.2829	1.42353	0.2829
0.69647	0.2839	1.43529	0.2839
0.705882	0.2849	1.44706	0.2849
0.714117	0.2859	1.45882	0.2859
0.721176	0.2869	1.47059	0.2869
0.730588	0.2879	1.48235	0.2879
0.738823	0.2889	1.49412	0.2889
0.748235	0.2899	1.50588	0.2899
0.754118	0.2909	1.52941	0.2909
0.76	0.2919	1.52941	0.2919
0.769412	0.2929	1.55294	0.2929
0.777647	0.2939	1.56471	0.2939
0.784706	0.2949	1.57647	0.2949
0.792941	0.2959	1.58824	0.2959
0.801176	0.2969	1.6	0.2969
0.810589	0.2979	1.61176	0.2979
0.818824	0.2989	1.62353	0.2989
0.828236	0.2999	1.63529	0.2999
0.835294	0.3009	1.64706	0.3009
0.844706	0.3019	1.65882	0.3019
0.851764	0.3029	1.68235	0.3029
0.856471	0.3039	1.69412	0.3039
0.865882	0.3049	1.70588	0.3049
0.877647	0.3059	1.71765	0.3059
0.883529	0.3069	1.72941	0.3069
0.892941	0.3079	1.75294	0.3079
0.901176	0.3089	1.75294	0.3089
0.909412	0.3099	1.76471	0.3099
0.917647	0.3109	1.77647	0.3109
0.925882	0.3119	1.78824	0.3119
0.934118	0.3129	1.8	0.3129
0.941177	0.3139	1.81176	0.3139
0.949412	0.3149	1.83529	0.3149
0.958824	0.3159	1.84706	0.3159
0.967059	0.3169	1.85882	0.3169
0.975294	0.3179	1.87059	0.3179
0.98353	0.3189	1.88235	0.3189
0.991765	0.3199	1.89412	0.3199
0.998824	0.3209	1.90588	0.3209
1.00588	0.3219	1.91765	0.3219
1.01412	0.3229	1.92941	0.3229
1.02353	0.3239	1.94118	0.3239
1.03059	0.3249	1.95294	0.3249
1.03765	0.3259	1.96471	0.3259
1.04706	0.3269	1.97647	0.3269
1.05765	0.3279	1.98823	0.3279
1.06353	0.3289	2.01177	0.3289
1.07177	0.3299	2.01177	0.3299
1.08	0.3309	2.02353	0.3309
1.08941	0.3319	2.03529	0.3319
1.09412	0.3329	2.04706	0.3329
1.10235	0.3339	2.05882	0.3339
1.11294	0.3349	2.08235	0.3349
1.12118	0.3359	2.09412	0.3359
1.13059	0.3369	2.10588	0.3369
1.13647	0.3379	2.11765	0.3379
1.14471	0.3389	2.11765	0.3389
1.15294	0.3399	2.14118	0.3399
1.15882	0.3409	2.15294	0.3409
1.16588	0.3419	2.15294	0.3419
1.17529	0.3429	2.17647	0.3429
1.18824	0.3439	2.18824	0.3439
1.18824	0.3449	2.2	0.3449
1.2	0.3459	2.21177	0.3459
1.21176	0.3469	2.22353	0.3469
1.21176	0.3479	2.23529	0.3479
1.22353	0.3489	2.23529	0.3489
1.23529	0.3499	2.24706	0.3499
1.23529	0.3509	2.25882	0.3509
1.24706	0.3519	2.27059	0.3519
1.25882	0.3529	2.29412	0.3529
1.25882	0.3539	2.30588	0.3539
1.27059	0.3549	2.31765	0.3549
1.27059	0.3559	2.32941	0.3559
1.28235	0.3569	2.34118	0.3569
1.29412	0.3579	2.34118	0.3579
1.30588	0.3589	2.35294	0.3589
1.30588	0.3599	2.36471	0.3599
1.31765	0.3609	2.37647	0.3609
1.32941	0.3619	2.38824	0.3619
1.32941	0.3629	2.4	0.3629
1.34118	0.3639	2.41176	0.3639
1.34118	0.3649	2.42353	0.3649
1.35294	0.3659	2.43529	0.3659
1.36471	0.3669	2.44706	0.3669
1.36471	0.3679	2.47059	0.3679
1.37647	0.3689	2.47059	0.3689
1.38824	0.3699	2.48235	0.3699
1.38824	0.3709	2.49412	0.3709
1.4	0.3719	2.50588	0.3719
1.41176	0.3729	2.51765	0.3729
1.41176	0.3739	2.52941	0.3739
1.42353	0.3749	2.54118	0.3749
1.42353	0.3759	2.54118	0.3759
1.43529	0.3769	2.55294	0.3769
1.44706	0.3779	2.56471	0.3779
1.45882	0.3789	2.57647	0.3789
1.45882	0.3799	2.58824	0.3799
1.47059	0.3809	2.6	0.3809
1.48235	0.3819	2.61177	0.3819
1.48235	0.3829	2.61177	0.3829
1.49412	0.3839	2.62353	0.3839
1.49412	0.3849	2.63529	0.3849
1.50588	0.3859	2.64706	0.3859
1.51765	0.3869	2.65882	0.3869
1.51765	0.3879	2.67059	0.3879
1.52941	0.3889	2.68235	0.3889
1.54118	0.3899	2.69412	0.3899
1.54118	0.3909	2.69412	0.3909
1.55294	0.3919	2.71765	0.3919
1.55294	0.3929	2.71765	0.3929
1.56471	0.3939	2.72941	0.3939
1.56471	0.3949	2.74118	0.3949
1.57647	0.3959	2.75294	0.3959
1.58824	0.3969	2.76471	0.3969
1.6	0.3979	2.77647	0.3979
1.6	0.3989	2.78823	0.3989
1.61176	0.3999	2.78823	0.3999
1.61176	0.4009	2.8	0.4009
1.62353	0.4019	2.81176	0.4019
1.62353	0.4029	2.82353	0.4029
1.63529	0.4039	2.82353	0.4039
1.63529	0.4049	2.83529	0.4049
1.64706	0.4059	2.84706	0.4059
1.65882	0.4069	2.85882	0.4069
1.65882	0.4079	2.87059	0.4079
1.67059	0.4089	2.87059	0.4089
1.67059	0.4099	2.88235	0.4099
1.68235	0.4109	2.89412	0.4109
1.68235	0.4119	2.90588	0.4119
1.69412	0.4129	2.91765	0.4129
1.70588	0.4139	2.92941	0.4139
1.70588	0.4149	2.92941	0.4149
1.71765	0.4159	2.95294	0.4159
1.71765	0.4169	2.96471	0.4169
1.72941	0.4179	2.96471	0.4179
1.72941	0.4189	2.97647	0.4189
1.74118	0.4199	2.97647	0.4199
1.75294	0.4209	2.98824	0.4209
1.75294	0.4219	3	0.4219
1.76471	0.4229	3.01176	0.4229
1.76471	0.4239	3.01176	0.4239
1.76471	0.4249	3.02353	0.4249
1.77647	0.4259	3.03529	0.4259
1.78824	0.4269	3.03529	0.4269
1.78824	0.4279	3.04706	0.4279
1.8	0.4289	3.05882	0.4289
1.81176	0.4299	3.07059	0.4299
1.81176	0.4309	3.08235	0.4309
1.81176	0.4319	3.08235	0.4319
1.82353	0.4329	3.09412	0.4329
1.83529	0.4339	3.10588	0.4339
1.83529	0.4349	3.10588	0.4349
1.84706	0.4359	3.11765	0.4359
1.84706	0.4369	3.12941	0.4369
1.85882	0.4379	3.14118	0.4379
1.85882	0.4389	3.14118	0.4389
1.87059	0.4399	3.15294	0.4399
1.88235	0.4409	3.16471	0.4409
1.88235	0.4419	3.17647	0.4419
1.88235	0.4429	3.17647	0.4429
1.89412	0.4439	3.18824	0.4439
1.89412	0.4449	3.18824	0.4449
1.90588	0.4459	3.2	0.4459
1.90588	0.4469	3.21177	0.4469
1.91765	0.4479	3.21177	0.4479
1.92941	0.4489	3.22353	0.4489
1.92941	0.4499	3.23529	0.4499
1.94118	0.4509	3.24706	0.4509
1.94118	0.4519	3.24706	0.4519
1.95294	0.4529	3.25882	0.4529
1.95294	0.4539	3.25882	0.4539
1.95294	0.4549	3.27059	0.4549
1.96471	0.4559	3.27059	0.4559
1.96471	0.4569	3.28235	0.4569
1.97647	0.4579	3.29412	0.4579
1.97647	0.4589	3.29412	0.4589
1.98823	0.4599	3.30588	0.4599
1.98823	0.4609	3.30588	0.4609
2	0.4619	3.31765	0.4619
2	0.4629	3.32941	0.4629
2.01177	0.4639	3.34118	0.4639
2.01177	0.4649	3.34118	0.4649
2.01177	0.4659	3.35294	0.4659
2.02353	0.4669	3.35294	0.4669
2.03529	0.4679	3.36471	0.4679
2.03529	0.4689	3.36471	0.4689
2.03529	0.4699	3.36471	0.4699
2.04706	0.4709	3.37647	0.4709
2.05882	0.4719	3.38823	0.4719
2.05882	0.4729	3.4	0.4729
2.07059	0.4739	3.41176	0.4739
2.07059	0.4749	3.41176	0.4749
2.08235	0.4759	3.41176	0.4759
2.08235	0.4769	3.42353	0.4769
2.08235	0.4779	3.43529	0.4779
2.09412	0.4789	3.43529	0.4789
2.09412	0.4799	3.44706	0.4799
2.10588	0.4809	3.45882	0.4809
2.10588	0.4819	3.47059	0.4819
2.11765	0.4829	3.45882	0.4829
2.11765	0.4839	3.45882	0.4839
2.11765	0.4849	3.47059	0.4849
2.12941	0.4859	3.48235	0.4859
2.12941	0.4869	3.49412	0.4869
2.12941	0.4879	3.49412	0.4879
2.14118	0.4889	3.51765	0.4889
2.15294	0.4899	3.51765	0.4899
2.15294	0.4909	3.51765	0.4909
2.16471	0.4919	3.51765	0.4919
2.16471	0.4929	3.52941	0.4929
2.16471	0.4939	3.54118	0.4939
2.17647	0.4949	3.54118	0.4949
2.17647	0.4959	3.55294	0.4959
2.17647	0.4969	3.56471	0.4969
2.18824	0.4979	3.56471	0.4979
2.2	0.4989	3.56471	0.4989
2.2	0.4999	3.56471	0.4999
2.2	0.5009	3.56471	0.5009
2.21177	0.5019	3.56471	0.5019
2.21177	0.5029	3.57647	0.5029
2.21177	0.5039	3.58824	0.5039
2.22353	0.5049	3.6	0.5049
2.22353	0.5059	3.61176	0.5059
2.23529	0.5069	3.62353	0.5069
2.23529	0.5079	3.63529	0.5079
2.24706	0.5089	3.63529	0.5089
2.24706	0.5099	3.63529	0.5099
2.25882	0.5109	3.63529	0.5109
2.25882	0.5119	3.64706	0.5119
2.25882	0.5129	3.65882	0.5129
2.27059	0.5139	3.65882	0.5139
2.27059	0.5149	3.65882	0.5149
2.28235	0.5159	3.65882	0.5159
2.28235	0.5169	3.67059	0.5169
2.28235	0.5179	3.68235	0.5179
2.29412	0.5189	3.69412	0.5189
2.29412	0.5199	3.68235	0.5199
2.29412	0.5209	3.68235	0.5209
2.29412	0.5219	3.69412	0.5219
2.30588	0.5229	3.70588	0.5229
2.31765	0.5239	3.71765	0.5239
2.31765	0.5249	3.71765	0.5249
2.32941	0.5259	3.71765	0.5259
2.32941	0.5269	3.72941	0.5269
2.32941	0.5279	3.72941	0.5279
2.32941	0.5289	3.74118	0.5289
2.34118	0.5299	3.74118	0.5299
2.35294	0.5309	3.74118	0.5309
2.35294	0.5319	3.75294	0.5319
2.35294	0.5329	3.76471	0.5329
2.35294	0.5339	3.76471	0.5339
2.36471	0.5349	3.76471	0.5349
2.36471	0.5359	3.77647	0.5359
2.36471	0.5369	3.77647	0.5369
2.37647	0.5379	3.78823	0.5379
2.37647	0.5389	3.78823	0.5389
2.37647	0.5399	3.78823	0.5399
2.38824	0.5409	3.78823	0.5409
2.38824	0.5419	3.81176	0.5419
2.38824	0.5429	3.8	0.5429
2.4	0.5439	3.8	0.5439
2.4	0.5449	3.82353	0.5449
2.41176	0.5459	3.83529	0.5459
2.41176	0.5469	3.83529	0.5469
2.41176	0.5479	3.83529	0.5479
2.42353	0.5489	3.83529	0.5489
2.41176	0.5499	3.84706	0.5499
2.42353	0.5509	3.84706	0.5509
2.43529	0.5519	3.84706	0.5519
2.43529	0.5529	3.85882	0.5529
2.43529	0.5539	3.85882	0.5539
2.44706	0.5549	3.85882	0.5549
2.44706	0.5559	3.87059	0.5559
2.44706	0.5569	3.88235	0.5569
2.45882	0.5579	3.88235	0.5579
2.45882	0.5589	3.88235	0.5589
2.45882	0.5599	3.88235	0.5599
2.47059	0.5609	3.89412	0.5609
2.47059	0.5619	3.89412	0.5619
2.47059	0.5629	3.89412	0.5629
2.47059	0.5639	3.90588	0.5639
2.48235	0.5649	3.90588	0.5649
2.49412	0.5659	3.91765	0.5659
2.49412	0.5669	3.92941	0.5669
2.49412	0.5679	3.92941	0.5679
2.49412	0.5689	3.92941	0.5689
2.49412	0.5699	3.94118	0.5699
2.50588	0.5709	3.95294	0.5709
2.50588	0.5719	3.95294	0.5719
2.51765	0.5729	3.95294	0.5729
2.51765	0.5739	3.95294	0.5739
2.51765	0.5749	3.96471	0.5749
2.52941	0.5759	3.96471	0.5759
2.52941	0.5769	3.96471	0.5769
2.52941	0.5779	3.97647	0.5779
2.52941	0.5789	3.96471	0.5789
2.52941	0.5799	3.97647	0.5799
2.54118	0.5809	3.97647	0.5809
2.54118	0.5819	3.98823	0.5819
2.54118	0.5829	3.98823	0.5829
2.55294	0.5839	3.98823	0.5839
2.55294	0.5849	4	0.5849
2.55294	0.5859	4	0.5859
2.56471	0.5869	4	0.5869
2.56471	0.5879	4	0.5879
2.56471	0.5889	4.01176	0.5889
2.56471	0.5899	4.02353	0.5899
2.57647	0.5909	4.02353	0.5909
2.57647	0.5919	4.02353	0.5919
2.57647	0.5929	4.02353	0.5929
2.58824	0.5939	4.03529	0.5939
2.58824	0.5949	4.03529	0.5949
2.58824	0.5959	4.03529	0.5959
2.6	0.5969	4.03529	0.5969
2.6	0.5979	4.04706	0.5979
2.6	0.5989	4.05882	0.5989
2.61177	0.5999	4.05882	0.5999
2.61177	0.6009	4.05882	0.6009
2.61177	0.6019	4.05882	0.6019
2.62353	0.6029	4.07059	0.6029
2.62353	0.6039	4.07059	0.6039
2.62353	0.6049	4.08235	0.6049
2.62353	0.6059	4.09412	0.6059
2.62353	0.6069	4.08235	0.6069
2.63529	0.6079	4.08235	0.6079
2.63529	0.6089	4.09412	0.6089
2.64706	0.6099	4.10588	0.6099
2.63529	0.6109	4.10588	0.6109
2.64706	0.6119	4.09412	0.6119
2.64706	0.6129	4.10588	0.6129
2.65882	0.6139	4.10588	0.6139
2.65882	0.6149	4.10588	0.6149
2.65882	0.6159	4.10588	0.6159
2.65882	0.6169	4.11765	0.6169
2.65882	0.6179	4.12941	0.6179
2.65882	0.6189	4.11765	0.6189
2.67059	0.6199	4.11765	0.6199
2.67059	0.6209	4.12941	0.6209
2.67059	0.6219	4.12941	0.6219
2.67059	0.6229	4.12941	0.6229
2.68235	0.6239	4.12941	0.6239
2.68235	0.6249	4.14118	0.6249
2.68235	0.6259	4.15294	0.6259
2.69412	0.6269	4.16471	0.6269
2.69412	0.6279	4.16471	0.6279
2.69412	0.6289	4.17647	0.6289
2.70588	0.6299	4.17647	0.6299
2.70588	0.6309	4.17647	0.6309
2.70588	0.6319	4.17647	0.6319
2.70588	0.6329	4.18824	0.6329
2.71765	0.6339	4.18824	0.6339
2.71765	0.6349	4.18824	0.6349
2.72941	0.6359	4.18824	0.6359
2.72941	0.6369	4.18824	0.6369
2.74118	0.6379	4.2	0.6379
2.72941	0.6389	4.2	0.6389
2.72941	0.6399	4.2	0.6399
2.74118	0.6409	4.21176	0.6409
2.74118	0.6419	4.21176	0.6419
2.75294	0.6429	4.21176	0.6429
2.75294	0.6439	4.22353	0.6439
2.75294	0.6449	4.21176	0.6449
2.75294	0.6459	4.22353	0.6459
2.75294	0.6469	4.22353	0.6469
2.75294	0.6479	4.22353	0.6479
2.76471	0.6489	4.23529	0.6489
2.75294	0.6499	4.23529	0.6499
2.76471	0.6509	4.23529	0.6509
2.76471	0.6519	4.23529	0.6519
2.77647	0.6529	4.24706	0.6529
2.77647	0.6539	4.25882	0.6539
2.77647	0.6549	4.25882	0.6549
2.77647	0.6559	4.25882	0.6559
2.78823	0.6569	4.25882	0.6569
2.78823	0.6579	4.27059	0.6579
2.78823	0.6589	4.27059	0.6589
2.78823	0.6599	4.28235	0.6599
2.78823	0.6609	4.28235	0.6609
2.78823	0.6619	4.28235	0.6619
2.8	0.6629	4.29412	0.6629
2.8	0.6639	4.29412	0.6639
2.81176	0.6649	4.29412	0.6649
2.81176	0.6659	4.29412	0.6659
2.81176	0.6669	4.29412	0.6669
2.81176	0.6679	4.29412	0.6679
2.82353	0.6689	4.29412	0.6689
2.82353	0.6699	4.30588	0.6699
2.82353	0.6709	4.30588	0.6709
2.82353	0.6719	4.30588	0.6719
2.82353	0.6729	4.30588	0.6729
2.82353	0.6739	4.31765	0.6739
2.82353	0.6749	4.31765	0.6749
2.83529	0.6759	4.31765	0.6759
2.83529	0.6769	4.32941	0.6769
2.83529	0.6779	4.32941	0.6779
2.84706	0.6789	4.32941	0.6789
2.84706	0.6799	4.34118	0.6799
2.85882	0.6809	4.32941	0.6809
2.85882	0.6819	4.32941	0.6819
2.85882	0.6829	4.32941	0.6829
2.85882	0.6839	4.35294	0.6839
2.85882	0.6849	4.35294	0.6849
2.85882	0.6859	4.35294	0.6859
2.87059	0.6869	4.36471	0.6869
2.87059	0.6879	4.36471	0.6879
2.87059	0.6889	4.36471	0.6889
2.87059	0.6899	4.36471	0.6899
2.88235	0.6909	4.36471	0.6909
2.88235	0.6919	4.36471	0.6919
2.88235	0.6929	4.37647	0.6929
2.88235	0.6939	4.37647	0.6939
2.89412	0.6949	4.37647	0.6949
2.89412	0.6959	4.36471	0.6959
2.89412	0.6969	4.37647	0.6969
2.89412	0.6979	4.38823	0.6979
2.89412	0.6989	4.37647	0.6989
2.89412	0.6999	4.37647	0.6999
2.89412	0.7009	4.38823	0.7009
2.90588	0.7019	4.4	0.7019
2.90588	0.7029	4.41176	0.7029
2.91765	0.7039	4.4	0.7039
2.90588	0.7049	4.4	0.7049
2.91765	0.7059	4.4	0.7059
2.91765	0.7069	4.4	0.7069
2.91765	0.7079	4.41176	0.7079
2.91765	0.7089	4.41176	0.7089
2.92941	0.7099	4.41176	0.7099
2.92941	0.7109	4.42353	0.7109
2.92941	0.7119	4.42353	0.7119
2.92941	0.7129	4.42353	0.7129
2.92941	0.7139	4.42353	0.7139
2.94118	0.7149	4.42353	0.7149
2.94118	0.7159	4.42353	0.7159
2.94118	0.7169	4.43529	0.7169
2.94118	0.7179	4.44706	0.7179
2.94118	0.7189	4.43529	0.7189
2.94118	0.7199	4.43529	0.7199
2.95294	0.7209	4.43529	0.7209
2.95294	0.7219	4.44706	0.7219
2.95294	0.7229	4.44706	0.7229
2.96471	0.7239	4.44706	0.7239
2.95294	0.7249	4.44706	0.7249
2.95294	0.7259	4.45882	0.7259
2.96471	0.7269	4.45882	0.7269
2.96471	0.7279	4.47059	0.7279
2.97647	0.7289	4.45882	0.7289
2.97647	0.7299	4.47059	0.7299
2.97647	0.7309	4.47059	0.7309
2.97647	0.7319	4.47059	0.7319
2.97647	0.7329	4.47059	0.7329
2.97647	0.7339	4.48235	0.7339
2.97647	0.7349	4.48235	0.7349
2.98824	0.7359	4.49412	0.7359
2.98824	0.7369	4.49412	0.7369
3	0.7379	4.48235	0.7379
3	0.7389	4.48235	0.7389
3	0.7399	4.48235	0.7399
3	0.7409	4.48235	0.7409
3.01176	0.7419	4.48235	0.7419
3.01176	0.7429	4.49412	0.7429
3.01176	0.7439	4.50588	0.7439
3.01176	0.7449	4.49412	0.7449
3.01176	0.7459	4.49412	0.7459
3.02353	0.7469	4.50588	0.7469
3.01176	0.7479	4.50588	0.7479
3.02353	0.7489	4.51765	0.7489
3.02353	0.7499	4.51765	0.7499
3.02353	0.7509	4.50588	0.7509
3.02353	0.7519	4.51765	0.7519
3.03529	0.7529	4.52941	0.7529
3.03529	0.7539	4.52941	0.7539
3.03529	0.7549	4.52941	0.7549
3.03529	0.7559	4.52941	0.7559
3.04706	0.7569	4.52941	0.7569
3.04706	0.7579	4.52941	0.7579
3.04706	0.7589	4.54118	0.7589
3.04706	0.7599	4.54118	0.7599
3.04706	0.7609	4.54118	0.7609
3.04706	0.7619	4.55294	0.7619
3.04706	0.7629	4.56471	0.7629
3.04706	0.7639	4.55294	0.7639
3.05882	0.7649	4.55294	0.7649
3.05882	0.7659	4.55294	0.7659
3.05882	0.7669	4.55294	0.7669
3.05882	0.7679	4.56471	0.7679
3.05882	0.7689	4.56471	0.7689
3.07059	0.7699	4.56471	0.7699
3.07059	0.7709	4.57647	0.7709
3.07059	0.7719	4.57647	0.7719
3.08235	0.7729	4.57647	0.7729
3.08235	0.7739	4.57647	0.7739
3.08235	0.7749	4.57647	0.7749
3.08235	0.7759	4.6	0.7759
3.08235	0.7769	4.57647	0.7769
3.08235	0.7779	4.57647	0.7779
3.08235	0.7789	4.57647	0.7789
3.08235	0.7799	4.58824	0.7799
3.08235	0.7809	4.6	0.7809
3.09412	0.7819	4.58824	0.7819
3.09412	0.7829	4.6	0.7829
3.09412	0.7839	4.6	0.7839
3.09412	0.7849	4.58824	0.7849
3.10588	0.7859	4.58824	0.7859
3.10588	0.7869	4.61177	0.7869
3.10588	0.7879	4.61177	0.7879
3.10588	0.7889	4.6	0.7889
3.10588	0.7899	4.61177	0.7899
3.11765	0.7909	4.62353	0.7909
3.10588	0.7919	4.62353	0.7919
3.10588	0.7929	4.62353	0.7929
3.11765	0.7939	4.62353	0.7939
3.11765	0.7949	4.61177	0.7949
3.11765	0.7959	4.62353	0.7959
3.11765	0.7969	4.61177	0.7969
3.12941	0.7979	4.61177	0.7979
3.12941	0.7989	4.63529	0.7989
3.14118	0.7999	4.64706	0.7999
3.12941	0.8009	4.63529	0.8009
3.14118	0.8019	4.63529	0.8019
3.14118	0.8029	4.63529	0.8029
3.14118	0.8039	4.63529	0.8039
3.15294	0.8049	4.63529	0.8049
3.14118	0.8059	4.64706	0.8059
3.15294	0.8069	4.65882	0.8069
3.15294	0.8079	4.67059	0.8079
3.15294	0.8089	4.65882	0.8089
3.15294	0.8099	4.64706	0.8099
3.15294	0.8109	4.65882	0.8109
3.16471	0.8119	4.65882	0.8119
3.15294	0.8129	4.67059	0.8129
3.16471	0.8139	4.65882	0.8139
3.16471	0.8149	4.67059	0.8149
3.16471	0.8159	4.68235	0.8159
3.16471	0.8169	4.68235	0.8169
3.16471	0.8179	4.68235	0.8179
3.17647	0.8189	4.68235	0.8189
3.17647	0.8199	4.69412	0.8199
3.17647	0.8209	4.68235	0.8209
3.17647	0.8219	4.69412	0.8219
3.17647	0.8229	4.69412	0.8229
3.17647	0.8239	4.69412	0.8239
3.18824	0.8249	4.69412	0.8249
3.18824	0.8259	4.70588	0.8259
3.18824	0.8269	4.70588	0.8269
3.18824	0.8279	4.70588	0.8279
3.18824	0.8289	4.70588	0.8289
3.18824	0.8299	4.70588	0.8299
3.2	0.8309	4.70588	0.8309
3.2	0.8319	4.70588	0.8319
3.21177	0.8329	4.71765	0.8329
3.21177	0.8339	4.71765	0.8339
3.2	0.8349	4.71765	0.8349
3.21177	0.8359	4.71765	0.8359
3.21177	0.8369	4.72941	0.8369
3.21177	0.8379	4.71765	0.8379
3.21177	0.8389	4.72941	0.8389
3.21177	0.8399	4.72941	0.8399
3.21177	0.8409	4.72941	0.8409
3.22353	0.8419	4.74118	0.8419
3.22353	0.8429	4.74118	0.8429
3.22353	0.8439	4.74118	0.8439
3.22353	0.8449	4.72941	0.8449
3.22353	0.8459	4.74118	0.8459
3.22353	0.8469	4.74118	0.8469
3.22353	0.8479	4.75294	0.8479
3.22353	0.8489	4.74118	0.8489
3.23529	0.8499	4.75294	0.8499
3.23529	0.8509	4.75294	0.8509
3.23529	0.8519	4.75294	0.8519
3.23529	0.8529	4.75294	0.8529
3.23529	0.8539	4.74118	0.8539
3.23529	0.8549	4.75294	0.8549
3.24706	0.8559	4.77647	0.8559
3.24706	0.8569	4.77647	0.8569
3.24706	0.8579	4.76471	0.8579
3.24706	0.8589	4.75294	0.8589
3.24706	0.8599	4.76471	0.8599
3.24706	0.8609	4.77647	0.8609
3.25882	0.8619	4.76471	0.8619
3.27059	0.8629	4.77647	0.8629
3.25882	0.8639	4.77647	0.8639
3.25882	0.8649	4.77647	0.8649
3.25882	0.8659	4.78824	0.8659
3.25882	0.8669	4.78824	0.8669
3.27059	0.8679	4.78824	0.8679
3.27059	0.8689	4.8	0.8689
3.27059	0.8699	4.78824	0.8699
3.28235	0.8709	4.78824	0.8709
3.28235	0.8719	4.78824	0.8719
3.27059	0.8729	4.78824	0.8729
3.28235	0.8739	4.78824	0.8739
3.28235	0.8749	4.8	0.8749
3.28235	0.8759	4.81176	0.8759
3.28235	0.8769	4.81176	0.8769
3.28235	0.8779	4.81176	0.8779
3.29412	0.8789	4.8	0.8789
3.29412	0.8799	4.8	0.8799
3.29412	0.8809	4.81176	0.8809
3.29412	0.8819	4.82353	0.8819
3.29412	0.8829	4.81176	0.8829
3.29412	0.8839	4.81176	0.8839
3.29412	0.8849	4.82353	0.8849
3.30588	0.8859	4.82353	0.8859
3.30588	0.8869	4.81176	0.8869
3.30588	0.8879	4.82353	0.8879
3.31765	0.8889	4.82353	0.8889
3.31765	0.8899	4.82353	0.8899
3.31765	0.8909	4.82353	0.8909
3.31765	0.8919	4.82353	0.8919
3.31765	0.8929	4.83529	0.8929
3.31765	0.8939	4.83529	0.8939
3.31765	0.8949	4.83529	0.8949
3.32941	0.8959	4.84706	0.8959
3.32941	0.8969	4.83529	0.8969
3.32941	0.8979	4.84706	0.8979
3.32941	0.8989	4.84706	0.8989
3.32941	0.8999	4.84706	0.8999
3.32941	0.9009	4.83529	0.9009
3.34118	0.9019	4.84706	0.9019
3.34118	0.9029	4.85882	0.9029
3.32941	0.9039	4.85882	0.9039
3.32941	0.9049	4.85882	0.9049
3.34118	0.9059	4.85882	0.9059
3.35294	0.9069	4.85882	0.9069
3.34118	0.9079	4.85882	0.9079
3.35294	0.9089	4.85882	0.9089
3.35294	0.9099	4.87059	0.9099
3.35294	0.9109	4.87059	0.9109
3.35294	0.9119	4.87059	0.9119
3.35294	0.9129	4.87059	0.9129
3.35294	0.9139	4.87059	0.9139
3.36471	0.9149	4.87059	0.9149
3.36471	0.9159	4.88235	0.9159
3.36471	0.9169	4.88235	0.9169
3.36471	0.9179	4.88235	0.9179
3.36471	0.9189	4.88235	0.9189
3.36471	0.9199	4.89412	0.9199
3.36471	0.9209	4.89412	0.9209
3.36471	0.9219	4.89412	0.9219
3.36471	0.9229	4.90588	0.9229
3.37647	0.9239	4.91765	0.9239
3.37647	0.9249	4.90588	0.9249
3.37647	0.9259	4.91765	0.9259
3.38823	0.9269	4.90588	0.9269
3.38823	0.9279	4.90588	0.9279
3.38823	0.9289	4.89412	0.9289
3.38823	0.9299	4.90588	0.9299
3.38823	0.9309	4.91765	0.9309
3.38823	0.9319	4.91765	0.9319
3.38823	0.9329	4.91765	0.9329
3.38823	0.9339	4.91765	0.9339
3.4	0.9349	4.91765	0.9349
3.4	0.9359	4.91765	0.9359
3.4	0.9369	4.91765	0.9369
3.4	0.9379	4.91765	0.9379
3.4	0.9389	4.91765	0.9389
3.4	0.9399	4.92941	0.9399
3.4	0.9409	4.92941	0.9409
3.4	0.9419	4.94118	0.9419
3.41176	0.9429	4.92941	0.9429
3.41176	0.9439	4.92941	0.9439
3.41176	0.9449	4.92941	0.9449
3.41176	0.9459	4.92941	0.9459
3.41176	0.9469	4.94118	0.9469
3.42353	0.9479	4.95294	0.9479
3.42353	0.9489	4.94118	0.9489
3.42353	0.9499	4.95294	0.9499
3.42353	0.9509	4.96471	0.9509
3.42353	0.9519	4.95294	0.9519
3.42353	0.9529	4.94118	0.9529
3.42353	0.9539	4.94118	0.9539
3.42353	0.9549	4.95294	0.9549
3.43529	0.9559	4.94118	0.9559
3.43529	0.9569	4.94118	0.9569
3.43529	0.9579	4.95294	0.9579
3.43529	0.9589	4.96471	0.9589
3.43529	0.9599	4.96471	0.9599
3.43529	0.9609	4.96471	0.9609
3.44706	0.9619	4.96471	0.9619
3.44706	0.9629	4.96471	0.9629
3.44706	0.9639	4.97647	0.9639
3.44706	0.9649	4.96471	0.9649
3.45882	0.9659	4.97647	0.9659
3.45882	0.9669	4.98824	0.9669
3.45882	0.9679	5	0.9679
3.44706	0.9689	4.98824	0.9689
3.45882	0.9699	4.97647	0.9699
3.45882	0.9709	4.98824	0.9709
3.45882	0.9719	4.98824	0.9719
3.45882	0.9729	4.98824	0.9729
3.47059	0.9739	4.98824	0.9739
3.47059	0.9749	4.97647	0.9749
3.47059	0.9759	4.97647	0.9759
3.47059	0.9769	4.98824	0.9769
3.47059	0.9779	5	0.9779
3.47059	0.9789	5	0.9789
3.47059	0.9799	5.01176	0.9799
3.47059	0.9809	5	0.9809
3.48235	0.9819	5	0.9819
3.48235	0.9829	5	0.9829
3.48235	0.9839	5	0.9839
3.48235	0.9849	5.01176	0.9849
3.49412	0.9859	5.02353	0.9859
3.48235	0.9869	5.02353	0.9869
3.48235	0.9879	5.02353	0.9879
3.49412	0.9889	5.02353	0.9889
3.50588	0.9899	5.02353	0.9899
3.49412	0.9909	5.03529	0.9909
3.49412	0.9919	5.02353	0.9919
3.49412	0.9929	5.02353	0.9929
3.49412	0.9939	5.02353	0.9939
3.49412	0.9949	5.03529	0.9949
3.49412	0.9959	5.03529	0.9959
3.50588	0.9969	5.03529	0.9969
3.49412	0.9979	5.02353	0.9979
3.49412	0.9989	5.02353	0.9989
3.50588	0.9999	5.03529	0.9999
3.50588	1.0009	5.03529	1.0009
3.50588	1.0019	5.03529	1.0019
3.51765	1.0029	5.03529	1.0029
3.51765	1.0039	5.05882	1.0039
3.51765	1.0049	5.04706	1.0049
3.51765	1.0059	5.03529	1.0059
3.52941	1.0069	5.04706	1.0069
3.52941	1.0079	5.05882	1.0079
3.51765	1.0089	5.04706	1.0089
3.51765	1.0099	5.04706	1.0099

## Sheet: Figure 3d
Pristine BiVO4	Potential (VRHE)	P-BiVO4	Potential (VRHE)
0.03397	0.2009	0.08759	0.2009
0.03472	0.2019	0.089669	0.2019
0.035719	0.2029	0.091518	0.2029
0.036468	0.2039	0.093368	0.2039
0.037217	0.2049	0.095216	0.2049
0.038466	0.2059	0.097296	0.2059
0.039466	0.2069	0.099145	0.2069
0.040465	0.2079	0.101225	0.2079
0.041464	0.2089	0.103305	0.2089
0.042463	0.2099	0.105385	0.2099
0.043462	0.2109	0.107234	0.2109
0.044461	0.2119	0.109313	0.2119
0.04571	0.2129	0.111394	0.2129
0.046709	0.2139	0.113474	0.2139
0.047708	0.2149	0.115553	0.2149
0.048957	0.2159	0.117634	0.2159
0.050206	0.2169	0.120176	0.2169
0.051205	0.2179	0.122255	0.2179
0.052204	0.2189	0.124567	0.2189
0.053453	0.2199	0.126647	0.2199
0.054452	0.2209	0.128957	0.2209
0.055701	0.2219	0.131038	0.2219
0.0567	0.2229	0.133348	0.2229
0.058199	0.2239	0.135891	0.2239
0.059448	0.2249	0.13774	0.2249
0.060697	0.2259	0.140051	0.2259
0.061946	0.2269	0.142131	0.2269
0.063195	0.2279	0.144211	0.2279
0.064444	0.2289	0.146291	0.2289
0.065693	0.2299	0.148833	0.2299
0.067191	0.2309	0.151606	0.2309
0.06844	0.2319	0.153917	0.2319
0.069689	0.2329	0.156229	0.2329
0.071188	0.2339	0.15854	0.2339
0.072437	0.2349	0.160851	0.2349
0.073686	0.2359	0.163161	0.2359
0.075184	0.2369	0.165242	0.2369
0.076183	0.2379	0.167553	0.2379
0.077682	0.2389	0.169864	0.2389
0.079181	0.2399	0.172637	0.2399
0.080679	0.2409	0.175411	0.2409
0.082178	0.2419	0.17749	0.2419
0.083677	0.2429	0.17957	0.2429
0.085176	0.2439	0.181651	0.2439
0.086674	0.2449	0.184192	0.2449
0.088173	0.2459	0.186966	0.2459
0.089422	0.2469	0.189277	0.2469
0.090421	0.2479	0.191357	0.2479
0.092169	0.2489	0.193899	0.2489
0.093918	0.2499	0.196441	0.2499
0.095416	0.2509	0.198752	0.2509
0.096665	0.2519	0.201295	0.2519
0.098414	0.2529	0.204068	0.2529
0.099913	0.2539	0.206379	0.2539
0.101411	0.2549	0.209152	0.2549
0.10291	0.2559	0.211926	0.2559
0.104408	0.2569	0.214236	0.2569
0.105907	0.2579	0.216547	0.2579
0.107656	0.2589	0.218858	0.2589
0.109155	0.2599	0.221631	0.2599
0.110653	0.2609	0.224174	0.2609
0.112152	0.2619	0.226485	0.2619
0.113651	0.2629	0.229027	0.2629
0.115149	0.2639	0.231107	0.2639
0.116648	0.2649	0.233419	0.2649
0.118147	0.2659	0.235729	0.2659
0.119895	0.2669	0.23804	0.2669
0.121893	0.2679	0.240351	0.2679
0.123642	0.2689	0.242663	0.2689
0.125141	0.2699	0.247285	0.2699
0.126639	0.2709	0.249596	0.2709
0.128388	0.2719	0.251906	0.2719
0.129886	0.2729	0.254218	0.2729
0.131635	0.2739	0.256529	0.2739
0.133134	0.2749	0.25884	0.2749
0.134632	0.2759	0.261151	0.2759
0.136131	0.2769	0.263462	0.2769
0.137879	0.2779	0.265774	0.2779
0.139878	0.2789	0.268085	0.2789
0.141876	0.2799	0.270396	0.2799
0.143375	0.2809	0.275017	0.2809
0.145123	0.2819	0.277329	0.2819
0.146622	0.2829	0.27964	0.2829
0.14787	0.2839	0.281951	0.2839
0.149869	0.2849	0.284262	0.2849
0.151617	0.2859	0.286573	0.2859
0.153116	0.2869	0.288884	0.2869
0.155114	0.2879	0.291195	0.2879
0.156863	0.2889	0.293506	0.2889
0.158861	0.2899	0.295817	0.2899
0.16011	0.2909	0.300439	0.2909
0.161359	0.2919	0.300439	0.2919
0.163357	0.2929	0.305062	0.2929
0.165106	0.2939	0.307373	0.2939
0.166604	0.2949	0.309684	0.2949
0.168353	0.2959	0.311994	0.2959
0.170101	0.2969	0.314306	0.2969
0.1721	0.2979	0.316617	0.2979
0.173848	0.2989	0.318928	0.2989
0.175846	0.2999	0.321239	0.2999
0.177345	0.3009	0.32355	0.3009
0.179343	0.3019	0.325861	0.3019
0.180842	0.3029	0.330484	0.3029
0.181841	0.3039	0.332794	0.3039
0.183839	0.3049	0.335105	0.3049
0.186337	0.3059	0.337416	0.3059
0.187586	0.3069	0.339728	0.3069
0.189584	0.3079	0.34435	0.3079
0.191332	0.3089	0.34435	0.3089
0.193081	0.3099	0.346661	0.3099
0.19483	0.3109	0.348971	0.3109
0.196578	0.3119	0.351283	0.3119
0.198327	0.3129	0.353594	0.3129
0.199825	0.3139	0.355905	0.3139
0.201574	0.3149	0.360527	0.3149
0.203572	0.3159	0.362838	0.3159
0.20532	0.3169	0.36515	0.3169
0.207069	0.3179	0.367461	0.3179
0.208817	0.3189	0.369772	0.3189
0.210566	0.3199	0.372083	0.3199
0.212065	0.3209	0.374393	0.3209
0.213563	0.3219	0.376705	0.3219
0.215311	0.3229	0.379016	0.3229
0.21731	0.3239	0.381327	0.3239
0.218808	0.3249	0.383638	0.3249
0.220307	0.3259	0.385949	0.3259
0.222306	0.3269	0.38826	0.3269
0.224554	0.3279	0.390571	0.3279
0.225802	0.3289	0.395193	0.3289
0.227551	0.3299	0.395193	0.3299
0.229299	0.3309	0.397504	0.3309
0.231298	0.3319	0.399815	0.3319
0.232297	0.3329	0.402127	0.3329
0.234045	0.3339	0.404438	0.3339
0.236293	0.3349	0.40906	0.3349
0.238042	0.3359	0.41137	0.3359
0.24004	0.3369	0.413683	0.3369
0.241289	0.3379	0.415993	0.3379
0.243037	0.3389	0.415993	0.3389
0.244786	0.3399	0.420615	0.3399
0.246035	0.3409	0.422926	0.3409
0.247533	0.3419	0.422926	0.3419
0.249532	0.3429	0.427549	0.3429
0.252279	0.3439	0.42986	0.3439
0.252279	0.3449	0.43217	0.3449
0.254777	0.3459	0.434481	0.3459
0.257275	0.3469	0.436792	0.3469
0.257275	0.3479	0.439104	0.3479
0.259773	0.3489	0.439104	0.3489
0.26227	0.3499	0.441415	0.3499
0.26227	0.3509	0.443726	0.3509
0.264768	0.3519	0.446037	0.3519
0.267266	0.3529	0.45066	0.3529
0.267266	0.3539	0.45297	0.3539
0.269764	0.3549	0.455281	0.3549
0.269764	0.3559	0.457592	0.3559
0.272262	0.3569	0.459903	0.3569
0.27476	0.3579	0.459903	0.3579
0.277257	0.3589	0.462214	0.3589
0.277257	0.3599	0.464526	0.3599
0.279755	0.3609	0.466837	0.3609
0.282253	0.3619	0.469148	0.3619
0.282253	0.3629	0.471458	0.3629
0.284751	0.3639	0.473769	0.3639
0.284751	0.3649	0.476081	0.3649
0.287249	0.3659	0.478392	0.3659
0.289746	0.3669	0.480703	0.3669
0.289746	0.3679	0.485325	0.3679
0.292244	0.3689	0.485325	0.3689
0.294742	0.3699	0.487637	0.3699
0.294742	0.3709	0.489948	0.3709
0.29724	0.3719	0.492258	0.3719
0.299738	0.3729	0.494569	0.3729
0.299738	0.3739	0.49688	0.3739
0.302235	0.3749	0.499191	0.3749
0.302235	0.3759	0.499191	0.3759
0.304733	0.3769	0.501503	0.3769
0.307231	0.3779	0.503814	0.3779
0.309729	0.3789	0.506125	0.3789
0.309729	0.3799	0.508436	0.3799
0.312227	0.3809	0.510747	0.3809
0.314725	0.3819	0.513058	0.3819
0.314725	0.3829	0.513058	0.3829
0.317222	0.3839	0.515369	0.3839
0.317222	0.3849	0.51768	0.3849
0.31972	0.3859	0.519991	0.3859
0.322218	0.3869	0.522302	0.3869
0.322218	0.3879	0.524614	0.3879
0.324716	0.3889	0.526925	0.3889
0.327214	0.3899	0.529235	0.3899
0.327214	0.3909	0.529235	0.3909
0.329711	0.3919	0.533857	0.3919
0.329711	0.3929	0.533857	0.3929
0.332209	0.3939	0.536169	0.3939
0.332209	0.3949	0.53848	0.3949
0.334707	0.3959	0.540791	0.3959
0.337205	0.3969	0.543102	0.3969
0.339703	0.3979	0.545413	0.3979
0.339703	0.3989	0.547724	0.3989
0.342201	0.3999	0.547724	0.3999
0.342201	0.4009	0.550036	0.4009
0.344698	0.4019	0.552347	0.4019
0.344698	0.4029	0.554657	0.4029
0.347196	0.4039	0.554657	0.4039
0.347196	0.4049	0.556968	0.4049
0.349694	0.4059	0.559279	0.4059
0.352192	0.4069	0.561591	0.4069
0.352192	0.4079	0.563902	0.4079
0.35469	0.4089	0.563902	0.4089
0.35469	0.4099	0.566213	0.4099
0.357187	0.4109	0.568524	0.4109
0.357187	0.4119	0.570834	0.4119
0.359685	0.4129	0.573146	0.4129
0.362183	0.4139	0.575457	0.4139
0.362183	0.4149	0.575457	0.4149
0.364681	0.4159	0.580079	0.4159
0.364681	0.4169	0.58239	0.4169
0.367179	0.4179	0.58239	0.4179
0.367179	0.4189	0.584701	0.4189
0.369676	0.4199	0.584701	0.4199
0.372174	0.4209	0.587013	0.4209
0.372174	0.4219	0.589324	0.4219
0.374672	0.4229	0.591634	0.4229
0.374672	0.4239	0.591634	0.4239
0.374672	0.4249	0.593946	0.4249
0.37717	0.4259	0.596256	0.4259
0.379668	0.4269	0.596256	0.4269
0.379668	0.4279	0.598568	0.4279
0.382166	0.4289	0.600879	0.4289
0.384663	0.4299	0.60319	0.4299
0.384663	0.4309	0.605501	0.4309
0.384663	0.4319	0.605501	0.4319
0.387161	0.4329	0.607812	0.4329
0.389659	0.4339	0.610123	0.4339
0.389659	0.4349	0.610123	0.4349
0.392157	0.4359	0.612434	0.4359
0.392157	0.4369	0.614745	0.4369
0.394655	0.4379	0.617056	0.4379
0.394655	0.4389	0.617056	0.4389
0.397152	0.4399	0.619367	0.4399
0.39965	0.4409	0.621678	0.4409
0.39965	0.4419	0.62399	0.4419
0.39965	0.4429	0.62399	0.4429
0.402148	0.4439	0.626301	0.4439
0.402148	0.4449	0.626301	0.4449
0.404646	0.4459	0.628612	0.4459
0.404646	0.4469	0.630923	0.4469
0.407144	0.4479	0.630923	0.4479
0.409642	0.4489	0.633233	0.4489
0.409642	0.4499	0.635545	0.4499
0.412139	0.4509	0.637856	0.4509
0.412139	0.4519	0.637856	0.4519
0.414637	0.4529	0.640167	0.4529
0.414637	0.4539	0.640167	0.4539
0.414637	0.4549	0.642478	0.4549
0.417135	0.4559	0.642478	0.4559
0.417135	0.4569	0.644789	0.4569
0.419633	0.4579	0.6471	0.4579
0.419633	0.4589	0.6471	0.4589
0.422131	0.4599	0.649412	0.4599
0.422131	0.4609	0.649412	0.4609
0.424628	0.4619	0.651723	0.4619
0.424628	0.4629	0.654033	0.4629
0.427126	0.4639	0.656344	0.4639
0.427126	0.4649	0.656344	0.4649
0.427126	0.4659	0.658655	0.4659
0.429624	0.4669	0.658655	0.4669
0.432122	0.4679	0.660967	0.4679
0.432122	0.4689	0.660967	0.4689
0.432122	0.4699	0.660967	0.4699
0.43462	0.4709	0.663278	0.4709
0.437117	0.4719	0.665589	0.4719
0.437117	0.4729	0.6679	0.4729
0.439615	0.4739	0.670211	0.4739
0.439615	0.4749	0.670211	0.4749
0.442113	0.4759	0.670211	0.4759
0.442113	0.4769	0.672522	0.4769
0.442113	0.4779	0.674833	0.4779
0.444611	0.4789	0.674833	0.4789
0.444611	0.4799	0.677144	0.4799
0.447109	0.4809	0.679455	0.4809
0.447109	0.4819	0.681766	0.4819
0.449607	0.4829	0.679455	0.4829
0.449607	0.4839	0.679455	0.4839
0.449607	0.4849	0.681766	0.4849
0.452104	0.4859	0.684077	0.4859
0.452104	0.4869	0.686389	0.4869
0.452104	0.4879	0.686389	0.4879
0.454602	0.4889	0.691011	0.4889
0.4571	0.4899	0.691011	0.4899
0.4571	0.4909	0.691011	0.4909
0.459598	0.4919	0.691011	0.4919
0.459598	0.4929	0.693321	0.4929
0.459598	0.4939	0.695632	0.4939
0.462096	0.4949	0.695632	0.4949
0.462096	0.4959	0.697944	0.4959
0.462096	0.4969	0.700255	0.4969
0.464593	0.4979	0.700255	0.4979
0.467091	0.4989	0.700255	0.4989
0.467091	0.4999	0.700255	0.4999
0.467091	0.5009	0.700255	0.5009
0.469589	0.5019	0.700255	0.5019
0.469589	0.5029	0.702566	0.5029
0.469589	0.5039	0.704877	0.5039
0.472087	0.5049	0.707188	0.5049
0.472087	0.5059	0.709499	0.5059
0.474585	0.5069	0.711811	0.5069
0.474585	0.5079	0.714121	0.5079
0.477083	0.5089	0.714121	0.5089
0.477083	0.5099	0.714121	0.5099
0.47958	0.5109	0.714121	0.5109
0.47958	0.5119	0.716432	0.5119
0.47958	0.5129	0.718743	0.5129
0.482078	0.5139	0.718743	0.5139
0.482078	0.5149	0.718743	0.5149
0.484576	0.5159	0.718743	0.5159
0.484576	0.5169	0.721054	0.5169
0.484576	0.5179	0.723366	0.5179
0.487074	0.5189	0.725677	0.5189
0.487074	0.5199	0.723366	0.5199
0.487074	0.5209	0.723366	0.5209
0.487074	0.5219	0.725677	0.5219
0.489572	0.5229	0.727988	0.5229
0.492069	0.5239	0.730299	0.5239
0.492069	0.5249	0.730299	0.5249
0.494567	0.5259	0.730299	0.5259
0.494567	0.5269	0.73261	0.5269
0.494567	0.5279	0.73261	0.5279
0.494567	0.5289	0.734921	0.5289
0.497065	0.5299	0.734921	0.5299
0.499563	0.5309	0.734921	0.5309
0.499563	0.5319	0.737232	0.5319
0.499563	0.5329	0.739543	0.5329
0.499563	0.5339	0.739543	0.5339
0.502061	0.5349	0.739543	0.5349
0.502061	0.5359	0.741854	0.5359
0.502061	0.5369	0.741854	0.5369
0.504558	0.5379	0.744165	0.5379
0.504558	0.5389	0.744165	0.5389
0.504558	0.5399	0.744165	0.5399
0.507056	0.5409	0.744165	0.5409
0.507056	0.5419	0.748788	0.5419
0.507056	0.5429	0.746477	0.5429
0.509554	0.5439	0.746477	0.5439
0.509554	0.5449	0.751098	0.5449
0.512052	0.5459	0.753409	0.5459
0.512052	0.5469	0.753409	0.5469
0.512052	0.5479	0.753409	0.5479
0.51455	0.5489	0.753409	0.5489
0.512052	0.5499	0.75572	0.5499
0.51455	0.5509	0.75572	0.5509
0.517048	0.5519	0.75572	0.5519
0.517048	0.5529	0.758031	0.5529
0.517048	0.5539	0.758031	0.5539
0.519545	0.5549	0.758031	0.5549
0.519545	0.5559	0.760343	0.5559
0.519545	0.5569	0.762654	0.5569
0.522043	0.5579	0.762654	0.5579
0.522043	0.5589	0.762654	0.5589
0.522043	0.5599	0.762654	0.5599
0.524541	0.5609	0.764965	0.5609
0.524541	0.5619	0.764965	0.5619
0.524541	0.5629	0.764965	0.5629
0.524541	0.5639	0.767276	0.5639
0.527039	0.5649	0.767276	0.5649
0.529537	0.5659	0.769587	0.5659
0.529537	0.5669	0.771898	0.5669
0.529537	0.5679	0.771898	0.5679
0.529537	0.5689	0.771898	0.5689
0.529537	0.5699	0.77421	0.5699
0.532034	0.5709	0.77652	0.5709
0.532034	0.5719	0.77652	0.5719
0.534532	0.5729	0.77652	0.5729
0.534532	0.5739	0.77652	0.5739
0.534532	0.5749	0.778831	0.5749
0.53703	0.5759	0.778831	0.5759
0.53703	0.5769	0.778831	0.5769
0.53703	0.5779	0.781142	0.5779
0.53703	0.5789	0.778831	0.5789
0.53703	0.5799	0.781142	0.5799
0.539528	0.5809	0.781142	0.5809
0.539528	0.5819	0.783454	0.5819
0.539528	0.5829	0.783454	0.5829
0.542026	0.5839	0.783454	0.5839
0.542026	0.5849	0.785765	0.5849
0.542026	0.5859	0.785765	0.5859
0.544524	0.5869	0.785765	0.5869
0.544524	0.5879	0.785765	0.5879
0.544524	0.5889	0.788076	0.5889
0.544524	0.5899	0.790387	0.5899
0.547021	0.5909	0.790387	0.5909
0.547021	0.5919	0.790387	0.5919
0.547021	0.5929	0.790387	0.5929
0.549519	0.5939	0.792697	0.5939
0.549519	0.5949	0.792697	0.5949
0.549519	0.5959	0.792697	0.5959
0.552017	0.5969	0.792697	0.5969
0.552017	0.5979	0.795009	0.5979
0.552017	0.5989	0.79732	0.5989
0.554515	0.5999	0.79732	0.5999
0.554515	0.6009	0.79732	0.6009
0.554515	0.6019	0.79732	0.6019
0.557013	0.6029	0.799631	0.6029
0.557013	0.6039	0.799631	0.6039
0.557013	0.6049	0.801942	0.6049
0.557013	0.6059	0.804253	0.6059
0.557013	0.6069	0.801942	0.6069
0.55951	0.6079	0.801942	0.6079
0.55951	0.6089	0.804253	0.6089
0.562008	0.6099	0.806564	0.6099
0.55951	0.6109	0.806564	0.6109
0.562008	0.6119	0.804253	0.6119
0.562008	0.6129	0.806564	0.6129
0.564506	0.6139	0.806564	0.6139
0.564506	0.6149	0.806564	0.6149
0.564506	0.6159	0.806564	0.6159
0.564506	0.6169	0.808876	0.6169
0.564506	0.6179	0.811187	0.6179
0.564506	0.6189	0.808876	0.6189
0.567004	0.6199	0.808876	0.6199
0.567004	0.6209	0.811187	0.6209
0.567004	0.6219	0.811187	0.6219
0.567004	0.6229	0.811187	0.6229
0.569502	0.6239	0.811187	0.6239
0.569502	0.6249	0.813497	0.6249
0.569502	0.6259	0.815808	0.6259
0.571999	0.6269	0.818119	0.6269
0.571999	0.6279	0.818119	0.6279
0.571999	0.6289	0.820431	0.6289
0.574497	0.6299	0.820431	0.6299
0.574497	0.6309	0.820431	0.6309
0.574497	0.6319	0.820431	0.6319
0.574497	0.6329	0.822742	0.6329
0.576995	0.6339	0.822742	0.6339
0.576995	0.6349	0.822742	0.6349
0.579493	0.6359	0.822742	0.6359
0.579493	0.6369	0.822742	0.6369
0.581991	0.6379	0.825053	0.6379
0.579493	0.6389	0.825053	0.6389
0.579493	0.6399	0.825053	0.6399
0.581991	0.6409	0.827364	0.6409
0.581991	0.6419	0.827364	0.6419
0.584489	0.6429	0.827364	0.6429
0.584489	0.6439	0.829675	0.6439
0.584489	0.6449	0.827364	0.6449
0.584489	0.6459	0.829675	0.6459
0.584489	0.6469	0.829675	0.6469
0.584489	0.6479	0.829675	0.6479
0.586986	0.6489	0.831986	0.6489
0.584489	0.6499	0.831986	0.6499
0.586986	0.6509	0.831986	0.6509
0.586986	0.6519	0.831986	0.6519
0.589484	0.6529	0.834297	0.6529
0.589484	0.6539	0.836608	0.6539
0.589484	0.6549	0.836608	0.6549
0.589484	0.6559	0.836608	0.6559
0.591982	0.6569	0.836608	0.6569
0.591982	0.6579	0.838919	0.6579
0.591982	0.6589	0.838919	0.6589
0.591982	0.6599	0.84123	0.6599
0.591982	0.6609	0.84123	0.6609
0.591982	0.6619	0.84123	0.6619
0.59448	0.6629	0.843541	0.6629
0.59448	0.6639	0.843541	0.6639
0.596978	0.6649	0.843541	0.6649
0.596978	0.6659	0.843541	0.6659
0.596978	0.6669	0.843541	0.6669
0.596978	0.6679	0.843541	0.6679
0.599475	0.6689	0.843541	0.6689
0.599475	0.6699	0.845853	0.6699
0.599475	0.6709	0.845853	0.6709
0.599475	0.6719	0.845853	0.6719
0.599475	0.6729	0.845853	0.6729
0.599475	0.6739	0.848164	0.6739
0.599475	0.6749	0.848164	0.6749
0.601973	0.6759	0.848164	0.6759
0.601973	0.6769	0.850475	0.6769
0.601973	0.6779	0.850475	0.6779
0.604471	0.6789	0.850475	0.6789
0.604471	0.6799	0.852785	0.6799
0.606969	0.6809	0.850475	0.6809
0.606969	0.6819	0.850475	0.6819
0.606969	0.6829	0.850475	0.6829
0.606969	0.6839	0.855096	0.6839
0.606969	0.6849	0.855096	0.6849
0.606969	0.6859	0.855096	0.6859
0.609467	0.6869	0.857408	0.6869
0.609467	0.6879	0.857408	0.6879
0.609467	0.6889	0.857408	0.6889
0.609467	0.6899	0.857408	0.6899
0.611965	0.6909	0.857408	0.6909
0.611965	0.6919	0.857408	0.6919
0.611965	0.6929	0.859719	0.6929
0.611965	0.6939	0.859719	0.6939
0.614462	0.6949	0.859719	0.6949
0.614462	0.6959	0.857408	0.6959
0.614462	0.6969	0.859719	0.6969
0.614462	0.6979	0.86203	0.6979
0.614462	0.6989	0.859719	0.6989
0.614462	0.6999	0.859719	0.6999
0.614462	0.7009	0.86203	0.7009
0.61696	0.7019	0.864341	0.7019
0.61696	0.7029	0.866652	0.7029
0.619458	0.7039	0.864341	0.7039
0.61696	0.7049	0.864341	0.7049
0.619458	0.7059	0.864341	0.7059
0.619458	0.7069	0.864341	0.7069
0.619458	0.7079	0.866652	0.7079
0.619458	0.7089	0.866652	0.7089
0.621956	0.7099	0.866652	0.7099
0.621956	0.7109	0.868963	0.7109
0.621956	0.7119	0.868963	0.7119
0.621956	0.7129	0.868963	0.7129
0.621956	0.7139	0.868963	0.7139
0.624454	0.7149	0.868963	0.7149
0.624454	0.7159	0.868963	0.7159
0.624454	0.7169	0.871275	0.7169
0.624454	0.7179	0.873585	0.7179
0.624454	0.7189	0.871275	0.7189
0.624454	0.7199	0.871275	0.7199
0.626951	0.7209	0.871275	0.7209
0.626951	0.7219	0.873585	0.7219
0.626951	0.7229	0.873585	0.7229
0.629449	0.7239	0.873585	0.7239
0.626951	0.7249	0.873585	0.7249
0.626951	0.7259	0.875896	0.7259
0.629449	0.7269	0.875896	0.7269
0.629449	0.7279	0.878207	0.7279
0.631947	0.7289	0.875896	0.7289
0.631947	0.7299	0.878207	0.7299
0.631947	0.7309	0.878207	0.7309
0.631947	0.7319	0.878207	0.7319
0.631947	0.7329	0.878207	0.7329
0.631947	0.7339	0.880518	0.7339
0.631947	0.7349	0.880518	0.7349
0.634445	0.7359	0.88283	0.7359
0.634445	0.7369	0.88283	0.7369
0.636943	0.7379	0.880518	0.7379
0.636943	0.7389	0.880518	0.7389
0.636943	0.7399	0.880518	0.7399
0.636943	0.7409	0.880518	0.7409
0.63944	0.7419	0.880518	0.7419
0.63944	0.7429	0.88283	0.7429
0.63944	0.7439	0.885141	0.7439
0.63944	0.7449	0.88283	0.7449
0.63944	0.7459	0.88283	0.7459
0.641938	0.7469	0.885141	0.7469
0.63944	0.7479	0.885141	0.7479
0.641938	0.7489	0.887452	0.7489
0.641938	0.7499	0.887452	0.7499
0.641938	0.7509	0.885141	0.7509
0.641938	0.7519	0.887452	0.7519
0.644436	0.7529	0.889762	0.7529
0.644436	0.7539	0.889762	0.7539
0.644436	0.7549	0.889762	0.7549
0.644436	0.7559	0.889762	0.7559
0.646934	0.7569	0.889762	0.7569
0.646934	0.7579	0.889762	0.7579
0.646934	0.7589	0.892074	0.7589
0.646934	0.7599	0.892074	0.7599
0.646934	0.7609	0.892074	0.7609
0.646934	0.7619	0.894385	0.7619
0.646934	0.7629	0.896696	0.7629
0.646934	0.7639	0.894385	0.7639
0.649432	0.7649	0.894385	0.7649
0.649432	0.7659	0.894385	0.7659
0.649432	0.7669	0.894385	0.7669
0.649432	0.7679	0.896696	0.7679
0.649432	0.7689	0.896696	0.7689
0.65193	0.7699	0.896696	0.7699
0.65193	0.7709	0.899007	0.7709
0.65193	0.7719	0.899007	0.7719
0.654427	0.7729	0.899007	0.7729
0.654427	0.7739	0.899007	0.7739
0.654427	0.7749	0.899007	0.7749
0.654427	0.7759	0.903629	0.7759
0.654427	0.7769	0.899007	0.7769
0.654427	0.7779	0.899007	0.7779
0.654427	0.7789	0.899007	0.7789
0.654427	0.7799	0.901318	0.7799
0.654427	0.7809	0.903629	0.7809
0.656925	0.7819	0.901318	0.7819
0.656925	0.7829	0.903629	0.7829
0.656925	0.7839	0.903629	0.7839
0.656925	0.7849	0.901318	0.7849
0.659423	0.7859	0.901318	0.7859
0.659423	0.7869	0.90594	0.7869
0.659423	0.7879	0.90594	0.7879
0.659423	0.7889	0.903629	0.7889
0.659423	0.7899	0.90594	0.7899
0.661921	0.7909	0.908252	0.7909
0.659423	0.7919	0.908252	0.7919
0.659423	0.7929	0.908252	0.7929
0.661921	0.7939	0.908252	0.7939
0.661921	0.7949	0.90594	0.7949
0.661921	0.7959	0.908252	0.7959
0.661921	0.7969	0.90594	0.7969
0.664419	0.7979	0.90594	0.7979
0.664419	0.7989	0.910563	0.7989
0.666916	0.7999	0.912874	0.7999
0.664419	0.8009	0.910563	0.8009
0.666916	0.8019	0.910563	0.8019
0.666916	0.8029	0.910563	0.8029
0.666916	0.8039	0.910563	0.8039
0.669414	0.8049	0.910563	0.8049
0.666916	0.8059	0.912874	0.8059
0.669414	0.8069	0.915184	0.8069
0.669414	0.8079	0.917495	0.8079
0.669414	0.8089	0.915184	0.8089
0.669414	0.8099	0.912874	0.8099
0.669414	0.8109	0.915184	0.8109
0.671912	0.8119	0.915184	0.8119
0.669414	0.8129	0.917495	0.8129
0.671912	0.8139	0.915184	0.8139
0.671912	0.8149	0.917495	0.8149
0.671912	0.8159	0.919807	0.8159
0.671912	0.8169	0.919807	0.8169
0.671912	0.8179	0.919807	0.8179
0.67441	0.8189	0.919807	0.8189
0.67441	0.8199	0.922118	0.8199
0.67441	0.8209	0.919807	0.8209
0.67441	0.8219	0.922118	0.8219
0.67441	0.8229	0.922118	0.8229
0.67441	0.8239	0.922118	0.8239
0.676908	0.8249	0.922118	0.8249
0.676908	0.8259	0.924429	0.8259
0.676908	0.8269	0.924429	0.8269
0.676908	0.8279	0.924429	0.8279
0.676908	0.8289	0.924429	0.8289
0.676908	0.8299	0.924429	0.8299
0.679406	0.8309	0.924429	0.8309
0.679406	0.8319	0.924429	0.8319
0.681903	0.8329	0.92674	0.8329
0.681903	0.8339	0.92674	0.8339
0.679406	0.8349	0.92674	0.8349
0.681903	0.8359	0.92674	0.8359
0.681903	0.8369	0.929051	0.8369
0.681903	0.8379	0.92674	0.8379
0.681903	0.8389	0.929051	0.8389
0.681903	0.8399	0.929051	0.8399
0.681903	0.8409	0.929051	0.8409
0.684401	0.8419	0.931362	0.8419
0.684401	0.8429	0.931362	0.8429
0.684401	0.8439	0.931362	0.8439
0.684401	0.8449	0.929051	0.8449
0.684401	0.8459	0.931362	0.8459
0.684401	0.8469	0.931362	0.8469
0.684401	0.8479	0.933673	0.8479
0.684401	0.8489	0.931362	0.8489
0.686899	0.8499	0.933673	0.8499
0.686899	0.8509	0.933673	0.8509
0.686899	0.8519	0.933673	0.8519
0.686899	0.8529	0.933673	0.8529
0.686899	0.8539	0.931362	0.8539
0.686899	0.8549	0.933673	0.8549
0.689397	0.8559	0.938295	0.8559
0.689397	0.8569	0.938295	0.8569
0.689397	0.8579	0.935984	0.8579
0.689397	0.8589	0.933673	0.8589
0.689397	0.8599	0.935984	0.8599
0.689397	0.8609	0.938295	0.8609
0.691894	0.8619	0.935984	0.8619
0.694393	0.8629	0.938295	0.8629
0.691894	0.8639	0.938295	0.8639
0.691894	0.8649	0.938295	0.8649
0.691894	0.8659	0.940606	0.8659
0.691894	0.8669	0.940606	0.8669
0.694393	0.8679	0.940606	0.8679
0.694393	0.8689	0.942917	0.8689
0.694393	0.8699	0.940606	0.8699
0.69689	0.8709	0.940606	0.8709
0.69689	0.8719	0.940606	0.8719
0.694393	0.8729	0.940606	0.8729
0.69689	0.8739	0.940606	0.8739
0.69689	0.8749	0.942917	0.8749
0.69689	0.8759	0.945229	0.8759
0.69689	0.8769	0.945229	0.8769
0.69689	0.8779	0.945229	0.8779
0.699388	0.8789	0.942917	0.8789
0.699388	0.8799	0.942917	0.8799
0.699388	0.8809	0.945229	0.8809
0.699388	0.8819	0.94754	0.8819
0.699388	0.8829	0.945229	0.8829
0.699388	0.8839	0.945229	0.8839
0.699388	0.8849	0.94754	0.8849
0.701886	0.8859	0.94754	0.8859
0.701886	0.8869	0.945229	0.8869
0.701886	0.8879	0.94754	0.8879
0.704384	0.8889	0.94754	0.8889
0.704384	0.8899	0.94754	0.8899
0.704384	0.8909	0.94754	0.8909
0.704384	0.8919	0.94754	0.8919
0.704384	0.8929	0.949851	0.8929
0.704384	0.8939	0.949851	0.8939
0.704384	0.8949	0.949851	0.8949
0.706881	0.8959	0.952162	0.8959
0.706881	0.8969	0.949851	0.8969
0.706881	0.8979	0.952162	0.8979
0.706881	0.8989	0.952162	0.8989
0.706881	0.8999	0.952162	0.8999
0.706881	0.9009	0.949851	0.9009
0.709379	0.9019	0.952162	0.9019
0.709379	0.9029	0.954473	0.9029
0.706881	0.9039	0.954473	0.9039
0.706881	0.9049	0.954473	0.9049
0.709379	0.9059	0.954473	0.9059
0.711877	0.9069	0.954473	0.9069
0.709379	0.9079	0.954473	0.9079
0.711877	0.9089	0.954473	0.9089
0.711877	0.9099	0.956784	0.9099
0.711877	0.9109	0.956784	0.9109
0.711877	0.9119	0.956784	0.9119
0.711877	0.9129	0.956784	0.9129
0.711877	0.9139	0.956784	0.9139
0.714375	0.9149	0.956784	0.9149
0.714375	0.9159	0.959095	0.9159
0.714375	0.9169	0.959095	0.9169
0.714375	0.9179	0.959095	0.9179
0.714375	0.9189	0.959095	0.9189
0.714375	0.9199	0.961406	0.9199
0.714375	0.9209	0.961406	0.9209
0.714375	0.9219	0.961406	0.9219
0.714375	0.9229	0.963717	0.9229
0.716873	0.9239	0.966028	0.9239
0.716873	0.9249	0.963717	0.9249
0.716873	0.9259	0.966028	0.9259
0.71937	0.9269	0.963717	0.9269
0.71937	0.9279	0.963717	0.9279
0.71937	0.9289	0.961406	0.9289
0.71937	0.9299	0.963717	0.9299
0.71937	0.9309	0.966028	0.9309
0.71937	0.9319	0.966028	0.9319
0.71937	0.9329	0.966028	0.9329
0.71937	0.9339	0.966028	0.9339
0.721868	0.9349	0.966028	0.9349
0.721868	0.9359	0.966028	0.9359
0.721868	0.9369	0.966028	0.9369
0.721868	0.9379	0.966028	0.9379
0.721868	0.9389	0.966028	0.9389
0.721868	0.9399	0.96834	0.9399
0.721868	0.9409	0.96834	0.9409
0.721868	0.9419	0.970651	0.9419
0.724366	0.9429	0.96834	0.9429
0.724366	0.9439	0.96834	0.9439
0.724366	0.9449	0.96834	0.9449
0.724366	0.9459	0.96834	0.9459
0.724366	0.9469	0.970651	0.9469
0.726864	0.9479	0.972961	0.9479
0.726864	0.9489	0.970651	0.9489
0.726864	0.9499	0.972961	0.9499
0.726864	0.9509	0.975272	0.9509
0.726864	0.9519	0.972961	0.9519
0.726864	0.9529	0.970651	0.9529
0.726864	0.9539	0.970651	0.9539
0.726864	0.9549	0.972961	0.9549
0.729362	0.9559	0.970651	0.9559
0.729362	0.9569	0.970651	0.9569
0.729362	0.9579	0.972961	0.9579
0.729362	0.9589	0.975272	0.9589
0.729362	0.9599	0.975272	0.9599
0.729362	0.9609	0.975272	0.9609
0.73186	0.9619	0.975272	0.9619
0.73186	0.9629	0.975272	0.9629
0.73186	0.9639	0.977583	0.9639
0.73186	0.9649	0.975272	0.9649
0.734358	0.9659	0.977583	0.9659
0.734358	0.9669	0.979894	0.9669
0.734358	0.9679	0.982206	0.9679
0.73186	0.9689	0.979894	0.9689
0.734358	0.9699	0.977583	0.9699
0.734358	0.9709	0.979894	0.9709
0.734358	0.9719	0.979894	0.9719
0.734358	0.9729	0.979894	0.9729
0.736855	0.9739	0.979894	0.9739
0.736855	0.9749	0.977583	0.9749
0.736855	0.9759	0.977583	0.9759
0.736855	0.9769	0.979894	0.9769
0.736855	0.9779	0.982206	0.9779
0.736855	0.9789	0.982206	0.9789
0.736855	0.9799	0.984517	0.9799
0.736855	0.9809	0.982206	0.9809
0.739353	0.9819	0.982206	0.9819
0.739353	0.9829	0.982206	0.9829
0.739353	0.9839	0.982206	0.9839
0.739353	0.9849	0.984517	0.9849
0.741851	0.9859	0.986828	0.9859
0.739353	0.9869	0.986828	0.9869
0.739353	0.9879	0.986828	0.9879
0.741851	0.9889	0.986828	0.9889
0.744349	0.9899	0.986828	0.9899
0.741851	0.9909	0.989139	0.9909
0.741851	0.9919	0.986828	0.9919
0.741851	0.9929	0.986828	0.9929
0.741851	0.9939	0.986828	0.9939
0.741851	0.9949	0.989139	0.9949
0.741851	0.9959	0.989139	0.9959
0.744349	0.9969	0.989139	0.9969
0.741851	0.9979	0.986828	0.9979
0.741851	0.9989	0.986828	0.9989
0.744349	0.9999	0.989139	0.9999
0.744349	1.0009	0.989139	1.0009
	1.0019	0.989139	1.0019
	1.0029	0.989139	1.0029
	1.0039	0.993761	1.0039
	1.0049	0.99145	1.0049
	1.0059	0.989139	1.0059
	1.0069	0.99145	1.0069
	1.0079	0.993761	1.0079
	1.0089	0.99145	1.0089
	1.0099	0.99145	1.0099
