# Supplementary material for: Low-bias photoelectrochemical water splitting via mediating trap states and small polaron hopping
Source: Nat Commun. 2022 Oct 20;13:6231. doi: 10.1038/s41467-022-33905-6 (PMC9585101; doi:10.1038/s41467-022-33905-6)
Supplement: Supplementary file 5 — Source Data [file 41467_2022_33905_MOESM5_ESM.zip › Figure 4.xlsx]

## Sheet: Figure 4
Pristine BiVO4	Time (s)	P-BiVO4	Time (s)
-8.59943e-07	-1.08e-06	4.15656e-07	-4.0325e-06
-6.39633e-07	-1.0465e-06	3.07591e-07	-3.906e-06
-2.05972e-06	-1.013e-06	5.14916e-07	-3.7795e-06
-8.55294e-07	-9.795e-07	1.24164e-07	-3.653e-06
-7.28867e-07	-9.46e-07	-1.92383e-07	-3.5265e-06
-6.79376e-08	-9.125e-07	-2.87568e-07	-3.4e-06
-1.44514e-06	-8.79e-07	-1.31911e-07	-3.2735e-06
-1.14519e-06	-8.455e-07	-4.75272e-07	-3.147e-06
-1.20488e-06	-8.12e-07	-3.37173e-07	-3.0205e-06
-1.51232e-06	-7.785e-07	-3.64642e-07	-2.894e-06
-4.3762e-07	-7.45e-07	-1.64763e-07	-2.7675e-06
-6.98572e-07	-7.115e-07	-1.22554e-07	-2.641e-06
-1.22992e-06	-6.78e-07	-1.58877e-07	-2.5145e-06
2.86298e-07	-6.445e-07	-2.20456e-07	-2.388e-06
-3.35189e-07	-6.11e-07	1.48413e-08	-2.2615e-06
-1.81467e-08	-5.775e-07	1.33823e-07	-2.135e-06
-4.04326e-07	-5.44e-07	7.04834e-08	-2.0085e-06
-1.28601e-06	-5.105e-07	2.0496e-07	-1.882e-06
-1.41589e-06	-4.77e-07	2.88021e-07	-1.7555e-06
-1.40629e-06	-4.435e-07	5.88821e-07	-1.629e-06
-4.82162e-07	-4.1e-07	4.50219e-07	-1.5025e-06
-1.29786e-06	-3.765e-07	3.44116e-08	-1.376e-06
-7.37565e-07	-3.43e-07	3.61322e-07	-1.2495e-06
-2.1911e-07	-3.095e-07	9.99647e-08	-1.123e-06
-3.38788e-07	-2.76e-07	1.61644e-07	-9.965e-07
-8.09252e-07	-2.425e-07	3.05076e-07	-8.7e-07
-7.01272e-07	-2.09e-07	3.44569e-07	-7.435e-07
-4.81412e-07	-1.755e-07	3.2369e-07	-6.17e-07
-4.34321e-07	-1.42e-07	6.03461e-07	-4.905e-07
1.05506e-06	-9.6e-08	-5.529e-08	-3.64e-07
5.22504e-07	-9.55e-08	-9.29163e-07	-2.95e-07
3.31589e-07	-9.5e-08	-5.60044e-07	-2.945e-07
-2.00963e-08	-9.45e-08	6.36413e-08	-2.94e-07
-9.44527e-07	-9.4e-08	3.6912e-07	-2.935e-07
-1.28616e-06	-9.35e-08	3.56391e-07	-2.93e-07
-1.0651e-06	-9.3e-08	1.40011e-07	-2.925e-07
-1.41679e-06	-9.25e-08	1.52739e-07	-2.92e-07
-1.97949e-06	-9.2e-08	-2.54565e-08	-2.915e-07
-1.93929e-06	-9.15e-08	-3.6912e-07	-2.91e-07
-1.9192e-06	-9.1e-08	-4.58218e-07	-2.905e-07
-2.81349e-06	-9.05e-08	-3.81848e-07	-2.9e-07
-4.42119e-06	-9e-08	-1.27283e-08	-2.895e-07
-4.86331e-06	-8.95e-08	3.81848e-07	-2.89e-07
-3.40633e-06	-8.9e-08	4.07305e-07	-2.885e-07
-1.85891e-06	-8.85e-08	1.52739e-07	-2.88e-07
-1.45698e-06	-8.8e-08	-2.41837e-07	-2.875e-07
-1.93929e-06	-8.75e-08	-5.72772e-07	-2.87e-07
-1.50722e-06	-8.7e-08	-7.25511e-07	-2.865e-07
-4.72264e-07	-8.65e-08	-8.14609e-07	-2.86e-07
-5.32553e-07	-8.6e-08	-9.16435e-07	-2.855e-07
-6.93323e-07	-8.55e-08	-6.10957e-07	-2.85e-07
-4.9236e-07	-8.5e-08	-1.14554e-07	-2.845e-07
-6.22986e-07	-8.45e-08	3.43663e-07	-2.84e-07
-1.32636e-06	-8.4e-08	6.6187e-07	-2.835e-07
-1.86896e-06	-8.35e-08	7.25511e-07	-2.83e-07
-1.73833e-06	-8.3e-08	4.83674e-07	-2.825e-07
-1.6278e-06	-8.25e-08	5.34587e-07	-2.82e-07
-1.63785e-06	-8.2e-08	1.00553e-06	-2.815e-07
-1.78857e-06	-8.15e-08	1.22191e-06	-2.81e-07
-1.38665e-06	-8.1e-08	9.41892e-07	-2.805e-07
-5.82793e-07	-8.05e-08	8.14609e-07	-2.8e-07
-6.73227e-07	-8e-08	7.12783e-07	-2.795e-07
-1.07515e-06	-7.95e-08	7.50968e-07	-2.79e-07
-6.63179e-07	-7.9e-08	9.16435e-07	-2.785e-07
-3.51686e-07	-7.85e-08	1.10736e-06	-2.78e-07
-7.03371e-07	-7.8e-08	1.13282e-06	-2.775e-07
-1.40674e-06	-7.75e-08	1.03099e-06	-2.77e-07
-1.21583e-06	-7.7e-08	6.6187e-07	-2.765e-07
4.01926e-08	-7.65e-08	6.23685e-07	-2.76e-07
4.62215e-07	-7.6e-08	5.72772e-07	-2.755e-07
1.60771e-07	-7.55e-08	4.83674e-07	-2.75e-07
1.90915e-07	-7.5e-08	5.98229e-07	-2.745e-07
9.24431e-07	-7.45e-08	1.00553e-06	-2.74e-07
1.0651e-06	-7.4e-08	1.04372e-06	-2.735e-07
3.71782e-07	-7.35e-08	6.74598e-07	-2.73e-07
-5.12456e-07	-7.3e-08	5.855e-07	-2.725e-07
-1.66799e-06	-7.25e-08	7.50968e-07	-2.72e-07
-2.37137e-06	-7.2e-08	6.87326e-07	-2.715e-07
-2.16035e-06	-7.15e-08	4.07305e-07	-2.71e-07
-1.79862e-06	-7.1e-08	2.80022e-07	-2.705e-07
-1.6479e-06	-7.05e-08	2.9275e-07	-2.7e-07
-1.22588e-06	-7e-08	2.29109e-07	-2.695e-07
-1.0651e-06	-6.95e-08	3.43663e-07	-2.69e-07
-1.48713e-06	-6.9e-08	3.43663e-07	-2.685e-07
-1.98954e-06	-6.85e-08	2.03652e-07	-2.68e-07
-2.96421e-06	-6.8e-08	2.16381e-07	-2.675e-07
-4.04941e-06	-6.75e-08	2.54565e-07	-2.67e-07
-4.13984e-06	-6.7e-08	2.9275e-07	-2.665e-07
-2.88382e-06	-6.65e-08	4.07305e-07	-2.66e-07
-1.21583e-06	-6.6e-08	5.60044e-07	-2.655e-07
-2.31108e-07	-6.55e-08	6.87326e-07	-2.65e-07
-5.02408e-08	-6.5e-08	7.76424e-07	-2.645e-07
-2.2106e-07	-6.45e-08	8.14609e-07	-2.64e-07
-4.52167e-07	-6.4e-08	3.81848e-07	-2.635e-07
-7.53612e-07	-6.35e-08	-4.32761e-07	-2.63e-07
-1.11535e-06	-6.3e-08	-7.63696e-07	-2.625e-07
-1.14549e-06	-6.25e-08	-5.47316e-07	-2.62e-07
-6.83275e-07	-6.2e-08	-4.32761e-07	-2.615e-07
-2.31108e-07	-6.15e-08	-2.54565e-07	-2.61e-07
-1.90915e-07	-6.1e-08	-2.9275e-07	-2.605e-07
-6.63179e-07	-6.05e-08	-3.6912e-07	-2.6e-07
-1.07515e-06	-6e-08	-3.43663e-07	-2.595e-07
-6.43082e-07	-5.95e-08	-1.78196e-07	-2.59e-07
-1.80867e-07	-5.9e-08	-2.54565e-07	-2.585e-07
-6.12938e-07	-5.85e-08	-2.54565e-08	-2.58e-07
-9.74672e-07	-5.8e-08	3.05478e-07	-2.575e-07
-1.03496e-06	-5.75e-08	2.16381e-07	-2.57e-07
-1.3565e-06	-5.7e-08	2.03652e-07	-2.565e-07
-2.1704e-06	-5.65e-08	5.72772e-07	-2.56e-07
-3.07474e-06	-5.6e-08	7.63696e-07	-2.555e-07
-3.73792e-06	-5.55e-08	4.45489e-07	-2.55e-07
-4.21018e-06	-5.5e-08	-1.52739e-07	-2.545e-07
-4.15994e-06	-5.45e-08	-2.16381e-07	-2.54e-07
-3.39628e-06	-5.4e-08	3.81848e-08	-2.535e-07
-2.70296e-06	-5.35e-08	3.81848e-08	-2.53e-07
-2.87377e-06	-5.3e-08	-5.09131e-08	-2.525e-07
-3.08479e-06	-5.25e-08	4.45489e-07	-2.52e-07
-2.90392e-06	-5.2e-08	9.29163e-07	-2.515e-07
-3.11493e-06	-5.15e-08	9.80077e-07	-2.51e-07
-3.32594e-06	-5.1e-08	9.5462e-07	-2.505e-07
-2.62257e-06	-5.05e-08	5.98229e-07	-2.5e-07
-2.4618e-06	-5e-08	1.52739e-07	-2.495e-07
-3.09483e-06	-4.95e-08	-3.18207e-07	-2.49e-07
-2.79339e-06	-4.9e-08	-3.05478e-07	-2.485e-07
-1.29621e-06	-4.85e-08	-3.81848e-08	-2.48e-07
-2.31108e-07	-4.8e-08	2.03652e-07	-2.475e-07
-8.03853e-08	-4.75e-08	3.43663e-07	-2.47e-07
-1.90915e-07	-4.7e-08	2.03652e-07	-2.465e-07
-4.82312e-07	-4.65e-08	-1.27283e-07	-2.46e-07
-7.83757e-07	-4.6e-08	-4.07305e-07	-2.455e-07
-8.44046e-07	-4.55e-08	-1.52739e-07	-2.45e-07
-4.52167e-07	-4.5e-08	2.80022e-07	-2.445e-07
-7.03371e-08	-4.45e-08	5.98229e-07	-2.44e-07
-1.00482e-07	-4.4e-08	9.03707e-07	-2.435e-07
-8.03853e-08	-4.35e-08	1.00553e-06	-2.43e-07
-2.51204e-07	-4.3e-08	8.90979e-07	-2.425e-07
-6.33034e-07	-4.25e-08	7.3824e-07	-2.42e-07
-5.92842e-07	-4.2e-08	7.00055e-07	-2.415e-07
-1.20578e-07	-4.15e-08	6.74598e-07	-2.41e-07
7.6366e-07	-4.1e-08	3.94576e-07	-2.405e-07
7.43564e-07	-4.05e-08	3.43663e-07	-2.4e-07
1.60771e-07	-4e-08	2.67294e-07	-2.395e-07
1.05506e-06	-3.95e-08	5.09131e-08	-2.39e-07
2.40151e-06	-3.9e-08	-2.80022e-07	-2.385e-07
2.1704e-06	-3.85e-08	-7.12783e-07	-2.38e-07
1.0852e-06	-3.8e-08	-8.40066e-07	-2.375e-07
1.70819e-07	-3.75e-08	-3.81848e-07	-2.37e-07
-1.02491e-06	-3.7e-08	2.80022e-07	-2.365e-07
-1.87901e-06	-3.65e-08	7.50968e-07	-2.36e-07
-1.39669e-06	-3.6e-08	8.14609e-07	-2.355e-07
-1.60771e-07	-3.55e-08	5.98229e-07	-2.35e-07
1.80867e-07	-3.5e-08	5.47316e-07	-2.345e-07
-3.91878e-07	-3.45e-08	5.34587e-07	-2.34e-07
-7.03371e-07	-3.4e-08	3.18207e-07	-2.335e-07
5.02408e-07	-3.35e-08	3.81848e-08	-2.33e-07
1.82877e-06	-3.3e-08	-3.81848e-08	-2.325e-07
1.71824e-06	-3.25e-08	1.01826e-07	-2.32e-07
1.40674e-07	-3.2e-08	0	-2.315e-07
-1.60771e-06	-3.15e-08	-8.90979e-08	-2.31e-07
-2.713e-06	-3.1e-08	0	-2.305e-07
-2.53214e-06	-3.05e-08	-3.81848e-08	-2.3e-07
-1.8991e-06	-3e-08	-2.03652e-07	-2.295e-07
-1.20578e-06	-2.95e-08	-1.65467e-07	-2.29e-07
-2.41156e-07	-2.9e-08	1.27283e-08	-2.285e-07
9.04335e-07	-2.85e-08	-1.27283e-07	-2.28e-07
1.80867e-06	-2.8e-08	-4.32761e-07	-2.275e-07
2.06992e-06	-2.75e-08	-6.6187e-07	-2.27e-07
1.67804e-06	-2.7e-08	-7.00055e-07	-2.265e-07
1.27612e-06	-2.65e-08	-6.10957e-07	-2.26e-07
3.8183e-07	-2.6e-08	-5.72772e-07	-2.255e-07
-9.24431e-07	-2.55e-08	-4.32761e-07	-2.25e-07
-9.24431e-07	-2.5e-08	-1.52739e-07	-2.245e-07
4.32071e-07	-2.45e-08	5.09131e-08	-2.24e-07
1.81872e-06	-2.4e-08	-5.09131e-08	-2.235e-07
1.99958e-06	-2.35e-08	-1.27283e-07	-2.23e-07
1.02491e-06	-2.3e-08	-2.54565e-07	-2.225e-07
-4.22023e-07	-2.25e-08	-4.96402e-07	-2.22e-07
-9.14383e-07	-2.2e-08	-6.36413e-07	-2.215e-07
-8.64142e-07	-2.15e-08	-5.47316e-07	-2.21e-07
-9.24431e-07	-2.1e-08	-5.09131e-07	-2.205e-07
-1.40674e-06	-2.05e-08	-5.72772e-07	-2.2e-07
-2.35127e-06	-2e-08	-6.87326e-07	-2.195e-07
-2.77329e-06	-1.95e-08	-6.36413e-07	-2.19e-07
-2.30103e-06	-1.9e-08	-2.9275e-07	-2.185e-07
-1.95939e-06	-1.85e-08	2.41837e-07	-2.18e-07
-1.55747e-06	-1.8e-08	5.72772e-07	-2.175e-07
-1.20578e-07	-1.75e-08	9.29163e-07	-2.17e-07
1.52732e-06	-1.7e-08	1.23464e-06	-2.165e-07
1.20578e-06	-1.65e-08	1.38738e-06	-2.16e-07
-2.81349e-07	-1.6e-08	1.23464e-06	-2.155e-07
-8.03853e-07	-1.55e-08	1.10736e-06	-2.15e-07
-1.80867e-07	-1.5e-08	9.29163e-07	-2.145e-07
5.52649e-07	-1.45e-08	7.00055e-07	-2.14e-07
2.31108e-07	-1.4e-08	3.30935e-07	-2.135e-07
-7.1342e-07	-1.35e-08	-2.80022e-07	-2.13e-07
-1.30626e-06	-1.3e-08	-8.14609e-07	-2.125e-07
-8.44046e-07	-1.25e-08	-1.04372e-06	-2.12e-07
7.53612e-07	-1.2e-08	-9.5462e-07	-2.115e-07
2.14026e-06	-1.15e-08	-8.78251e-07	-2.11e-07
1.6479e-06	-1.1e-08	-8.90979e-07	-2.105e-07
5.32553e-07	-1.05e-08	-7.12783e-07	-2.1e-07
7.03371e-08	-1e-08	-2.80022e-07	-2.095e-07
4.11975e-07	-9.5e-09	1.65467e-07	-2.09e-07
9.94768e-07	-9e-09	5.72772e-07	-2.085e-07
1.18568e-06	-8.5e-09	8.90979e-07	-2.08e-07
1.09525e-06	-8e-09	9.5462e-07	-2.075e-07
1.31631e-06	-7.5e-09	6.23685e-07	-2.07e-07
1.43689e-06	-7e-09	6.23685e-07	-2.065e-07
1.09525e-06	-6.5e-09	1.06917e-06	-2.06e-07
8.54094e-07	-6e-09	1.28556e-06	-2.055e-07
1.19573e-06	-5.5e-09	9.92805e-07	-2.05e-07
1.11535e-06	-5e-09	2.67294e-07	-2.045e-07
5.32553e-07	-4.5e-09	-4.70946e-07	-2.04e-07
3.91878e-07	-4e-09	-9.16435e-07	-2.035e-07
8.64142e-07	-3.5e-09	-1.14554e-06	-2.03e-07
1.12539e-06	-3e-09	-1.3492e-06	-2.025e-07
1.32636e-06	-2.5e-09	-1.45102e-06	-2.02e-07
1.9192e-06	-2e-09	-1.47648e-06	-2.015e-07
2.14026e-06	-1.5e-09	-1.55285e-06	-2.01e-07
2.2106e-06	-1e-09	-1.09463e-06	-2.005e-07
2.67281e-06	-5e-10	-6.74598e-07	-2e-07
3.39628e-06	0	-6.36413e-07	-1.995e-07
4.54177e-06	5e-10	-7.89153e-07	-1.99e-07
5.79779e-06	1e-09	-9.67348e-07	-1.985e-07
7.01362e-06	1.5e-09	-7.89153e-07	-1.98e-07
8.01843e-06	2e-09	-6.23685e-07	-1.975e-07
8.84238e-06	2.5e-09	-6.87326e-07	-1.97e-07
9.14383e-06	3e-09	-9.29163e-07	-1.965e-07
9.76681e-06	3.5e-09	-7.89153e-07	-1.96e-07
1.05707e-05	4e-09	-4.70946e-07	-1.955e-07
1.18669e-05	4.5e-09	-2.54565e-07	-1.95e-07
1.34746e-05	5e-09	-5.09131e-08	-1.945e-07
1.43287e-05	5.5e-09	-3.81848e-07	-1.94e-07
1.44593e-05	6e-09	-8.40066e-07	-1.935e-07
1.52129e-05	6.5e-09	-1.01826e-06	-1.93e-07
1.62981e-05	7e-09	-1.03099e-06	-1.925e-07
1.70417e-05	7.5e-09	-7.25511e-07	-1.92e-07
1.74336e-05	8e-09	-3.56391e-07	-1.915e-07
1.73532e-05	8.5e-09	-3.18207e-07	-1.91e-07
1.65996e-05	9e-09	-3.6912e-07	-1.905e-07
1.58158e-05	9.5e-09	-2.29109e-07	-1.9e-07
1.5444e-05	1e-08	2.67294e-07	-1.895e-07
1.5444e-05	1.05e-08	7.12783e-07	-1.89e-07
1.59565e-05	1.1e-08	6.87326e-07	-1.885e-07
1.69111e-05	1.15e-08	2.80022e-07	-1.88e-07
1.75039e-05	1.2e-08	-7.63696e-08	-1.875e-07
1.74537e-05	1.25e-08	-3.81848e-08	-1.87e-07
1.72427e-05	1.3e-08	1.27283e-07	-1.865e-07
1.67905e-05	1.35e-08	2.03652e-07	-1.86e-07
1.61474e-05	1.4e-08	3.94576e-07	-1.855e-07
1.64991e-05	1.45e-08	6.23685e-07	-1.85e-07
1.69211e-05	1.5e-08	2.80022e-07	-1.845e-07
1.72728e-05	1.55e-08	-2.80022e-07	-1.84e-07
1.81369e-05	1.6e-08	-3.05478e-07	-1.835e-07
1.94733e-05	1.65e-08	0	-1.83e-07
1.91116e-05	1.7e-08	2.54565e-07	-1.825e-07
1.70819e-05	1.75e-08	2.03652e-07	-1.82e-07
1.60067e-05	1.8e-08	5.09131e-08	-1.815e-07
1.61172e-05	1.85e-08	-3.81848e-07	-1.81e-07
1.65795e-05	1.9e-08	-5.98229e-07	-1.805e-07
1.71321e-05	1.95e-08	-1.65467e-07	-1.8e-07
1.68206e-05	2e-08	1.65467e-07	-1.795e-07
1.62479e-05	2.05e-08	2.16381e-07	-1.79e-07
1.61273e-05	2.1e-08	4.20033e-07	-1.785e-07
1.60067e-05	2.15e-08	5.47316e-07	-1.78e-07
1.51225e-05	2.2e-08	4.70946e-07	-1.775e-07
1.37358e-05	2.25e-08	2.29109e-07	-1.77e-07
1.35148e-05	2.3e-08	-6.36413e-08	-1.765e-07
1.44493e-05	2.35e-08	-3.94576e-07	-1.76e-07
1.46301e-05	2.4e-08	-4.58218e-07	-1.755e-07
1.36555e-05	2.45e-08	-3.43663e-07	-1.75e-07
1.30927e-05	2.5e-08	-3.81848e-07	-1.745e-07
1.34143e-05	2.55e-08	-3.6912e-07	-1.74e-07
1.35248e-05	2.6e-08	-8.90979e-08	-1.735e-07
1.31832e-05	2.65e-08	2.16381e-07	-1.73e-07
1.26004e-05	2.7e-08	3.43663e-07	-1.725e-07
1.17965e-05	2.75e-08	1.90924e-07	-1.72e-07
1.1274e-05	2.8e-08	-1.40011e-07	-1.715e-07
1.18166e-05	2.85e-08	-4.45489e-07	-1.71e-07
1.27109e-05	2.9e-08	-2.16381e-07	-1.705e-07
1.26908e-05	2.95e-08	1.27283e-07	-1.7e-07
1.24396e-05	3e-08	3.81848e-08	-1.695e-07
1.29018e-05	3.05e-08	-4.83674e-07	-1.69e-07
1.36454e-05	3.1e-08	-9.92805e-07	-1.685e-07
1.36052e-05	3.15e-08	-1.18373e-06	-1.68e-07
1.24095e-05	3.2e-08	-8.90979e-07	-1.675e-07
1.16257e-05	3.25e-08	-6.36413e-07	-1.67e-07
1.21382e-05	3.3e-08	-5.98229e-07	-1.665e-07
1.26406e-05	3.35e-08	-4.07305e-07	-1.66e-07
1.19875e-05	3.4e-08	3.18207e-07	-1.655e-07
1.05707e-05	3.45e-08	8.01881e-07	-1.65e-07
1.01386e-05	3.5e-08	9.41892e-07	-1.645e-07
1.06209e-05	3.55e-08	7.25511e-07	-1.64e-07
1.07515e-05	3.6e-08	3.81848e-07	-1.635e-07
1.05807e-05	3.65e-08	1.90924e-07	-1.63e-07
1.09224e-05	3.7e-08	8.90979e-08	-1.625e-07
1.20879e-05	3.75e-08	-4.70946e-07	-1.62e-07
1.32837e-05	3.8e-08	-5.21859e-07	-1.615e-07
1.32234e-05	3.85e-08	-5.09131e-08	-1.61e-07
1.16559e-05	3.9e-08	3.30935e-07	-1.605e-07
9.72662e-06	3.95e-08	3.30935e-07	-1.6e-07
9.00315e-06	4e-08	3.43663e-07	-1.595e-07
9.09359e-06	4.05e-08	4.32761e-07	-1.59e-07
9.22421e-06	4.1e-08	2.03652e-07	-1.585e-07
9.0333e-06	4.15e-08	-4.45489e-07	-1.58e-07
8.33997e-06	4.2e-08	-8.14609e-07	-1.575e-07
7.60646e-06	4.25e-08	-6.74598e-07	-1.57e-07
8.11891e-06	4.3e-08	-6.36413e-07	-1.565e-07
9.29455e-06	4.35e-08	-7.00055e-07	-1.56e-07
9.37494e-06	4.4e-08	-7.76424e-07	-1.555e-07
8.762e-06	4.45e-08	-7.12783e-07	-1.55e-07
8.77204e-06	4.5e-08	-5.855e-07	-1.545e-07
9.91754e-06	4.55e-08	-1.52739e-07	-1.54e-07
1.17262e-05	4.6e-08	2.41837e-07	-1.535e-07
1.27813e-05	4.65e-08	3.94576e-07	-1.53e-07
1.23492e-05	4.7e-08	3.18207e-07	-1.525e-07
1.13946e-05	4.75e-08	3.6912e-07	-1.52e-07
1.03697e-05	4.8e-08	5.47316e-07	-1.515e-07
9.52566e-06	4.85e-08	4.96402e-07	-1.51e-07
8.87253e-06	4.9e-08	2.54565e-07	-1.505e-07
7.87776e-06	4.95e-08	1.52739e-07	-1.5e-07
7.23468e-06	5e-08	-1.01826e-07	-1.495e-07
6.90309e-06	5.05e-08	-3.94576e-07	-1.49e-07
6.3002e-06	5.1e-08	-4.96402e-07	-1.485e-07
6.27005e-06	5.15e-08	-5.60044e-07	-1.48e-07
7.15429e-06	5.2e-08	-5.34587e-07	-1.475e-07
8.77204e-06	5.25e-08	-1.40011e-07	-1.47e-07
1.0219e-05	5.3e-08	3.18207e-07	-1.465e-07
1.09525e-05	5.35e-08	4.32761e-07	-1.46e-07
1.11635e-05	5.4e-08	4.83674e-07	-1.455e-07
1.04451e-05	5.525e-08	5.98229e-07	-1.45e-07
8.49572e-06	5.725e-08	7.22329e-07	-1.4375e-07
9.39503e-06	5.925e-08	2.13199e-07	-1.4175e-07
9.59851e-06	6.125e-08	-1.90924e-08	-1.3975e-07
9.01069e-06	6.325e-08	1.71832e-07	-1.3775e-07
7.66675e-06	6.525e-08	-6.68234e-08	-1.3575e-07
7.66423e-06	6.725e-08	2.06834e-07	-1.3375e-07
8.37012e-06	6.925e-08	-2.99114e-07	-1.3175e-07
8.66403e-06	7.125e-08	2.64111e-07	-1.2975e-07
7.55371e-06	7.325e-08	-3.34117e-07	-1.2775e-07
7.73708e-06	7.525e-08	-1.59103e-08	-1.2575e-07
7.26231e-06	7.725e-08	-7.95517e-07	-1.2375e-07
6.04397e-06	7.925e-08	4.45489e-07	-1.2175e-07
5.70233e-06	8.125e-08	5.09131e-07	-1.1975e-07
6.94579e-06	8.325e-08	-4.10487e-07	-1.1775e-07
7.13419e-06	8.525e-08	6.42777e-07	-1.1575e-07
4.4865e-06	8.725e-08	5.82318e-07	-1.1375e-07
4.74022e-06	8.925e-08	-5.88682e-07	-1.1175e-07
5.91837e-06	9.125e-08	1.90924e-07	-1.0975e-07
5.00901e-06	9.325e-08	-2.7684e-07	-1.0775e-07
4.76534e-06	9.525e-08	-2.95932e-07	-1.0575e-07
4.9236e-06	9.725e-08	1.17736e-07	-1.0375e-07
4.46138e-06	9.925e-08	1.17736e-07	-1.0175e-07
4.4865e-06	1.0125e-07	3.40481e-07	-9.975e-08
4.17752e-06	1.0325e-07	-2.99114e-07	-9.775e-08
5.19239e-06	1.0525e-07	-1.40011e-07	-9.575e-08
5.89576e-06	1.0725e-07	-4.48671e-07	-9.375e-08
4.60457e-06	1.0925e-07	3.18207e-07	-9.175e-08
1.5223e-06	1.1125e-07	2.86386e-08	-8.975e-08
3.80574e-06	1.1325e-07	-5.05949e-07	-8.775e-08
3.78816e-06	1.1525e-07	3.40481e-07	-8.575e-08
2.27088e-06	1.1725e-07	-1.46375e-07	-8.375e-08
2.71803e-06	1.1925e-07	-4.07305e-07	-8.175e-08
4.65732e-06	1.2125e-07	-9.00525e-07	-7.975e-08
4.29559e-06	1.2325e-07	-1.02144e-06	-7.775e-08
4.25791e-06	1.2525e-07	-5.21859e-07	-7.575e-08
4.33076e-06	1.2725e-07	2.54565e-07	-7.375e-08
4.46892e-06	1.2925e-07	5.63226e-07	-7.175e-08
5.15973e-06	1.3125e-07	-2.54565e-08	-6.975e-08
5.97866e-06	1.3325e-07	-9.80077e-07	-6.775e-08
5.60185e-06	1.3525e-07	-7.63696e-08	-6.575e-08
3.6726e-06	1.3725e-07	-4.39125e-07	-6.375e-08
3.80072e-06	1.3925e-07	-5.72772e-07	-6.175e-08
3.96651e-06	1.4125e-07	-3.65938e-07	-5.975e-08
3.73792e-06	1.4325e-07	-1.59103e-07	-5.775e-08
5.38079e-06	1.4525e-07	-4.96402e-07	-5.575e-08
7.26985e-06	1.4725e-07	-1.87742e-07	-5.375e-08
6.49362e-06	1.4925e-07	-1.97288e-07	-5.175e-08
6.23488e-06	1.5125e-07	3.8503e-07	-4.975e-08
3.82081e-06	1.5325e-07	7.76424e-07	-4.775e-08
3.58719e-06	1.5525e-07	-4.23215e-07	-4.575e-08
4.5694e-06	1.5725e-07	2.16381e-07	-4.375e-08
4.38854e-06	1.5925e-07	5.82318e-07	-4.175e-08
3.98661e-06	1.6125e-07	6.74598e-07	-3.975e-08
2.38644e-06	1.6325e-07	-1.24101e-07	-3.775e-08
2.21813e-06	1.6525e-07	3.08661e-07	-3.575e-08
3.03706e-06	1.6725e-07	-2.22745e-08	-3.375e-08
3.37618e-06	1.6925e-07	-1.04372e-06	-3.175e-08
4.62467e-06	1.7125e-07	5.50497e-07	-2.975e-08
7.07642e-06	1.7325e-07	-1.8456e-07	-2.775e-08
5.88069e-06	1.7525e-07	-5.02767e-07	-2.575e-08
5.01654e-06	1.7725e-07	-5.44133e-07	-2.375e-08
5.05674e-06	1.7925e-07	3.78666e-07	-2.175e-08
4.7352e-06	1.8125e-07	8.36884e-07	-1.975e-08
4.00168e-06	1.8325e-07	-2.57747e-07	-1.775e-08
4.79046e-06	1.8525e-07	-1.62285e-07	-1.575e-08
5.4235e-06	1.8725e-07	3.65938e-07	-1.375e-08
5.36823e-06	1.8925e-07	5.28223e-07	-1.175e-08
3.98158e-06	1.9125e-07	2.89568e-07	-9.75e-09
2.83107e-06	1.9325e-07	-5.72772e-08	-7.75e-09
2.38141e-06	1.9525e-07	-9.5462e-09	-5.75e-09
4.7578e-06	1.9725e-07	-1.65467e-07	-3.75e-09
4.30815e-06	1.9925e-07	3.97758e-07	-1.75e-09
3.17271e-06	2.0125e-07	7.06419e-07	2.5e-10
1.92171e-06	2.0325e-07	7.30603e-06	2.25e-09
3.58217e-06	2.0525e-07	2.75249e-05	4.25e-09
3.69019e-06	2.0725e-07	4.10009e-05	6.25e-09
1.5022e-06	2.0925e-07	4.73746e-05	8.25e-09
3.64497e-06	2.1125e-07	5.13172e-05	1.025e-08
4.50409e-06	2.1325e-07	5.22114e-05	1.225e-08
2.88382e-06	2.1525e-07	5.24818e-05	1.425e-08
2.27842e-06	2.1725e-07	5.28255e-05	1.625e-08
2.36634e-06	2.1925e-07	5.09544e-05	1.825e-08
3.18276e-06	2.2125e-07	5.02703e-05	2.025e-08
1.982e-06	2.2325e-07	4.88288e-05	2.225e-08
-2.53716e-07	2.2525e-07	4.63914e-05	2.425e-08
-9.26943e-07	2.2725e-07	4.53858e-05	2.625e-08
4.06951e-07	2.2925e-07	4.4759e-05	2.825e-08
2.39398e-06	2.3125e-07	4.36325e-05	3.025e-08
4.50409e-06	2.3325e-07	4.109e-05	3.225e-08
4.37346e-06	2.3525e-07	3.97186e-05	3.425e-08
1.48713e-06	2.3725e-07	3.91076e-05	3.625e-08
2.93406e-06	2.3925e-07	3.8153e-05	3.825e-08
2.08499e-06	2.4125e-07	3.80575e-05	4.025e-08
9.42015e-07	2.4325e-07	3.74052e-05	4.225e-08
8.33997e-07	2.4525e-07	3.6702e-05	4.425e-08
3.89115e-06	2.4725e-07	3.47259e-05	4.625e-08
3.41386e-06	2.4925e-07	3.40513e-05	4.825e-08
-1.60771e-07	2.5125e-07	3.25939e-05	5.025e-08
1.55747e-07	2.5325e-07	3.2037e-05	5.225e-08
1.32133e-06	2.5525e-07	3.15852e-05	5.425e-08
2.46934e-06	2.5725e-07	3.10061e-05	5.625e-08
1.53486e-06	2.5925e-07	2.99051e-05	5.825e-08
2.18296e-06	2.6125e-07	2.98446e-05	6.025e-08
2.24325e-06	2.6325e-07	2.88009e-05	6.225e-08
2.91899e-06	2.6525e-07	2.88486e-05	6.425e-08
4.01173e-06	2.6725e-07	2.86227e-05	6.625e-08
3.4214e-06	2.6925e-07	2.81804e-05	6.825e-08
2.38895e-06	2.7125e-07	2.73817e-05	7.025e-08
4.22274e-06	2.7325e-07	2.70317e-05	7.225e-08
4.35085e-06	2.7525e-07	2.78526e-05	7.425e-08
3.85347e-06	2.7725e-07	2.76426e-05	7.625e-08
3.23048e-06	2.7925e-07	2.6548e-05	7.825e-08
1.09776e-06	2.8125e-07	2.56093e-05	8.025e-08
2.7331e-06	2.8325e-07	2.61852e-05	8.225e-08
4.05443e-06	2.8525e-07	2.54056e-05	8.425e-08
2.7532e-06	2.8725e-07	2.55202e-05	8.625e-08
1.99205e-06	2.8925e-07	2.50938e-05	8.825e-08
1.2108e-06	2.9125e-07	2.49092e-05	9.025e-08
1.87398e-06	2.9325e-07	2.57079e-05	9.225e-08
1.6278e-06	2.9525e-07	2.41901e-05	9.425e-08
3.60227e-06	2.9725e-07	2.38432e-05	9.625e-08
4.10216e-06	2.9925e-07	2.37987e-05	9.825e-08
3.57966e-06	3.0125e-07	2.34614e-05	1.0025e-07
4.06699e-06	3.0325e-07	2.32673e-05	1.0225e-07
2.93406e-06	3.0525e-07	2.25863e-05	1.0425e-07
1.47959e-06	3.0725e-07	2.2494e-05	1.0625e-07
1.99707e-06	3.0925e-07	2.26754e-05	1.0825e-07
-3.34101e-07	3.1125e-07	2.21726e-05	1.1025e-07
1.7534e-06	3.1325e-07	2.1829e-05	1.1225e-07
4.56187e-06	3.1525e-07	2.23858e-05	1.1425e-07
2.7331e-06	3.1725e-07	2.24049e-05	1.1625e-07
3.56207e-06	3.1925e-07	2.1533e-05	1.1825e-07
4.29559e-07	3.2125e-07	2.15203e-05	1.2025e-07
1.02743e-06	3.2325e-07	2.16253e-05	1.2225e-07
1.52983e-06	3.2525e-07	2.13008e-05	1.2425e-07
2.89387e-06	3.2725e-07	2.10303e-05	1.2625e-07
2.08499e-06	3.2925e-07	2.06325e-05	1.2825e-07
1.61273e-06	3.3125e-07	2.08871e-05	1.3025e-07
2.49948e-06	3.3325e-07	2.12085e-05	1.3225e-07
2.15031e-06	3.3525e-07	2.16285e-05	1.3425e-07
2.60499e-06	3.3725e-07	2.12403e-05	1.3625e-07
1.18568e-06	3.3925e-07	2.06644e-05	1.3825e-07
2.24325e-06	3.4125e-07	1.98084e-05	1.4025e-07
2.29852e-06	3.4325e-07	2.06453e-05	1.4225e-07
3.28826e-06	3.4525e-07	2.03207e-05	1.4425e-07
2.74566e-06	3.4725e-07	1.92292e-05	1.4625e-07
2.81349e-06	3.4925e-07	2.00279e-05	1.4825e-07
2.72054e-06	3.5125e-07	1.88601e-05	1.5025e-07
3.28826e-06	3.5325e-07	1.91879e-05	1.5225e-07
3.51937e-06	3.5625e-07	1.90288e-05	1.5425e-07
1.81118e-06	3.6025e-07	1.9207e-05	1.5725e-07
2.18799e-06	3.6425e-07	1.91783e-05	1.6125e-07
1.00984e-06	3.6825e-07	1.91401e-05	1.6525e-07
2.11765e-06	3.7225e-07	1.97447e-05	1.6925e-07
4.02303e-06	3.7625e-07	1.91242e-05	1.7325e-07
1.08143e-06	3.8025e-07	1.93692e-05	1.7725e-07
2.79339e-06	3.8425e-07	1.90972e-05	1.8125e-07
2.08248e-06	3.8825e-07	1.92229e-05	1.8525e-07
2.16538e-06	3.9225e-07	1.81696e-05	1.8925e-07
2.08625e-06	3.9625e-07	1.89747e-05	1.9325e-07
2.86875e-06	4.0025e-07	1.91831e-05	1.9725e-07
2.93909e-06	4.0425e-07	1.92404e-05	2.0125e-07
8.47814e-07	4.0825e-07	1.84544e-05	2.0525e-07
1.74964e-06	4.1225e-07	1.75077e-05	2.0925e-07
1.49592e-06	4.1625e-07	1.71593e-05	2.1325e-07
2.1704e-06	4.2025e-07	1.76366e-05	2.1725e-07
1.32259e-06	4.2425e-07	1.83383e-05	2.2125e-07
4.28303e-06	4.2825e-07	1.7495e-05	2.2525e-07
1.66925e-06	4.3225e-07	1.70893e-05	2.2925e-07
3.07348e-06	4.3625e-07	1.65038e-05	2.3325e-07
2.41407e-06	4.4025e-07	1.74218e-05	2.3725e-07
7.28492e-07	4.4425e-07	1.70797e-05	2.4125e-07
9.30711e-07	4.4825e-07	1.66311e-05	2.4525e-07
2.72682e-06	4.5225e-07	1.71291e-05	2.4925e-07
1.44191e-06	4.5625e-07	1.68252e-05	2.5325e-07
1.63534e-06	4.6025e-07	1.5581e-05	2.5725e-07
3.53319e-06	4.6425e-07	1.58928e-05	2.6125e-07
4.4639e-06	4.6825e-07	1.6036e-05	2.6525e-07
2.14277e-06	4.7225e-07	1.61681e-05	2.6925e-07
7.59892e-07	4.7625e-07	1.65754e-05	2.7325e-07
-5.90329e-07	4.8025e-07	1.60599e-05	2.7725e-07
2.43291e-06	4.8425e-07	1.60488e-05	2.8125e-07
1.72075e-06	4.8825e-07	1.62047e-05	2.8525e-07
2.87126e-06	4.9225e-07	1.58006e-05	2.8925e-07
5.18736e-07	4.9625e-07	1.64036e-05	2.9325e-07
2.97677e-07	5.0025e-07	1.61665e-05	2.9725e-07
1.52481e-06	5.0425e-07	1.61951e-05	3.0125e-07
1.39669e-06	5.0825e-07	1.55571e-05	3.0525e-07
9.45783e-07	5.1225e-07	1.5861e-05	3.0925e-07
1.64162e-06	5.1625e-07	1.50703e-05	3.1325e-07
2.83861e-06	5.2025e-07	1.5266e-05	3.1725e-07
1.31757e-06	5.2425e-07	1.6106e-05	3.2125e-07
1.2937e-06	5.2825e-07	1.53821e-05	3.2525e-07
4.04439e-06	5.3225e-07	1.57719e-05	3.2925e-07
3.83212e-06	5.3625e-07	1.59819e-05	3.3325e-07
3.5357e-06	5.4025e-07	1.63065e-05	3.3725e-07
3.92129e-06	5.4425e-07	1.63511e-05	3.4125e-07
4.20264e-06	5.4825e-07	1.45102e-05	3.4525e-07
4.18004e-06	5.5225e-07	1.55508e-05	3.4925e-07
2.04606e-06	5.5625e-07	1.53296e-05	3.5325e-07
1.09274e-06	5.6025e-07	1.50305e-05	3.5725e-07
2.35755e-06	5.6425e-07	1.39438e-05	3.6125e-07
3.39754e-06	5.6825e-07	1.46518e-05	3.6525e-07
3.96651e-06	5.7225e-07	1.43527e-05	3.6925e-07
1.87649e-06	5.7625e-07	1.36606e-05	3.7325e-07
3.7442e-06	5.8025e-07	1.4095e-05	3.7725e-07
3.07725e-06	5.8425e-07	1.46852e-05	3.8125e-07
3.37995e-06	5.8825e-07	1.40361e-05	3.8525e-07
3.01068e-06	5.9225e-07	1.43288e-05	3.8925e-07
2.9303e-06	5.9625e-07	1.46327e-05	3.9325e-07
4.43124e-06	6.0025e-07	1.50528e-05	3.9725e-07
4.02555e-06	6.0425e-07	1.4437e-05	4.0125e-07
2.45678e-06	6.0825e-07	1.38802e-05	4.0525e-07
3.83086e-07	6.1225e-07	1.47887e-05	4.0925e-07
3.13126e-06	6.1625e-07	1.40966e-05	4.1325e-07
3.40381e-06	6.2025e-07	1.48173e-05	4.1725e-07
1.71196e-06	6.2425e-07	1.51196e-05	4.2125e-07
2.42412e-06	6.2825e-07	1.3869e-05	4.2525e-07
2.05736e-06	6.3225e-07	1.41602e-05	4.2925e-07
2.2219e-06	6.3625e-07	1.46805e-05	4.3325e-07
1.47834e-06	6.4025e-07	1.40711e-05	4.3725e-07
2.34248e-06	6.4425e-07	1.40727e-05	4.4125e-07
2.37765e-06	6.4825e-07	1.3239e-05	4.4525e-07
3.43396e-06	6.5225e-07	1.28794e-05	4.4925e-07
2.54972e-06	6.5625e-07	1.29001e-05	4.5325e-07
1.04501e-06	6.6025e-07	1.31817e-05	4.5725e-07
2.25079e-06	6.6425e-07	1.33981e-05	4.6125e-07
6.26754e-07	6.6825e-07	1.3406e-05	4.6525e-07
4.88592e-07	6.7225e-07	1.25708e-05	4.6925e-07
2.99561e-06	6.7625e-07	1.25946e-05	4.7325e-07
2.77957e-06	6.8025e-07	1.28826e-05	4.7725e-07
2.24576e-06	6.8425e-07	1.29844e-05	4.8125e-07
1.63408e-06	6.8825e-07	1.39088e-05	4.8525e-07
2.7017e-06	6.9225e-07	1.36574e-05	4.8925e-07
9.29455e-08	6.9625e-07	1.35779e-05	4.9325e-07
1.61775e-06	7.0025e-07	1.19296e-05	4.9725e-07
5.50137e-07	7.0425e-07	1.32358e-05	5.0125e-07
3.35483e-06	7.0825e-07	1.32708e-05	5.0525e-07
2.68412e-06	7.1225e-07	1.26074e-05	5.0925e-07
1.72828e-06	7.1625e-07	1.33997e-05	5.1325e-07
5.82793e-07	7.2025e-07	1.24403e-05	5.1725e-07
2.05862e-06	7.2425e-07	1.28396e-05	5.2125e-07
1.57631e-06	7.2825e-07	1.29351e-05	5.2525e-07
1.07264e-06	7.3225e-07	1.23671e-05	5.2925e-07
2.66276e-06	7.3625e-07	1.2784e-05	5.3325e-07
2.03098e-06	7.4025e-07	1.21491e-05	5.3725e-07
2.16035e-06	7.4425e-07	1.13632e-05	5.4125e-07
3.44652e-06	7.4825e-07	1.07761e-05	5.4525e-07
3.20536e-06	7.5225e-07	1.20759e-05	5.4925e-07
5.48881e-07	7.5625e-07	1.26758e-05	5.5325e-07
2.07997e-06	7.6025e-07	1.22812e-05	5.5725e-07
3.47038e-06	7.6425e-07	1.20775e-05	5.6125e-07
2.06615e-06	7.6825e-07	1.20409e-05	5.6525e-07
3.83714e-06	7.7225e-07	1.20966e-05	5.6925e-07
4.04313e-06	7.7625e-07	1.11452e-05	5.7325e-07
6.95835e-07	7.8025e-07	1.24228e-05	5.7725e-07
2.51707e-06	7.8425e-07	1.27235e-05	5.8125e-07
1.44066e-06	7.8825e-07	1.37243e-05	5.8525e-07
3.64623e-06	7.9225e-07	1.24307e-05	5.8925e-07
1.40674e-06	7.9625e-07	1.31626e-05	5.9325e-07
2.59996e-06	8.0025e-07	1.23576e-05	5.9725e-07
3.20788e-06	8.0425e-07	1.22128e-05	6.0125e-07
2.32112e-06	8.0825e-07	1.16702e-05	6.0525e-07
3.61985e-06	8.1225e-07	1.19646e-05	6.0925e-07
4.84196e-06	8.1625e-07	1.18898e-05	6.1325e-07
2.02596e-06	8.2025e-07	1.23019e-05	6.1725e-07
9.68392e-07	8.2425e-07	1.18341e-05	6.2125e-07
1.24723e-06	8.2825e-07	1.09797e-05	6.2525e-07
2.19176e-06	8.3225e-07	1.10052e-05	6.2925e-07
1.39418e-06	8.3625e-07	1.11277e-05	6.3325e-07
1.53611e-06	8.4025e-07	1.14395e-05	6.3725e-07
4.10719e-07	8.4425e-07	1.14395e-05	6.4125e-07
-6.54386e-07	8.4825e-07	1.1963e-05	6.4525e-07
1.67302e-06	8.5225e-07	1.17625e-05	6.4925e-07
2.30228e-06	8.5625e-07	1.26296e-05	6.5325e-07
1.50722e-06	8.6025e-07	1.25294e-05	6.5725e-07
2.16915e-06	8.6425e-07	1.35795e-05	6.6125e-07
1.01989e-06	8.6825e-07	1.23305e-05	6.6525e-07
3.04459e-06	8.7225e-07	1.21682e-05	6.6925e-07
3.02701e-06	8.7625e-07	1.24117e-05	6.7325e-07
1.57882e-06	8.8025e-07	1.17577e-05	6.7725e-07
3.22169e-06	8.8425e-07	1.17164e-05	6.8125e-07
1.20076e-06	8.8825e-07	1.20314e-05	6.8525e-07
8.52838e-07	8.9225e-07	1.15191e-05	6.8925e-07
1.94306e-06	8.9625e-07	1.15223e-05	6.9325e-07
2.80218e-06	9.0025e-07	1.18564e-05	6.9725e-07
1.54365e-06	9.0425e-07	1.25055e-05	7.0125e-07
4.88592e-07	9.0825e-07	1.25692e-05	7.0525e-07
1.58133e-06	9.1225e-07	1.14809e-05	7.0925e-07
1.27863e-06	9.1625e-07	1.15668e-05	7.1325e-07
5.51393e-07	9.2025e-07	1.19025e-05	7.1725e-07
1.0852e-06	9.2425e-07	1.15e-05	7.2125e-07
6.50619e-07	9.2825e-07	1.17386e-05	7.2525e-07
1.43186e-06	9.3225e-07	1.13648e-05	7.2925e-07
2.40025e-06	9.3625e-07	1.08381e-05	7.3325e-07
1.78732e-06	9.4025e-07	1.11452e-05	7.3725e-07
1.93553e-06	9.4425e-07	1.14348e-05	7.4125e-07
3.84342e-07	9.4825e-07	1.07618e-05	7.4525e-07
2.19929e-06	9.5225e-07	1.09622e-05	7.4925e-07
2.45489e-06	9.5825e-07	1.09384e-05	7.5325e-07
1.00419e-06	9.6625e-07	1.15716e-05	7.5925e-07
2.40654e-06	9.7425e-07	1.12351e-05	7.6725e-07
3.22232e-06	9.8225e-07	1.10983e-05	7.7525e-07
3.88487e-06	9.9025e-07	1.07403e-05	7.8325e-07
1.47582e-06	9.9825e-07	1.11905e-05	7.9125e-07
2.04857e-06	1.00625e-06	1.10871e-05	7.9925e-07
2.60813e-06	1.01425e-06	1.11635e-05	8.0725e-07
3.07662e-06	1.02225e-06	1.08349e-05	8.1525e-07
3.01696e-06	1.03025e-06	1.03576e-05	8.2325e-07
2.7061e-06	1.03825e-06	1.12987e-05	8.3125e-07
1.95625e-06	1.04625e-06	1.09312e-05	8.3925e-07
1.98074e-06	1.05425e-06	1.14387e-05	8.4725e-07
3.70526e-07	1.06225e-06	1.09368e-05	8.5525e-07
1.30689e-06	1.07025e-06	1.05557e-05	8.6325e-07
3.33787e-06	1.07825e-06	1.05406e-05	8.7125e-07
2.58238e-06	1.08625e-06	1.10179e-05	8.7925e-07
2.16915e-06	1.09425e-06	1.20696e-05	8.8725e-07
2.35378e-06	1.10225e-06	1.15851e-05	8.9525e-07
2.75257e-06	1.11025e-06	1.17919e-05	9.0325e-07
2.28659e-06	1.11825e-06	1.09312e-05	9.1125e-07
2.46557e-06	1.12625e-06	1.11961e-05	9.1925e-07
1.60833e-06	1.13425e-06	1.11969e-05	9.2725e-07
1.66423e-06	1.14225e-06	1.09447e-05	9.3525e-07
3.57777e-06	1.15025e-06	1.04069e-05	9.4325e-07
2.10572e-06	1.15825e-06	1.0496e-05	9.5125e-07
2.02722e-06	1.16625e-06	1.0582e-05	9.5925e-07
2.5403e-06	1.17425e-06	1.10195e-05	9.6725e-07
2.112e-06	1.18225e-06	1.05167e-05	9.7525e-07
1.53423e-06	1.19025e-06	1.05493e-05	9.8325e-07
2.03036e-06	1.19825e-06	1.07952e-05	9.9125e-07
1.43124e-06	1.20625e-06	9.96703e-06	9.9925e-07
1.12414e-06	1.21425e-06	1.03751e-05	1.00725e-06
2.88257e-07	1.22225e-06	1.00967e-05	1.01525e-06
5.72745e-07	1.23025e-06	9.68382e-06	1.02325e-06
4.8922e-07	1.23825e-06	1.09272e-05	1.03125e-06
1.14737e-06	1.24625e-06	1.00171e-05	1.03925e-06
2.95636e-06	1.25525e-06	9.76576e-06	1.04725e-06
1.18757e-06	1.27025e-06	9.55137e-06	1.05625e-06
1.51821e-06	1.28625e-06	1.00442e-05	1.07125e-06
7.91293e-07	1.30225e-06	9.76775e-06	1.08725e-06
1.39418e-06	1.31825e-06	9.59314e-06	1.10325e-06
3.83714e-07	1.33425e-06	1.00346e-05	1.11925e-06
1.84195e-06	1.35025e-06	1.0434e-05	1.13525e-06
2.34625e-06	1.36625e-06	1.04937e-05	1.15125e-06
1.82939e-06	1.38225e-06	1.01365e-05	1.16725e-06
4.47771e-07	1.39825e-06	9.55495e-06	1.18325e-06
1.1995e-06	1.41425e-06	9.47978e-06	1.19925e-06
1.48179e-06	1.43025e-06	9.53944e-06	1.21525e-06
1.93427e-06	1.44625e-06	9.73872e-06	1.23125e-06
2.94631e-06	1.46225e-06	1.03e-05	1.24725e-06
2.00335e-06	1.47825e-06	1.06003e-05	1.26325e-06
2.19584e-06	1.49425e-06	1.05008e-05	1.27925e-06
1.94369e-06	1.51025e-06	1.00299e-05	1.29525e-06
1.37628e-06	1.52625e-06	9.68422e-06	1.31125e-06
2.31956e-06	1.54225e-06	1.05537e-05	1.32725e-06
1.52135e-06	1.55825e-06	1.03898e-05	1.34325e-06
2.35347e-06	1.57425e-06	1.03365e-05	1.35925e-06
1.23812e-06	1.59025e-06	9.74508e-06	1.37525e-06
1.21583e-06	1.60625e-06	9.59194e-06	1.39125e-06
1.08206e-06	1.62225e-06	1.02948e-05	1.40725e-06
1.48116e-06	1.63825e-06	1.07029e-05	1.42325e-06
6.92695e-07	1.65425e-06	9.94476e-06	1.43925e-06
1.35713e-06	1.67025e-06	1.09952e-05	1.45525e-06
1.19008e-06	1.68625e-06	1.06969e-05	1.47125e-06
1.1995e-07	1.70225e-06	1.04197e-05	1.48725e-06
1.06039e-06	1.71825e-06	1.04881e-05	1.50325e-06
1.84823e-06	1.73425e-06	9.46864e-06	1.51925e-06
3.12278e-06	1.75025e-06	1.00669e-05	1.53525e-06
1.35242e-06	1.76625e-06	9.67507e-06	1.55125e-06
1.48336e-06	1.78225e-06	9.18862e-06	1.56725e-06
2.08028e-06	1.79825e-06	9.56092e-06	1.58325e-06
2.13932e-06	1.81425e-06	9.9714e-06	1.59925e-06
1.69092e-06	1.83025e-06	9.38948e-06	1.61525e-06
1.6187e-06	1.84625e-06	9.61939e-06	1.63125e-06
2.05422e-06	1.86225e-06	9.7236e-06	1.64725e-06
6.77623e-07	1.87825e-06	9.58598e-06	1.66325e-06
-2.24514e-07	1.89425e-06	8.79245e-06	1.67925e-06
1.06416e-06	1.91025e-06	8.98695e-06	1.69525e-06
8.20181e-07	1.92625e-06	9.17867e-06	1.71125e-06
2.01497e-06	1.94225e-06	8.71091e-06	1.72725e-06
8.04481e-07	1.95825e-06	8.46828e-06	1.74325e-06
1.51256e-06	1.97425e-06	8.95911e-06	1.75925e-06
2.11074e-06	1.99025e-06	8.98457e-06	1.77525e-06
2.18799e-06	2.00625e-06	8.52913e-06	1.79125e-06
9.44213e-07	2.02225e-06	8.60948e-06	1.80725e-06
3.58657e-06	2.03825e-06	9.19657e-06	1.82325e-06
1.99487e-06	2.05425e-06	8.72205e-06	1.83925e-06
3.46034e-06	2.07025e-06	9.31789e-06	1.85525e-06
3.11807e-06	2.08625e-06	8.80478e-06	1.87125e-06
3.36331e-06	2.10225e-06	8.53629e-06	1.88725e-06
1.96881e-06	2.11825e-06	9.2622e-06	1.90325e-06
2.46714e-06	2.13425e-06	9.44398e-06	1.91925e-06
2.38204e-06	2.15025e-06	8.91973e-06	1.93525e-06
2.24357e-06	2.16625e-06	9.09634e-06	1.95125e-06
4.96756e-07	2.18225e-06	8.19104e-06	1.96725e-06
2.4417e-06	2.19825e-06	8.33105e-06	1.98325e-06
1.96159e-06	2.21425e-06	8.38475e-06	1.99925e-06
3.71437e-06	2.23025e-06	8.54385e-06	2.01525e-06
2.39021e-06	2.24625e-06	9.02315e-06	2.03125e-06
2.24922e-06	2.26225e-06	9.29203e-06	2.04725e-06
2.70767e-06	2.27825e-06	9.00923e-06	2.06325e-06
1.83159e-06	2.29425e-06	8.62658e-06	2.07925e-06
3.26094e-06	2.31025e-06	8.71329e-06	2.09525e-06
2.73341e-06	2.32625e-06	9.55018e-06	2.11125e-06
3.08416e-06	2.34225e-06	8.49811e-06	2.12725e-06
2.40402e-06	2.35825e-06	8.17513e-06	2.14325e-06
2.48818e-06	2.37425e-06	9.24191e-06	2.15925e-06
2.34028e-06	2.39025e-06	8.79921e-06	2.17525e-06
3.49676e-06	2.40625e-06	8.41895e-06	2.19125e-06
2.88853e-06	2.42225e-06	7.6835e-06	2.20725e-06
3.21384e-06	2.43825e-06	8.18388e-06	2.22325e-06
3.22483e-06	2.45425e-06	8.16359e-06	2.23925e-06
2.71332e-06	2.47025e-06	8.14848e-06	2.25525e-06
3.08855e-06	2.48625e-06	7.83266e-06	2.27125e-06
1.12539e-06	2.50225e-06	8.34497e-06	2.28725e-06
1.657e-06	2.51825e-06	7.99455e-06	2.30325e-06
1.45196e-06	2.53425e-06	7.90664e-06	2.31925e-06
3.29925e-06	2.55025e-06	8.54465e-06	2.33525e-06
3.01539e-06	2.56625e-06	8.40623e-06	2.35125e-06
3.45625e-06	2.58225e-06	7.87403e-06	2.36725e-06
2.75131e-06	2.59825e-06	8.04347e-06	2.38325e-06
2.76481e-06	2.61425e-06	8.01483e-06	2.39925e-06
3.07631e-06	2.63025e-06	8.2682e-06	2.41525e-06
3.36959e-06	2.64625e-06	8.48816e-06	2.43125e-06
2.00649e-06	2.66225e-06	7.9854e-06	2.44725e-06
1.78857e-06	2.67825e-06	8.57925e-06	2.46325e-06
2.22818e-06	2.69425e-06	7.98739e-06	2.47925e-06
1.60771e-06	2.71025e-06	8.05978e-06	2.49525e-06
2.96892e-06	2.72625e-06	8.24871e-06	2.51125e-06
2.22347e-06	2.74225e-06	8.15802e-06	2.52725e-06
3.81359e-06	2.75825e-06	8.09438e-06	2.54325e-06
3.21541e-06	2.77425e-06	7.74913e-06	2.55925e-06
3.37273e-06	2.79025e-06	8.15365e-06	2.57525e-06
2.27371e-06	2.80625e-06	7.92414e-06	2.59125e-06
2.43291e-06	2.82225e-06	7.36728e-06	2.60725e-06
2.80595e-06	2.83825e-06	7.68111e-06	2.62325e-06
3.74891e-06	2.85425e-06	7.37166e-06	2.63925e-06
2.21907e-06	2.87025e-06	7.49377e-06	2.65525e-06
2.88162e-06	2.88625e-06	7.32114e-06	2.67125e-06
2.61315e-06	2.90225e-06	7.54508e-06	2.68725e-06
2.90078e-06	2.91825e-06	6.76229e-06	2.70325e-06
2.3384e-06	2.93425e-06	7.26784e-06	2.71925e-06
2.13555e-06	2.95025e-06	7.24159e-06	2.73525e-06
2.93187e-06	2.96625e-06	6.59364e-06	2.75125e-06
1.93364e-06	2.98225e-06	7.42257e-06	2.76725e-06
2.56605e-06	2.99825e-06	7.41979e-06	2.78325e-06
2.60844e-06	3.01425e-06	6.92696e-06	2.79925e-06
2.93249e-06	3.03025e-06	7.58088e-06	2.81525e-06
2.10321e-06	3.04625e-06	8.33383e-06	2.83125e-06
2.55349e-06	3.06225e-06	7.53434e-06	2.84725e-06
1.92203e-06	3.07825e-06	7.27938e-06	2.86325e-06
2.06301e-06	3.09425e-06	7.77538e-06	2.87925e-06
2.31076e-06	3.11025e-06	7.67196e-06	2.89525e-06
1.46326e-06	3.12625e-06	7.26466e-06	2.91125e-06
1.76628e-06	3.14225e-06	7.6119e-06	2.92725e-06
2.04763e-06	3.15825e-06	8.03512e-06	2.94325e-06
1.10907e-06	3.17425e-06	7.50451e-06	2.95925e-06
1.30092e-06	3.19025e-06	7.30523e-06	2.97525e-06
2.52303e-06	3.20625e-06	7.63457e-06	2.99125e-06
1.39889e-06	3.22225e-06	7.01407e-06	3.00725e-06
5.04292e-07	3.23825e-06	6.60438e-06	3.02325e-06
1.10216e-07	3.25425e-06	7.12385e-06	3.03925e-06
1.72766e-06	3.27025e-06	7.69941e-06	3.05525e-06
6.13252e-07	3.28625e-06	7.44007e-06	3.07125e-06
1.53423e-06	3.30225e-06	6.71655e-06	3.08725e-06
1.59106e-06	3.31825e-06	7.30324e-06	3.10325e-06
2.22975e-06	3.33425e-06	7.79487e-06	3.11925e-06
1.71478e-06	3.35025e-06	7.36211e-06	3.13525e-06
1.82845e-06	3.36625e-06	7.35018e-06	3.15125e-06
7.41366e-07	3.38225e-06	8.42253e-06	3.16725e-06
3.55454e-07	3.39825e-06	7.77936e-06	3.18325e-06
2.04072e-06	3.41425e-06	7.83544e-06	3.19925e-06
2.22535e-06	3.43025e-06	7.51843e-06	3.21525e-06
1.39512e-06	3.44625e-06	8.0729e-06	3.23125e-06
1.69029e-06	3.46225e-06	7.76703e-06	3.24725e-06
1.88811e-06	3.47825e-06	7.30881e-06	3.26325e-06
2.02e-06	3.49425e-06	7.04788e-06	3.27925e-06
8.74818e-07	3.51025e-06	7.77498e-06	3.29525e-06
1.25476e-06	3.52625e-06	6.83866e-06	3.31125e-06
3.74294e-07	3.54225e-06	6.95202e-06	3.32725e-06
1.01486e-06	3.55825e-06	6.84383e-06	3.34325e-06
9.01822e-07	3.57425e-06	6.91026e-06	3.35925e-06
1.36938e-06	3.59025e-06	7.50411e-06	3.37525e-06
1.13042e-06	3.60625e-06	7.22807e-06	3.39125e-06
1.21018e-06	3.62225e-06	7.37086e-06	3.40725e-06
2.29946e-06	3.63825e-06	7.32313e-06	3.42325e-06
2.23823e-06	3.65425e-06	7.39035e-06	3.43925e-06
1.63502e-06	3.67025e-06	7.32233e-06	3.45525e-06
1.54396e-06	3.68625e-06	7.19903e-06	3.47125e-06
9.82522e-07	3.70225e-06	7.31319e-06	3.48725e-06
9.41073e-07	3.71825e-06	7.18869e-06	3.50325e-06
2.11043e-06	3.73425e-06	7.30046e-06	3.51925e-06
8.53152e-07	3.75025e-06	7.91698e-06	3.53525e-06
2.44861e-06	3.76625e-06	7.98898e-06	3.55125e-06
2.01497e-06	3.78225e-06	7.21414e-06	3.56725e-06
1.82217e-06	3.79825e-06	7.16084e-06	3.58325e-06
2.32521e-06	3.81425e-06	7.08089e-06	3.59925e-06
1.02114e-06	3.83025e-06	7.57372e-06	3.61525e-06
1.12853e-06	3.84625e-06	8.52953e-06	3.63125e-06
2.21939e-06	3.86225e-06	7.78493e-06	3.64725e-06
6.1231e-07	3.87825e-06	7.53991e-06	3.66325e-06
1.03622e-06	3.89425e-06	6.85815e-06	3.67925e-06
2.20432e-06	3.91025e-06	6.94526e-06	3.69525e-06
1.64225e-06	3.92625e-06	7.4874e-06	3.71125e-06
2.08311e-06	3.94225e-06	7.28892e-06	3.72725e-06
1.04611e-06	3.96275e-06	6.67638e-06	3.74325e-06
1.54177e-06	3.99425e-06	7.6117e-06	3.76375e-06
2.19866e-06	4.02625e-06	7.8967e-06	3.79525e-06
1.54381e-06	4.05825e-06	7.21593e-06	3.82725e-06
1.4741e-06	4.09025e-06	7.03615e-06	3.85925e-06
1.34771e-06	4.12225e-06	7.00194e-06	3.89125e-06
1.72467e-06	4.15425e-06	6.86849e-06	3.92325e-06
1.34002e-06	4.18625e-06	6.85119e-06	3.95525e-06
1.82154e-06	4.21825e-06	6.96316e-06	3.98725e-06
2.08233e-06	4.25025e-06	7.08587e-06	4.01925e-06
7.23468e-07	4.28225e-06	6.57355e-06	4.05125e-06
1.26544e-06	4.31425e-06	6.93711e-06	4.08325e-06
2.21672e-06	4.34625e-06	6.78198e-06	4.11525e-06
1.52026e-06	4.37825e-06	7.05683e-06	4.14725e-06
1.78967e-06	4.41025e-06	7.026e-06	4.17925e-06
2.21358e-06	4.44225e-06	6.54889e-06	4.21125e-06
2.00571e-06	4.47425e-06	7.28117e-06	4.24325e-06
2.4114e-06	4.50625e-06	6.62745e-06	4.27525e-06
2.50011e-06	4.53825e-06	7.00552e-06	4.30725e-06
1.96379e-06	4.57025e-06	6.54173e-06	4.33925e-06
1.93914e-06	4.60225e-06	7.28653e-06	4.37125e-06
2.9708e-06	4.63425e-06	6.65271e-06	4.40325e-06
2.6882e-06	4.66625e-06	6.57097e-06	4.43525e-06
1.24189e-06	4.69825e-06	6.31223e-06	4.46725e-06
1.90052e-06	4.73025e-06	6.58569e-06	4.49925e-06
1.87163e-06	4.76225e-06	6.55088e-06	4.53125e-06
1.76675e-06	4.79425e-06	6.80604e-06	4.56325e-06
6.19375e-07	4.82625e-06	6.56699e-06	4.59525e-06
1.41993e-06	4.85825e-06	6.23287e-06	4.62725e-06
2.93406e-06	4.89025e-06	6.26231e-06	4.65925e-06
2.835e-06	4.92225e-06	6.79431e-06	4.69125e-06
2.21531e-06	4.95425e-06	6.33768e-06	4.72325e-06
2.72886e-06	4.98625e-06	7.00114e-06	4.75525e-06
1.47096e-06	5.01825e-06	6.5839e-06	4.78725e-06
2.63435e-06	5.05025e-06	6.49738e-06	4.81925e-06
2.18783e-06	5.08225e-06	6.79212e-06	4.85125e-06
1.67098e-06	5.11425e-06	6.18972e-06	4.88325e-06
2.95918e-06	5.14625e-06	6.459e-06	4.91525e-06
2.51816e-06	5.17825e-06	6.18475e-06	4.94725e-06
2.18108e-06	5.21025e-06	6.92975e-06	4.97925e-06
1.09462e-06	5.24225e-06	6.27344e-06	5.01125e-06
2.38926e-06	5.27425e-06	6.90568e-06	5.04325e-06
2.92778e-06	5.30625e-06	7.42774e-06	5.07525e-06
2.84693e-06	5.33825e-06	7.14613e-06	5.10725e-06
1.30658e-06	5.37025e-06	6.43175e-06	5.13925e-06
2.77565e-06	5.40225e-06	6.17023e-06	5.17125e-06
2.00791e-06	5.43425e-06	5.9089e-06	5.20325e-06
1.80443e-06	5.46625e-06	6.03757e-06	5.23525e-06
1.72248e-06	5.49825e-06	6.1211e-06	5.26725e-06
1.86362e-06	5.53025e-06	5.93853e-06	5.29925e-06
2.50843e-06	5.56225e-06	6.06741e-06	5.33125e-06
1.31176e-06	5.59425e-06	6.00854e-06	5.36325e-06
1.77334e-06	5.62625e-06	6.08212e-06	5.39525e-06
1.97195e-06	5.65825e-06	6.54989e-06	5.42725e-06
1.13136e-06	5.69025e-06	6.07616e-06	5.45925e-06
3.03973e-06	5.72225e-06	6.09127e-06	5.49125e-06
2.80407e-06	5.75425e-06	5.83492e-06	5.52325e-06
1.9316e-06	5.78625e-06	6.35518e-06	5.55525e-06
1.99974e-06	5.81825e-06	6.31859e-06	5.58725e-06
2.37027e-06	5.85025e-06	5.99462e-06	5.61925e-06
2.24812e-06	5.88225e-06	5.71619e-06	5.65125e-06
2.60703e-06	5.91425e-06	6.4598e-06	5.68325e-06
1.87948e-06	5.94625e-06	5.8906e-06	5.71525e-06
1.71698e-06	5.97825e-06	6.45403e-06	5.74725e-06
9.42486e-07	6.01025e-06	6.23307e-06	5.77925e-06
1.76518e-06	6.04225e-06	5.58711e-06	5.81125e-06
1.62199e-06	6.07425e-06	5.3588e-06	5.84325e-06
1.13748e-06	6.10625e-06	5.83114e-06	5.87525e-06
1.00199e-06	6.13825e-06	5.33653e-06	5.90725e-06
1.89047e-06	6.17025e-06	6.20523e-06	5.93925e-06
1.58557e-06	6.20225e-06	5.44133e-06	5.97125e-06
1.6501e-06	6.23425e-06	5.58015e-06	6.00325e-06
1.50895e-06	6.26625e-06	5.6066e-06	6.03525e-06
2.10478e-06	6.29825e-06	6.00675e-06	6.06725e-06
2.37231e-06	6.33025e-06	5.86853e-06	6.09925e-06
1.71149e-06	6.36225e-06	6.15949e-06	6.13125e-06
1.45243e-06	6.39425e-06	5.892e-06	6.16325e-06
1.44646e-06	6.42625e-06	4.75461e-06	6.19525e-06
1.84117e-06	6.45825e-06	5.21879e-06	6.22725e-06
2.0594e-06	6.49025e-06	5.43895e-06	6.25925e-06
2.0269e-06	6.52225e-06	5.33712e-06	6.29125e-06
2.95793e-06	6.55425e-06	5.78818e-06	6.32325e-06
1.86959e-06	6.58625e-06	5.23291e-06	6.35525e-06
1.48744e-06	6.61825e-06	4.71403e-06	6.38725e-06
2.20369e-06	6.65025e-06	5.40752e-06	6.41925e-06
1.69987e-06	6.68225e-06	6.0147e-06	6.45125e-06
1.54867e-06	6.71425e-06	6.23069e-06	6.48325e-06
1.85813e-06	6.74625e-06	5.44611e-06	6.51525e-06
3.24681e-06	6.77825e-06	5.99322e-06	6.54725e-06
2.0941e-06	6.81025e-06	5.77127e-06	6.57925e-06
2.70861e-06	6.84225e-06	5.60899e-06	6.61125e-06
2.44421e-06	6.87425e-06	5.65592e-06	6.64325e-06
2.51675e-06	6.90625e-06	5.18279e-06	6.67525e-06
2.03004e-06	6.93825e-06	5.52864e-06	6.70725e-06
1.99346e-06	6.97025e-06	5.20109e-06	6.73925e-06
1.6446e-06	7.00225e-06	5.81742e-06	6.77125e-06
1.45055e-06	7.03425e-06	5.69391e-06	6.80325e-06
2.43134e-06	7.06625e-06	5.28064e-06	6.83525e-06
3.06296e-06	7.09825e-06	5.71798e-06	6.86725e-06
2.04292e-06	7.13025e-06	5.20029e-06	6.89925e-06
2.21091e-06	7.16225e-06	5.22714e-06	6.93125e-06
3.16078e-06	7.19425e-06	5.69033e-06	6.96325e-06
3.45406e-06	7.22625e-06	5.68436e-06	6.99525e-06
1.37e-06	7.25825e-06	5.53143e-06	7.02725e-06
2.36493e-06	7.29025e-06	5.36894e-06	7.05925e-06
1.89879e-06	7.32225e-06	5.42702e-06	7.09125e-06
1.84855e-06	7.35425e-06	5.05849e-06	7.12325e-06
1.6278e-06	7.38625e-06	5.02826e-06	7.15525e-06
2.25016e-06	7.41825e-06	5.003e-06	7.18725e-06
2.52444e-06	7.45025e-06	4.67505e-06	7.21925e-06
2.08892e-06	7.48225e-06	4.74546e-06	7.25125e-06
2.00728e-06	7.51425e-06	5.00281e-06	7.28325e-06
2.26727e-06	7.54625e-06	4.95567e-06	7.31525e-06
2.40559e-06	7.57825e-06	4.72517e-06	7.34725e-06
2.71238e-06	7.61025e-06	5.44173e-06	7.37925e-06
2.59855e-06	7.64225e-06	4.75958e-06	7.41125e-06
2.77926e-06	7.67425e-06	4.94414e-06	7.44325e-06
2.59698e-06	7.70625e-06	5.00022e-06	7.47525e-06
2.06914e-06	7.73825e-06	4.60306e-06	7.50725e-06
1.52873e-06	7.77025e-06	4.49606e-06	7.53925e-06
2.3676e-06	7.80225e-06	4.71165e-06	7.57125e-06
2.50356e-06	7.83425e-06	4.56408e-06	7.60325e-06
2.94317e-06	7.86625e-06	4.46484e-06	7.63525e-06
1.93364e-06	7.89825e-06	4.2765e-06	7.66725e-06
2.02423e-06	7.93025e-06	4.67645e-06	7.69925e-06
2.18312e-06	7.96225e-06	4.55891e-06	7.73125e-06
1.49294e-06	7.99425e-06	4.85046e-06	7.76325e-06
2.17574e-06	8.02625e-06	4.46802e-06	7.79525e-06
1.54789e-06	8.05825e-06	4.42208e-06	7.82725e-06
1.33609e-06	8.09025e-06	5.11239e-06	7.85925e-06
1.60865e-06	8.12225e-06	5.51532e-06	7.89125e-06
2.9394e-06	8.15425e-06	5.40136e-06	7.92325e-06
2.2712e-06	8.18625e-06	5.00519e-06	7.95525e-06
1.66156e-06	8.21825e-06	5.23351e-06	7.98725e-06
2.05077e-06	8.25025e-06	5.02329e-06	8.01925e-06
2.03538e-06	8.28225e-06	5.26334e-06	8.05125e-06
2.05485e-06	8.31425e-06	5.05173e-06	8.08325e-06
2.24388e-06	8.34625e-06	4.44753e-06	8.11525e-06
1.61304e-06	8.37825e-06	5.06625e-06	8.14725e-06
2.57735e-06	8.41025e-06	5.05491e-06	8.17925e-06
1.86488e-06	8.44225e-06	4.49904e-06	8.21125e-06
2.00021e-06	8.47425e-06	4.75321e-06	8.24325e-06
1.82986e-06	8.50625e-06	5.15395e-06	8.27525e-06
1.46876e-06	8.53825e-06	5.1468e-06	8.30725e-06
2.37215e-06	8.57025e-06	5.36278e-06	8.33925e-06
1.62984e-06	8.60225e-06	5.21859e-06	8.37125e-06
5.27057e-07	8.63425e-06	4.92644e-06	8.40325e-06
9.04649e-07	8.66625e-06	5.26234e-06	8.43525e-06
1.36184e-06	8.69825e-06	4.84768e-06	8.46725e-06
1.54648e-06	8.73025e-06	5.16609e-06	8.49925e-06
1.00701e-06	8.76225e-06	5.03662e-06	8.53125e-06
2.06505e-06	8.79425e-06	4.62533e-06	8.56325e-06
9.90058e-07	8.82625e-06	4.55473e-06	8.59525e-06
4.4416e-07	8.85825e-06	4.19118e-06	8.62725e-06
4.23279e-07	8.89025e-06	4.99008e-06	8.65925e-06
-5.14968e-08	8.92225e-06	4.63587e-06	8.69125e-06
3.25623e-07	8.95425e-06	4.33676e-06	8.72325e-06
1.18144e-06	8.98625e-06	5.06307e-06	8.75525e-06
1.00717e-06	9.01825e-06	4.40498e-06	8.78725e-06
6.42454e-07	9.05025e-06	4.83117e-06	8.81925e-06
5.16381e-07	9.08225e-06	5.57419e-06	8.85125e-06
1.20311e-06	9.11425e-06	5.04994e-06	8.88325e-06
8.56135e-07	9.14625e-06	5.1816e-06	8.91525e-06
1.01612e-06	9.17825e-06	4.94453e-06	8.94725e-06
1.78481e-06	9.21025e-06	4.63727e-06	8.97925e-06
7.24724e-07	9.24225e-06	5.28203e-06	9.01125e-06
1.03433e-06	9.27425e-06	5.02687e-06	9.04325e-06
7.13263e-07	9.30625e-06	4.26298e-06	9.07525e-06
2.13869e-06	9.33825e-06	4.01477e-06	9.10725e-06
1.51178e-06	9.37025e-06	5.05352e-06	9.13925e-06
1.54585e-06	9.40225e-06	4.83455e-06	9.17125e-06
1.94008e-06	9.43425e-06	4.83893e-06	9.20325e-06
1.65182e-06	9.46625e-06	4.93658e-06	9.23525e-06
1.01486e-06	9.49825e-06	4.87572e-06	9.26725e-06
6.49205e-07	9.53025e-06	4.60604e-06	9.29925e-06
7.03057e-07	9.56225e-06	3.9756e-06	9.33125e-06
1.4708e-06	9.59425e-06	4.50342e-06	9.36325e-06
6.28795e-07	9.62625e-06	4.17229e-06	9.39525e-06
1.45243e-06	9.65825e-06	3.90579e-06	9.42725e-06
2.27779e-06	9.69025e-06	4.26596e-06	9.45925e-06
1.94966e-06	9.72225e-06	4.28326e-06	9.49125e-06
1.56092e-06	9.75425e-06	4.27013e-06	9.52325e-06
1.91355e-06	9.78625e-06	4.22797e-06	9.55525e-06
1.09101e-06	9.81825e-06	4.98192e-06	9.58725e-06
6.44495e-07	9.85025e-06	4.4004e-06	9.61925e-06
1.48948e-06	9.88225e-06	4.56905e-06	9.65125e-06
1.02413e-06	9.91425e-06	4.63945e-06	9.68325e-06
1.11786e-06	9.94625e-06	4.72935e-06	9.71525e-06
6.95521e-08	9.97825e-06	4.5949e-06	9.74725e-06
1.11472e-07	1.00103e-05	4.38588e-06	9.77925e-06
6.03204e-07	1.00423e-05	4.54896e-06	9.81125e-06
5.01152e-07	1.00742e-05	4.75858e-06	9.84325e-06
1.89643e-06	1.01063e-05	4.33557e-06	9.87525e-06
1.2006e-06	1.01383e-05	4.86637e-06	9.90725e-06
1.92799e-07	1.01703e-05	4.80074e-06	9.93925e-06
1.16512e-06	1.02022e-05	4.44813e-06	9.97125e-06
1.38696e-06	1.02342e-05	4.75381e-06	1.00032e-05
1.53187e-06	1.02663e-05	5.15932e-06	1.00353e-05
9.79853e-07	1.02982e-05	4.74943e-06	1.00673e-05
7.25352e-08	1.03303e-05	4.9145e-06	1.00993e-05
4.86865e-07	1.03623e-05	4.79398e-06	1.01313e-05
1.31301e-06	1.03943e-05	4.68679e-06	1.01633e-05
6.72285e-07	1.04262e-05	4.52828e-06	1.01953e-05
7.91136e-07	1.04583e-05	3.92866e-06	1.02272e-05
1.97352e-07	1.04903e-05	4.30116e-06	1.02593e-05
1.57003e-06	1.05222e-05	4.82024e-06	1.02913e-05
1.29763e-06	1.05542e-05	4.00662e-06	1.03233e-05
1.08646e-07	1.05863e-05	4.58019e-06	1.03553e-05
9.31025e-07	1.06183e-05	4.31985e-06	1.03873e-05
-9.96966e-08	1.06503e-05	4.2938e-06	1.04193e-05
4.57191e-07	1.06823e-05	3.99449e-06	1.04512e-05
4.05537e-07	1.07143e-05	4.46603e-06	1.04833e-05
6.06187e-07	1.07462e-05	4.33557e-06	1.05153e-05
1.57474e-07	1.07783e-05	4.35367e-06	1.05473e-05
5.07589e-07	1.08103e-05	3.9221e-06	1.05793e-05
-2.59368e-07	1.08422e-05	4.28843e-06	1.06112e-05
-4.83097e-07	1.08742e-05	3.88789e-06	1.06433e-05
-2.11639e-07	1.09063e-05	3.85667e-06	1.06753e-05
6.95521e-08	1.09383e-05	4.12754e-06	1.07073e-05
5.68977e-07	1.09702e-05	4.53842e-06	1.07393e-05
4.72578e-07	1.10022e-05	4.26834e-06	1.07713e-05
2.07243e-08	1.10343e-05	4.71662e-06	1.08033e-05
1.46499e-06	1.10662e-05	3.84394e-06	1.08352e-05
5.91586e-07	1.10983e-05	4.42069e-06	1.08673e-05
4.98954e-07	1.11303e-05	4.54439e-06	1.08993e-05
2.12723e-06	1.11623e-05	4.02114e-06	1.09313e-05
1.68087e-06	1.11942e-05	3.96664e-06	1.09633e-05
1.31882e-08	1.12263e-05	4.58257e-06	1.09952e-05
6.12153e-07	1.12583e-05	4.54399e-06	1.10273e-05
7.40424e-07	1.12902e-05	4.41213e-06	1.10593e-05
9.48609e-07	1.13222e-05	4.78623e-06	1.10913e-05
1.47724e-06	1.13543e-05	4.99346e-06	1.11233e-05
8.6634e-07	1.13863e-05	4.48512e-06	1.11553e-05
3.57024e-07	1.14183e-05	4.88845e-06	1.11873e-05
6.33191e-07	1.14503e-05	4.50939e-06	1.12192e-05
9.85348e-07	1.14823e-05	4.27749e-06	1.12513e-05
2.75225e-07	1.15142e-05	4.58118e-06	1.12833e-05
2.57955e-07	1.15463e-05	4.31747e-06	1.13153e-05
1.23451e-06	1.15783e-05	3.51758e-06	1.13473e-05
7.6052e-07	1.16103e-05	4.82441e-06	1.13793e-05
1.87147e-07	1.16422e-05	4.86956e-06	1.14113e-05
-3.56867e-07	1.16743e-05	4.83873e-06	1.14432e-05
-6.79507e-07	1.17063e-05	4.64681e-06	1.14753e-05
3.62676e-07	1.17382e-05	5.1275e-06	1.15073e-05
2.9438e-07	1.17863e-05	4.26815e-06	1.15393e-05
1.26316e-06	1.18503e-05	4.40368e-06	1.15873e-05
8.09583e-07	1.19142e-05	4.22976e-06	1.16513e-05
1.98828e-06	1.19783e-05	4.69435e-06	1.17152e-05
1.72091e-06	1.20442e-05	4.48224e-06	1.17793e-05
1.63181e-06	1.21543e-05	4.06852e-06	1.18453e-05
1.88576e-06	1.22822e-05	4.3378e-06	1.19553e-05
1.52163e-06	1.24102e-05	4.64189e-06	1.20833e-05
1.54808e-06	1.25383e-05	4.64423e-06	1.22112e-05
1.0558e-06	1.26663e-05	4.65606e-06	1.23393e-05
9.47628e-07	1.27943e-05	4.4544e-06	1.24673e-05
5.24192e-07	1.29223e-05	4.58451e-06	1.25952e-05
-4.32463e-07	1.30502e-05	4.27854e-06	1.27233e-05
6.39942e-07	1.31782e-05	4.22051e-06	1.28513e-05
6.89123e-07	1.33063e-05	4.19252e-06	1.29792e-05
3.4674e-07	1.34343e-05	3.91036e-06	1.31073e-05
4.25045e-07	1.35623e-05	3.63735e-06	1.32353e-05
9.9885e-07	1.36903e-05	3.79998e-06	1.33632e-05
7.43328e-07	1.38182e-05	3.1136e-06	1.34913e-05
9.42604e-07	1.39462e-05	3.42574e-06	1.36193e-05
4.73755e-07	1.40742e-05	3.84871e-06	1.37473e-05
5.76356e-07	1.42023e-05	3.64009e-06	1.38753e-05
6.46615e-07	1.43303e-05	3.63934e-06	1.40033e-05
5.9814e-07	1.44583e-05	3.64446e-06	1.41313e-05
1.17721e-06	1.45862e-05	3.38641e-06	1.42593e-05
7.06119e-07	1.47142e-05	3.45742e-06	1.43873e-05
1.05007e-06	1.48422e-05	3.59504e-06	1.45153e-05
1.60174e-06	1.49703e-05	3.04787e-06	1.46433e-05
1.03641e-06	1.50983e-05	3.3984e-06	1.47713e-05
7.0451e-07	1.52263e-05	3.67827e-06	1.48993e-05
9.84955e-07	1.53543e-05	3.23243e-06	1.50273e-05
5.24938e-07	1.54822e-05	3.43986e-06	1.51553e-05
1.19938e-06	1.56103e-05	3.48287e-06	1.52833e-05
9.12813e-07	1.57383e-05	3.11897e-06	1.54112e-05
6.59842e-07	1.58663e-05	3.1412e-06	1.55392e-05
6.15921e-07	1.59943e-05	3.22448e-06	1.56672e-05
-2.83664e-07	1.61223e-05	3.3804e-06	1.57952e-05
4.4624e-07	1.62502e-05	3.16561e-06	1.59232e-05
8.72698e-07	1.63783e-05	3.21836e-06	1.60513e-05
2.7393e-07	1.65063e-05	3.22483e-06	1.61792e-05
8.30975e-07	1.66343e-05	3.49575e-06	1.63072e-05
1.11122e-06	1.67623e-05	3.71536e-06	1.64352e-05
1.04564e-06	1.68903e-05	3.47949e-06	1.65632e-05
3.90308e-07	1.70183e-05	3.66942e-06	1.66912e-05
1.09549e-07	1.71463e-05	3.71989e-06	1.68193e-05
9.8158e-07	1.72743e-05	3.73699e-06	1.69472e-05
1.40674e-06	1.74023e-05	3.91563e-06	1.70752e-05
5.14576e-08	1.75303e-05	3.76349e-06	1.72032e-05
3.83243e-07	1.76582e-05	3.97375e-06	1.73312e-05
8.9672e-07	1.77863e-05	3.81669e-06	1.74592e-05
1.10549e-06	1.79143e-05	3.15452e-06	1.75873e-05
4.31482e-07	1.80423e-05	3.30691e-06	1.77152e-05
-5.49509e-08	1.81703e-05	2.9188e-06	1.78432e-05
9.92256e-08	1.82982e-05	3.09207e-06	1.79712e-05
5.84599e-07	1.84262e-05	3.0261e-06	1.80992e-05
8.20849e-07	1.85543e-05	2.57882e-06	1.82272e-05
7.83482e-07	1.86823e-05	2.741e-06	1.83552e-05
8.0036e-07	1.88102e-05	2.49872e-06	1.84833e-05
8.51189e-07	1.89382e-05	2.7066e-06	1.86112e-05
6.74718e-07	1.90662e-05	2.36219e-06	1.87392e-05
3.65345e-07	1.91943e-05	2.42488e-06	1.88672e-05
7.56752e-07	1.93223e-05	2.52074e-06	1.89952e-05
3.41795e-07	1.94502e-05	1.94479e-06	1.91232e-05
7.54436e-07	1.95782e-05	1.70181e-06	1.92513e-05
5.09787e-07	1.97062e-05	2.05054e-06	1.93792e-05
3.41441e-07	1.98342e-05	2.57524e-06	1.95072e-05
3.62401e-07	1.99622e-05	2.55744e-06	1.96352e-05
6.23104e-07	2.00903e-05	2.333e-06	1.97632e-05
1.01765e-06	2.02182e-05	1.86221e-06	1.98912e-05
8.56331e-07	2.03462e-05	1.86917e-06	2.00193e-05
5.41737e-07	2.04742e-05	2.17012e-06	2.01472e-05
3.1844e-07	2.06022e-05	2.37526e-06	2.02752e-05
1.16861e-06	2.07303e-05	2.58886e-06	2.04032e-05
9.87546e-07	2.08583e-05	2.54958e-06	2.05312e-05
8.64966e-07	2.09862e-05	2.41449e-06	2.06592e-05
1.26626e-06	2.11142e-05	2.60745e-06	2.07873e-05
1.10738e-06	2.12422e-05	2.55222e-06	2.09152e-05
1.06719e-06	2.13703e-05	2.61153e-06	2.10432e-05
1.63597e-06	2.14983e-05	2.51522e-06	2.11712e-05
1.44407e-06	2.16263e-05	2.32326e-06	2.12992e-05
4.54719e-07	2.17542e-05	2.42807e-06	2.14272e-05
3.40381e-07	2.18822e-05	2.28144e-06	2.15553e-05
8.62101e-07	2.20102e-05	2.70192e-06	2.16832e-05
4.38508e-07	2.21382e-05	2.484e-06	2.18112e-05
1.95743e-07	2.22663e-05	2.64614e-06	2.19392e-05
7.33241e-07	2.23943e-05	2.72494e-06	2.20672e-05
1.60005e-06	2.25222e-05	2.54023e-06	2.21952e-05
7.71432e-07	2.26502e-05	2.70028e-06	2.23232e-05
1.10118e-06	2.27782e-05	2.45233e-06	2.24513e-05
1.11648e-06	2.29063e-05	2.69228e-06	2.25792e-05
1.46067e-06	2.30343e-05	2.24589e-06	2.27072e-05
9.19642e-07	2.31623e-05	2.64365e-06	2.28352e-05
1.17261e-06	2.32902e-05	2.23232e-06	2.29632e-05
1.14302e-06	2.34182e-05	2.34493e-06	2.30912e-05
1.52866e-06	2.35463e-05	2.10454e-06	2.32193e-05
1.28432e-06	2.36743e-05	2.07953e-06	2.33472e-05
6.36057e-07	2.38023e-05	2.33395e-06	2.34752e-05
8.35096e-07	2.39303e-05	2.68726e-06	2.36032e-05
1.10298e-06	2.40583e-05	2.42986e-06	2.37312e-05
8.53387e-07	2.41862e-05	2.35562e-06	2.38592e-05
1.18588e-06	2.43142e-05	2.04294e-06	2.39873e-05
1.26944e-06	2.44423e-05	2.01927e-06	2.41152e-05
1.55813e-06	2.45703e-05	2.2794e-06	2.42432e-05
9.87546e-07	2.46983e-05	2.2354e-06	2.43712e-05
1.40074e-06	2.48263e-05	2.21054e-06	2.44992e-05
2.19372e-06	2.49542e-05	2.50841e-06	2.46272e-05
1.82657e-06	2.50823e-05	2.50304e-06	2.47553e-05
1.70634e-06	2.52103e-05	2.0135e-06	2.48832e-05
1.15142e-06	2.53383e-05	1.79324e-06	2.50112e-05
1.36651e-06	2.54663e-05	2.07953e-06	2.51392e-05
1.19695e-06	2.55942e-05	1.65214e-06	2.52672e-05
2.65295e-07	2.57222e-05	1.79116e-06	2.53952e-05
1.62368e-06	2.58503e-05	2.01808e-06	2.55233e-05
9.95278e-07	2.59782e-05	1.87911e-06	2.56512e-05
9.61405e-07	2.61063e-05	2.33599e-06	2.57792e-05
1.09996e-06	2.62342e-05	2.42807e-06	2.59072e-05
1.4308e-06	2.63623e-05	2.51204e-06	2.60352e-05
1.49027e-06	2.64902e-05	2.62451e-06	2.61632e-05
7.72609e-07	2.66182e-05	2.29188e-06	2.62913e-05
1.00811e-06	2.67463e-05	1.96229e-06	2.64193e-05
5.52413e-07	2.68742e-05	2.22436e-06	2.65472e-05
1.15044e-06	2.70023e-05	1.77365e-06	2.66752e-05
1.10565e-06	2.71302e-05	1.88184e-06	2.68032e-05
-2.43746e-08	2.72582e-05	2.34483e-06	2.69312e-05
2.67532e-07	2.73863e-05	2.2447e-06	2.70592e-05
4.62686e-07	2.75142e-05	2.3777e-06	2.71873e-05
4.71989e-07	2.76423e-05	2.10678e-06	2.73152e-05
1.84203e-07	2.77702e-05	2.17221e-06	2.74432e-05
9.81266e-08	2.78983e-05	2.4124e-06	2.75712e-05
4.05459e-07	2.80262e-05	1.89517e-06	2.76992e-05
-2.5615e-07	2.81542e-05	1.59899e-06	2.78272e-05
4.26262e-08	2.82823e-05	2.04115e-06	2.79553e-05
5.65131e-07	2.84102e-05	1.95608e-06	2.80832e-05
3.56631e-07	2.85383e-05	1.98576e-06	2.82112e-05
1.1323e-06	2.86662e-05	1.50934e-06	2.83392e-05
6.7672e-07	2.87943e-05	1.73696e-06	2.84672e-05
8.25402e-07	2.89223e-05	1.99118e-06	2.85952e-05
1.60182e-07	2.90502e-05	2.15033e-06	2.87233e-05
2.99129e-07	2.91783e-05	2.34866e-06	2.88512e-05
-7.14361e-08	2.93062e-05	2.44388e-06	2.89792e-05
-1.0896e-07	2.94343e-05	2.42648e-06	2.91072e-05
8.67517e-07	2.95623e-05	2.23118e-06	2.92352e-05
7.12399e-07	2.96902e-05	1.45127e-06	2.93632e-05
9.90686e-07	2.98183e-05	1.89303e-06	2.94913e-05
5.70665e-07	2.99462e-05	2.07177e-06	2.96192e-05
1.24307e-06	3.00743e-05	1.99809e-06	2.97472e-05
3.96157e-07	3.02022e-05	2.00629e-06	2.98752e-05
-1.2207e-08	3.03303e-05	1.92187e-06	3.00032e-05
8.80195e-07	3.04583e-05	2.06382e-06	3.01312e-05
5.87778e-07	3.05862e-05	1.93818e-06	3.02593e-05
6.96699e-07	3.07143e-05	1.84505e-06	3.03872e-05
6.46065e-07	3.08422e-05	2.02877e-06	3.05152e-05
2.40214e-07	3.09703e-05	2.18991e-06	3.06433e-05
5.17245e-07	3.10983e-05	2.33171e-06	3.07713e-05
9.72199e-07	3.12262e-05	2.21994e-06	3.08993e-05
1.88678e-07	3.13543e-05	2.02544e-06	3.10273e-05
-4.74933e-08	3.14822e-05	1.76794e-06	3.11553e-05
-1.28153e-07	3.16103e-05	1.84495e-06	3.12833e-05
5.21445e-07	3.17382e-05	1.88353e-06	3.14112e-05
8.89969e-07	3.18663e-05	1.67436e-06	3.15393e-05
4.83528e-07	3.19943e-05	1.45321e-06	3.16673e-05
1.11786e-06	3.21222e-05	1.39882e-06	3.17953e-05
9.20035e-07	3.22503e-05	1.63036e-06	3.19233e-05
4.02515e-07	3.23782e-05	1.58711e-06	3.20512e-05
6.7099e-07	3.25063e-05	1.65577e-06	3.21793e-05
8.60335e-07	3.26343e-05	1.69157e-06	3.23073e-05
1.12759e-06	3.27623e-05	2.09022e-06	3.24353e-05
8.00674e-07	3.28903e-05	1.74487e-06	3.25633e-05
8.48363e-07	3.30182e-05	1.44595e-06	3.26913e-05
1.06106e-06	3.31463e-05	1.80632e-06	3.28193e-05
6.36057e-07	3.32743e-05	1.8906e-06	3.29472e-05
3.6244e-07	3.34023e-05	2.08928e-06	3.30753e-05
-3.07882e-07	3.35303e-05	1.88075e-06	3.32033e-05
-5.82244e-07	3.36582e-05	1.98337e-06	3.33313e-05
-2.35504e-09	3.37863e-05	1.73532e-06	3.34593e-05
5.74708e-07	3.39142e-05	2.24719e-06	3.35872e-05
3.43208e-07	3.40423e-05	1.83232e-06	3.37153e-05
4.14879e-07	3.41702e-05	1.86738e-06	3.38433e-05
8.05501e-07	3.42983e-05	1.36078e-06	3.39713e-05
1.04077e-06	3.44262e-05	1.77689e-06	3.40993e-05
1.39371e-06	3.45542e-05	1.19233e-06	3.42273e-05
1.1095e-06	3.46823e-05	1.41532e-06	3.43553e-05
9.65801e-07	3.48102e-05	1.78882e-06	3.44832e-05
9.05669e-07	3.49383e-05	2.00948e-06	3.46113e-05
8.77683e-07	3.50663e-05	1.91158e-06	3.47393e-05
4.15743e-07	3.51942e-05	1.47553e-06	3.48673e-05
-1.69092e-07	3.53223e-05	1.57701e-06	3.49953e-05
6.98033e-07	3.54502e-05	1.85584e-06	3.51233e-05
1.02538e-06	3.55783e-05	1.80319e-06	3.52513e-05
1.06703e-06	3.57063e-05	1.79792e-06	3.53792e-05
5.13006e-07	3.58343e-05	2.22387e-06	3.55073e-05
1.27474e-06	3.59623e-05	2.27821e-06	3.56353e-05
5.18383e-07	3.60902e-05	2.38123e-06	3.57633e-05
6.58822e-07	3.62183e-05	1.80786e-06	3.58913e-05
1.26361e-06	3.63553e-05	2.06456e-06	3.60192e-05
1.36255e-06	3.65862e-05	1.90738e-06	3.61563e-05
1.17456e-06	3.68423e-05	1.90889e-06	3.63873e-05
1.3265e-06	3.70983e-05	2.0186e-06	3.66432e-05
4.78504e-07	3.73542e-05	2.00112e-06	3.68993e-05
7.97102e-07	3.76102e-05	1.72043e-06	3.71553e-05
7.26235e-07	3.78662e-05	2.07749e-06	3.74113e-05
4.76876e-07	3.81223e-05	1.8374e-06	3.76673e-05
3.57102e-07	3.83783e-05	1.77587e-06	3.79233e-05
7.17207e-07	3.86343e-05	1.60334e-06	3.81792e-05
2.43158e-07	3.88902e-05	1.61162e-06	3.84353e-05
5.30904e-07	3.91462e-05	1.54074e-06	3.86913e-05
1.80592e-07	3.94022e-05	1.29816e-06	3.89473e-05
2.32952e-08	3.96582e-05	1.31305e-06	3.92033e-05
-2.67689e-08	3.99143e-05	1.11939e-06	3.94593e-05
5.1171e-07	4.01703e-05	9.0679e-07	3.97152e-05
2.60055e-07	4.04262e-05	8.90457e-07	3.99713e-05
-3.69172e-07	4.06822e-05	1.03467e-06	4.02273e-05
-3.42089e-07	4.09382e-05	1.42166e-06	4.04833e-05
1.1628e-07	4.11943e-05	1.31663e-06	4.07393e-05
3.97471e-07	4.14503e-05	1.67059e-06	4.09953e-05
7.51414e-07	4.17063e-05	1.17443e-06	4.12512e-05
7.63287e-07	4.19623e-05	1.48061e-06	4.15073e-05
4.90711e-07	4.22182e-05	1.60085e-06	4.17633e-05
-2.85411e-07	4.24742e-05	1.03129e-06	4.20193e-05
9.24038e-07	4.27303e-05	9.79331e-07	4.22753e-05
6.76524e-07	4.29863e-05	1.24777e-06	4.25313e-05
7.03823e-07	4.32423e-05	1.29552e-06	4.27872e-05
1.30289e-06	4.34983e-05	1.33754e-06	4.30433e-05
7.19778e-07	4.37542e-05	1.47581e-06	4.32993e-05
2.10697e-07	4.40102e-05	1.22343e-06	4.35553e-05
1.53745e-07	4.42663e-05	1.23593e-06	4.38113e-05
-1.17889e-07	4.45223e-05	1.50206e-06	4.40673e-05
4.97207e-07	4.47783e-05	1.27213e-06	4.43233e-05
8.58961e-07	4.50343e-05	8.38972e-07	4.45792e-05
2.41293e-07	4.52902e-05	9.09549e-07	4.48353e-05
1.66619e-08	4.55463e-05	8.2597e-07	4.50913e-05
-1.18714e-07	4.58023e-05	9.08008e-07	4.53473e-05
4.06931e-07	4.60583e-05	8.51203e-07	4.56033e-05
1.00697e-07	4.63143e-05	1.05028e-06	4.58593e-05
2.42726e-07	4.65703e-05	1.22542e-06	4.61152e-05
3.81693e-07	4.68262e-05	1.0021e-06	4.63713e-05
9.16483e-07	4.70823e-05	1.19429e-06	4.66273e-05
5.85757e-07	4.73383e-05	8.15728e-07	4.68833e-05
4.59134e-07	4.75943e-05	7.03908e-07	4.71393e-05
3.60772e-07	4.78503e-05	7.76076e-07	4.73953e-05
3.92114e-08	4.81063e-05	8.86951e-07	4.76512e-05
2.60919e-07	4.83622e-05	8.3216e-07	4.79073e-05
3.24367e-07	4.86183e-05	1.04605e-06	4.81633e-05
1.26603e-07	4.88743e-05	1.09505e-06	4.84193e-05
-2.44728e-07	4.91303e-05	1.14743e-06	4.86753e-05
-1.40282e-07	4.93863e-05	6.26668e-07	4.89313e-05
-3.46171e-07	4.96422e-05	5.96091e-07	4.91872e-05
4.43925e-08	4.98983e-05	7.50197e-07	4.94433e-05
1.87127e-07	5.01543e-05	8.63136e-07	4.96993e-05
-1.01516e-06	5.04103e-05	8.54808e-07	4.99553e-05
-5.22583e-07	5.06663e-05	8.80115e-07	5.02113e-05
7.45389e-07	5.09222e-05	1.33565e-06	5.04673e-05
3.82046e-07	5.11782e-05	1.5746e-06	5.07232e-05
6.42945e-07	5.14342e-05	1.42902e-06	5.09793e-05
6.06501e-07	5.16903e-05	1.33779e-06	5.12353e-05
6.65671e-07	5.19463e-05	1.10149e-06	5.14913e-05
8.00732e-07	5.22022e-05	6.98638e-07	5.17473e-05
-3.6719e-08	5.24582e-05	1.19516e-06	5.20033e-05
-1.94467e-07	5.27142e-05	9.87982e-07	5.22592e-05
1.25739e-07	5.29703e-05	9.07734e-07	5.25153e-05
4.33327e-08	5.32262e-05	8.2239e-07	5.27713e-05
3.25564e-07	5.34822e-05	7.9139e-07	5.30273e-05
6.27127e-07	5.37382e-05	8.54982e-07	5.32833e-05
8.91088e-07	5.39942e-05	8.83247e-07	5.35393e-05
5.1385e-07	5.42503e-05	6.66295e-07	5.37953e-05
6.50422e-07	5.45063e-05	5.33344e-07	5.40512e-05
5.56927e-07	5.47622e-05	9.27349e-07	5.43073e-05
1.14396e-07	5.50182e-05	1.08852e-06	5.45633e-05
6.35272e-07	5.52742e-05	1.30022e-06	5.48193e-05
6.33015e-07	5.55302e-05	9.53104e-07	5.50753e-05
1.10932e-06	5.57862e-05	1.21366e-06	5.53313e-05
5.10867e-07	5.60423e-05	1.52232e-06	5.55872e-05
1.94369e-07	5.62983e-05	1.42457e-06	5.58433e-05
4.49302e-07	5.65542e-05	1.18636e-06	5.60993e-05
4.4157e-07	5.68103e-05	1.24471e-06	5.63553e-05
4.29932e-07	5.70662e-05	1.26435e-06	5.66113e-05
1.35344e-06	5.73223e-05	7.8791e-07	5.68673e-05
7.07846e-07	5.75783e-05	6.70198e-07	5.71232e-05
2.04692e-07	5.78342e-05	6.67264e-07	5.73793e-05
4.22435e-07	5.80903e-05	9.92208e-07	5.76353e-05
1.23932e-06	5.83462e-05	1.05831e-06	5.78913e-05
8.55311e-07	5.86023e-05	1.0464e-06	5.81473e-05
1.32388e-06	5.88583e-05	9.22625e-07	5.84033e-05
1.07035e-06	5.91143e-05	9.89598e-07	5.86592e-05
1.41145e-06	5.93703e-05	1.05724e-06	5.89153e-05
1.31963e-06	5.96262e-05	1.18768e-06	5.91713e-05
6.78702e-07	5.98822e-05	1.19188e-06	5.94273e-05
5.72981e-07	6.01382e-05	1.18383e-06	5.96833e-05
8.89949e-07	6.03943e-05	1.1848e-06	5.99393e-05
1.01477e-06	6.06503e-05	7.96387e-07	6.01952e-05
9.96338e-07	6.09063e-05	9.14223e-07	6.04513e-05
8.72502e-07	6.11622e-05	1.16272e-06	6.07073e-05
1.15493e-06	6.14182e-05	9.34334e-07	6.09633e-05
9.21703e-07	6.16743e-05	8.80239e-07	6.12193e-05
9.14383e-07	6.19303e-05	1.0779e-06	6.14752e-05
7.64897e-07	6.21862e-05	1.13341e-06	6.17313e-05
5.92783e-07	6.24422e-05	9.59145e-07	6.19872e-05
8.26677e-07	6.26983e-05	9.1738e-07	6.22432e-05
1.04471e-06	6.29542e-05	1.15313e-06	6.24992e-05
5.72608e-07	6.32102e-05	1.47941e-06	6.27552e-05
1.03037e-06	6.34663e-05	1.1529e-06	6.30113e-05
1.36889e-06	6.37223e-05	9.83358e-07	6.32672e-05
1.31075e-06	6.39782e-05	6.19384e-07	6.35232e-05
1.25769e-06	6.42342e-05	8.46554e-07	6.37792e-05
1.79931e-06	6.44903e-05	8.3927e-07	6.40352e-05
1.52889e-06	6.47462e-05	7.11242e-07	6.42912e-05
5.93627e-07	6.50022e-05	4.76216e-07	6.45472e-05
2.10501e-07	6.52583e-05	5.87713e-07	6.48033e-05
8.61551e-07	6.55143e-05	8.04914e-07	6.50592e-05
5.86404e-08	6.57702e-05	7.04704e-07	6.53152e-05
3.94076e-08	6.60262e-05	9.54446e-07	6.55712e-05
-2.74028e-07	6.62823e-05	8.36735e-07	6.58272e-05
8.49776e-09	6.65382e-05	5.80081e-07	6.60833e-05
6.90929e-07	6.67942e-05	5.33493e-07	6.63392e-05
3.26291e-07	6.70503e-05	5.95792e-07	6.65952e-05
1.85381e-07	6.73063e-05	5.48633e-07	6.68512e-05
9.80971e-07	6.75622e-05	3.81326e-07	6.71072e-05
1.12738e-06	6.78183e-05	8.60774e-07	6.73632e-05
5.898e-07	6.80743e-05	4.09517e-07	6.76192e-05
9.04492e-07	6.83302e-05	3.10351e-07	6.78753e-05
1.25076e-06	6.85862e-05	1.49234e-07	6.81312e-05
9.49649e-07	6.88423e-05	3.65465e-07	6.83872e-05
5.00661e-07	6.90982e-05	2.48152e-07	6.86432e-05
7.07336e-07	6.93542e-05	-3.8856e-08	6.88992e-05
9.90529e-07	6.96103e-05	-3.06373e-07	6.91553e-05
9.77576e-07	6.98663e-05	-1.38718e-08	6.94112e-05
9.24333e-07	7.01222e-05	7.2044e-08	6.96672e-05
1.12904e-06	7.03783e-05	7.20937e-10	6.99232e-05
1.28265e-06	7.06343e-05	-1.79986e-07	7.01792e-05
4.90986e-07	7.08902e-05	-9.00177e-08	7.04352e-05
1.06448e-06	7.11462e-05	2.18295e-07	7.06912e-05
7.3801e-07	7.14023e-05	2.61551e-07	7.09473e-05
8.7839e-07	7.16583e-05	3.00158e-07	7.12032e-05
-3.04977e-08	7.19142e-05	7.00552e-07	7.14592e-05
-9.5222e-08	7.21703e-05	2.48748e-07	7.17152e-05
7.05589e-07	7.24263e-05	3.32899e-07	7.19712e-05
1.12316e-07	7.26822e-05	7.66431e-08	7.22272e-05
5.78554e-07	7.29382e-05	-8.41756e-08	7.24832e-05
2.7654e-07	7.31943e-05	1.57537e-07	7.27393e-05
1.18066e-07	7.34503e-05	2.10713e-07	7.29952e-05
2.8755e-07	7.37062e-05	-2.88773e-07	7.32512e-05
3.14437e-07	7.39623e-05	-1.56617e-08	7.35072e-05
-3.17341e-08	7.42183e-05	1.7561e-07	7.37632e-05
7.72178e-07	7.44742e-05	1.54604e-07	7.40193e-05
-5.20934e-07	7.47302e-05	1.23628e-07	7.42752e-05
-1.38398e-07	7.49863e-05	2.85889e-07	7.45312e-05
1.8438e-07	7.52422e-05	-1.54131e-07	7.47872e-05
4.48811e-07	7.54982e-05	2.84024e-07	7.50432e-05
8.01517e-07	7.57543e-05	1.10776e-07	7.52992e-05
2.39134e-07	7.60103e-05	1.89283e-07	7.55552e-05
5.86993e-08	7.62662e-05	1.73423e-07	7.58113e-05
-4.62569e-08	7.65223e-05	5.69466e-07	7.60672e-05
6.8983e-07	7.67782e-05	5.28273e-07	7.63232e-05
1.31921e-06	7.70342e-05	4.16279e-07	7.65792e-05
1.48403e-06	7.72903e-05	5.2698e-07	7.68352e-05
2.25002e-06	7.75463e-05	6.20851e-07	7.70913e-05
2.08236e-06	7.78023e-05	7.9139e-07	7.73472e-05
1.1431e-06	7.80582e-05	7.01521e-07	7.76032e-05
1.73898e-06	7.83143e-05	9.90791e-07	7.78592e-05
1.24976e-06	7.85702e-05	8.70942e-07	7.81152e-05
8.38413e-07	7.88262e-05	6.49962e-07	7.83712e-05
1.52569e-06	7.90823e-05	7.22553e-07	7.86272e-05
8.77016e-07	7.93382e-05	8.15753e-07	7.88833e-05
8.50777e-07	7.95943e-05	6.70646e-07	7.91392e-05
6.3586e-07	7.98502e-05	6.91404e-07	7.93952e-05
3.19068e-07	8.01063e-05	6.66867e-07	7.96512e-05
4.3056e-07	8.03623e-05	7.22826e-07	7.99072e-05
4.27871e-07	8.06182e-05	2.04174e-07	8.01632e-05
9.31574e-07	8.08743e-05	4.37012e-07	8.04192e-05
2.35425e-07	8.11302e-05	6.74698e-07	8.06753e-05
1.18301e-06	8.13863e-05	1.07785e-06	8.09312e-05
8.87417e-07	8.16423e-05	1.02492e-06	8.11872e-05
5.62795e-07	8.18982e-05	1.1621e-06	8.14432e-05
-1.81652e-07	8.21543e-05	6.20379e-07	8.16992e-05
-4.8867e-07	8.24102e-05	5.4836e-07	8.19553e-05
-4.11719e-07	8.26663e-05	9.45049e-07	8.22112e-05
2.00669e-07	8.29223e-05	5.69118e-07	8.24672e-05
-6.92715e-07	8.31782e-05	7.37344e-08	8.27232e-05
-2.64216e-07	8.34343e-05	3.94701e-07	8.29792e-05
3.42422e-07	8.36902e-05	3.31929e-07	8.32352e-05
-4.69673e-07	8.39463e-05	3.25839e-07	8.34912e-05
-6.21573e-07	8.42022e-05	4.28684e-07	8.37473e-05
-2.8808e-07	8.44582e-05	1.67804e-07	8.40032e-05
5.63875e-07	8.47143e-05	2.49295e-07	8.42592e-05
3.62283e-07	8.49702e-05	4.96601e-07	8.45152e-05
-4.00278e-07	8.52262e-05	3.76329e-07	8.47712e-05
-9.96966e-09	8.54822e-05	4.27889e-07	8.50273e-05
4.42099e-07	8.57383e-05	3.73346e-07	8.52832e-05
1.52783e-07	8.59943e-05	4.87378e-07	8.55392e-05
-3.47152e-07	8.62502e-05	7.18178e-07	8.57952e-05
1.1997e-07	8.65063e-05	1.51919e-07	8.60512e-05
-1.6397e-07	8.67622e-05	6.16202e-07	8.63072e-05
-3.06057e-07	8.70182e-05	7.03933e-07	8.65632e-05
-8.59196e-08	8.72742e-05	8.66566e-07	8.68193e-05
4.51284e-07	8.75303e-05	7.43212e-07	8.70752e-05
3.26722e-07	8.77862e-05	8.5446e-07	8.73312e-05
-4.22454e-07	8.80422e-05	1.05321e-06	8.75872e-05
8.17434e-07	8.82983e-05	7.38289e-07	8.78432e-05
2.09206e-08	8.85542e-05	7.81098e-07	8.80992e-05
1.51017e-07	8.88102e-05	7.70483e-07	8.83552e-05
5.21759e-07	8.90663e-05	5.32648e-07	8.86113e-05
3.06371e-07	8.93223e-05	6.67638e-07	8.88672e-05
8.39512e-07	8.95782e-05	1.09018e-06	8.91232e-05
5.76101e-07	8.98342e-05	9.16982e-07	8.93792e-05
8.67459e-07	9.00903e-05	8.05585e-07	8.96352e-05
9.42211e-07	9.03462e-05	9.01196e-07	8.98913e-05
6.89594e-07	9.06022e-05	1.0742e-06	9.01472e-05
1.15925e-06	9.08583e-05	1.1579e-06	9.04032e-05
1.45488e-06	9.11142e-05	6.37308e-07	9.06592e-05
8.33644e-07	9.13702e-05	6.63312e-07	9.09152e-05
9.24529e-07	9.16262e-05	1.00429e-06	9.11712e-05
1.17312e-06	9.18823e-05	7.98326e-07	9.14272e-05
1.58357e-06	9.21382e-05	7.96511e-07	9.16833e-05
4.46535e-07	9.23942e-05	9.272e-07	9.19392e-05
1.00068e-06	9.26503e-05	1.02117e-06	9.21952e-05
7.26981e-07	9.29062e-05	6.51106e-07	9.24512e-05
4.24653e-07	9.31622e-05	9.11563e-07	9.27072e-05
5.1593e-07	9.34183e-05	1.12001e-06	9.29633e-05
2.74931e-07	9.36743e-05	1.16861e-06	9.32192e-05
4.22513e-07	9.39302e-05	1.56269e-06	9.34752e-05
7.20877e-07	9.41862e-05	1.75667e-06	9.37312e-05
8.57214e-07	9.44423e-05	2.05477e-06	9.39872e-05
8.69186e-07	9.46982e-05	2.0899e-06	9.42432e-05
5.77259e-07	9.49543e-05	1.7218e-06	9.44992e-05
7.73964e-07	9.52103e-05	1.47916e-06	9.47553e-05
3.47054e-07	9.54662e-05	1.57348e-06	9.50112e-05
1.04874e-06	9.57222e-05	1.97768e-06	9.52672e-05
9.03491e-07	9.59783e-05	1.83307e-06	9.55232e-05
8.36411e-07	9.62342e-05
9.96142e-07	9.64902e-05
9.08338e-07	9.67463e-05
8.78272e-07	9.70022e-05
1.62058e-06	9.72583e-05
6.24026e-07	9.75142e-05
1.17261e-06	9.77703e-05
1.39381e-06	9.80262e-05
8.4279e-07	9.82823e-05
2.23356e-07	9.85382e-05
