# Supplementary material for: Low-bias photoelectrochemical water splitting via mediating trap states and small polaron hopping
Source: Nat Commun. 2022 Oct 20;13:6231. doi: 10.1038/s41467-022-33905-6 (PMC9585101; doi:10.1038/s41467-022-33905-6)
Supplement: Supplementary file 5 — Source Data [file 41467_2022_33905_MOESM5_ESM.zip › Figure 5.xlsx]

## Sheet: Figure 5a
15 oC	25 oC	45 oC	60 oC	Frequency (Hz)
0.0101	0.0105	0.0125	0.0106	97.7
0.00926	0.00942	0.0111	0.00937	82.5
0.00829	0.0082	0.00965	0.00811	68.1
0.00734	0.00708	0.00831	0.00699	56.2
0.00643	0.00608	0.00712	0.00603	46.4
0.00558	0.00519	0.00606	0.00521	38.3
0.00481	0.00442	0.00516	0.00453	31.6
0.00412	0.00375	0.00439	0.00397	26.1
0.00351	0.00319	0.00373	0.00352	21.5
0.00299	0.0027	0.00318	0.00316	17.8
0.00253	0.0023	0.00272	0.00288	14.7
0.00214	0.00195	0.00235	0.00267	12.1
0.0018	0.00166	0.00204	0.00251	10
0.00152	0.00142	0.00179	0.0024	8.25
0.00128	0.00122	0.0016	0.00231	6.81
0.00108	0.00105	0.00145	0.00224	5.62
0.000907	0.000904	0.00133	0.0022	4.64
0.000765	0.000788	0.00124	0.00217	3.83
0.000643	0.000695	0.00117	0.00215	3.16
0.000539	0.000615	0.00113	0.00213	2.61
0.000456	0.000559	0.0011	0.00212	2.15
0.000379	0.000509	0.00107	0.0021	1.78
0.000331	0.000478	0.00106	0.0021	1.47
0.000302	0.000463	0.00105	0.00209	1.21
0.000282	0.00044	0.00104	0.00209	1

## Sheet: Figure 5b
15 oC	25 oC	45 oC	60 oC	Frequency (Hz)
0.009495	0.0141	0.01396	0.01243	97.7
0.008458	0.0127	0.01236	0.01093	82.5
0.007358	0.0111	0.01076	0.00943	68.1
0.006383	0.00963	0.00922	0.00806	56.2
0.005533	0.0083	0.0079	0.00691	46.4
0.00477	0.00713	0.00676	0.00594	38.3
0.00412	0.0061	0.00577	0.00514	31.6
0.003558	0.00521	0.00496	0.00448	26.1
0.003083	0.00444	0.00427	0.00397	21.5
0.00267	0.00378	0.00369	0.00357	17.8
0.00232	0.00321	0.00323	0.00325	14.7
0.00202	0.00274	0.00285	0.00302	12.1
0.001758	0.00233	0.00255	0.00285	10
0.001544	0.002	0.00232	0.00274	8.25
0.001358	0.00171	0.00214	0.00265	6.81
0.001201	0.00147	0.00201	0.00259	5.62
0.001068	0.00127	0.00191	0.00255	4.64
0.000958	0.00117	0.00184	0.00252	3.83
0.000863	0.0011	0.00179	0.0025	3.16
0.000779	0.00105	0.00176	0.0025	2.61
0.000735	0.00102	0.00174	0.0025	2.15
0.000701	0.00099	0.00172	0.00249	1.78
0.000687	0.00097	0.00171	0.00249	1.47
0.000673	0.00096	0.00171	0.00248	1.21
0.000663	0.00095	0.0017	0.00247	1

## Sheet: Figure 5c
Pristine BiVO4	10^3/T (K^-1)	P-BiVO4	10^3/T (K^-1)
-2.51064	3.47222	-1.65578	3.47222
-2.03164	3.3557	-1.26196	3.3557
-1.10648	3.14465	-0.61508	3.14465
-0.36245	3.003	-0.19539	3.003
