# Supplementary material for: Low-bias photoelectrochemical water splitting via mediating trap states and small polaron hopping
Source: Nat Commun. 2022 Oct 20;13:6231. doi: 10.1038/s41467-022-33905-6 (PMC9585101; doi:10.1038/s41467-022-33905-6)
Supplement: Supplementary file 5 — Source Data [file 41467_2022_33905_MOESM5_ESM.zip › Figure 6.xlsx]

## Sheet: Figure 6b
	Path 1 (eV)	Path 2 (eV)	Path 3 (eV)	Path 4 (eV)	Path 5 (eV)	Path 6 (eV)	Path 7 (eV)
0	0	0	0	0	0	0	0
0.05	7.26834e-06	8.10584e-06	8.92853e-06	9.55125e-06	6.41845e-06	9.69524e-06	1.24915e-05
0.1	3.17505e-05	3.49011e-05	3.81644e-05	4.04411e-05	2.83394e-05	4.17998e-05	5.2822e-05
0.15	7.74624e-05	8.41023e-05	9.13832e-05	9.60235e-05	6.97612e-05	0.000100842	0.000125275
0.2	0.00014842	0.000159426	0.00017226	0.000179653	0.000134682	0.000191351	0.000234136
0.25	0.000248638	0.000264589	0.000284471	0.000294683	0.000227101	0.000317853	0.000383687
0.3	0.000382134	0.000403307	0.000431691	0.000444467	0.000351016	0.000484879	0.000578214
0.35	0.000552922	0.000579298	0.000617596	0.000632361	0.000510425	0.000696956	0.000821999
0.4	0.000765019	0.000796278	0.000845861	0.000861718	0.000709327	0.000958612	0.00112
0.45	0.00102	0.00106	0.00112	0.00114	0.00095172	0.00127	0.00147
0.5	0.00133	0.00137	0.00144	0.00146	0.00124	0.00165	0.00189
0.55	0.00169	0.00173	0.00182	0.00183	0.00158	0.00209	0.00238
0.6	0.00211	0.00215	0.00226	0.00226	0.00198	0.00259	0.00293
0.65	0.00259	0.00263	0.00275	0.00275	0.00244	0.00317	0.00356
0.7	0.00313	0.00317	0.00331	0.0033	0.00296	0.00382	0.00427
0.75	0.00374	0.00378	0.00394	0.00391	0.00354	0.00456	0.00506
0.8	0.00443	0.00445	0.00464	0.00459	0.0042	0.00538	0.00594
0.85	0.0052	0.00521	0.00541	0.00535	0.00494	0.00629	0.00691
0.9	0.00604	0.00604	0.00627	0.00617	0.00575	0.0073	0.00798
0.95	0.00697	0.00695	0.0072	0.00708	0.00665	0.0084	0.00915
1	0.00799	0.00795	0.00823	0.00807	0.00763	0.00961	0.01042
1.05	0.00911	0.00901	0.00935	0.00912	0.0087	0.01089	0.01172
1.1	0.01036	0.01011	0.01058	0.01018	0.00983	0.01229	0.0131
1.15	0.01174	0.01129	0.01192	0.01129	0.01104	0.01383	0.01456
1.2	0.01329	0.01255	0.01341	0.01247	0.01237	0.01553	0.01613
1.25	0.01502	0.01393	0.01505	0.01374	0.01382	0.0174	0.01784
1.3	0.01694	0.01545	0.01688	0.01513	0.01542	0.01947	0.0197
1.35	0.01908	0.01712	0.0189	0.01666	0.01719	0.02176	0.02174
1.4	0.02144	0.01898	0.02115	0.01835	0.01915	0.02427	0.02399
1.45	0.02406	0.02104	0.02363	0.02023	0.02132	0.02702	0.02645
1.5	0.02694	0.02332	0.02637	0.02232	0.02372	0.03005	0.02917
1.55	0.03011	0.02585	0.02938	0.02465	0.02637	0.03335	0.03214
1.6	0.03357	0.02864	0.0327	0.02724	0.02929	0.03695	0.03541
1.65	0.03736	0.03173	0.03633	0.03011	0.0325	0.04087	0.03899
1.7	0.04148	0.03513	0.04029	0.03328	0.03601	0.04513	0.0429
1.75	0.04596	0.03887	0.04462	0.03679	0.03987	0.04973	0.04716
1.8	0.0508	0.04296	0.04932	0.04066	0.04407	0.05471	0.0518
1.85	0.05604	0.04744	0.05441	0.0449	0.04864	0.06007	0.05684
1.9	0.06168	0.05231	0.05992	0.04955	0.05361	0.06583	0.06231
1.95	0.06774	0.05761	0.06587	0.05462	0.05899	0.07202	0.06821
2	0.07425	0.06335	0.07227	0.06014	0.0648	0.07864	0.07458
2.05	0.08145	0.07018	0.07943	0.06683	0.07168	0.08613	0.08165
2.1	0.08976	0.0785	0.08775	0.0752	0.07974	0.09461	0.0902
2.15	0.09901	0.08812	0.09704	0.08502	0.08881	0.10395	0.10001
2.2	0.10906	0.09884	0.10715	0.09607	0.09872	0.11398	0.1109
2.25	0.11972	0.11045	0.11792	0.10814	0.10932	0.12457	0.12266
2.3	0.13086	0.12277	0.12919	0.121	0.12043	0.13555	0.13509
2.35	0.1423	0.13559	0.14079	0.13444	0.1319	0.14677	0.14799
2.4	0.15388	0.14871	0.15256	0.14823	0.14356	0.15809	0.16117
2.45	0.16545	0.16194	0.16434	0.16215	0.15525	0.16936	0.17443
2.5	0.17683	0.17507	0.17596	0.17598	0.1668	0.18043	0.18756
2.55	0.18788	0.18792	0.18728	0.18951	0.17806	0.19114	0.20037
2.6	0.19843	0.20028	0.19811	0.2025	0.18885	0.20134	0.21266
2.65	0.20831	0.21194	0.20831	0.21475	0.19901	0.21088	0.22423
2.7	0.21737	0.22272	0.2177	0.22604	0.20839	0.21962	0.23489
2.75	0.22545	0.23242	0.22613	0.23613	0.21681	0.22741	0.24442
2.8	0.23238	0.24083	0.23344	0.24481	0.22412	0.23408	0.25264
2.85	0.23801	0.24777	0.23946	0.25187	0.23014	0.2395	0.25934
2.9	0.24217	0.25302	0.24403	0.25707	0.23472	0.2435	0.26432
2.95	0.2447	0.25639	0.24699	0.26021	0.23769	0.24595	0.26739
3	0.24545	0.25768	0.24817	0.26106	0.23889	0.24669	0.26835
3.05	0.24417	0.25654	0.24731	0.25949	0.23801	0.24546	0.26687
3.1	0.2409	0.25284	0.24431	0.25568	0.23493	0.24225	0.26297
3.15	0.23583	0.24684	0.23936	0.24982	0.22984	0.23723	0.25689
3.2	0.22913	0.23878	0.23267	0.24215	0.22295	0.2306	0.24886
3.25	0.221	0.2289	0.22442	0.23287	0.21446	0.22252	0.2391
3.3	0.21161	0.21746	0.21481	0.22219	0.20458	0.21319	0.22785
3.35	0.20115	0.20469	0.20404	0.21034	0.19351	0.20279	0.21535
3.4	0.1898	0.19084	0.19231	0.19753	0.18145	0.1915	0.20182
3.45	0.17775	0.17616	0.17981	0.18397	0.16861	0.1795	0.1875
3.5	0.16518	0.16089	0.16674	0.16989	0.15518	0.16698	0.17262
3.55	0.15227	0.14528	0.15329	0.15548	0.14138	0.15412	0.15742
3.6	0.1392	0.12958	0.13966	0.14098	0.1274	0.14111	0.14212
3.65	0.12617	0.11403	0.12605	0.1266	0.11345	0.12812	0.12696
3.7	0.11335	0.09887	0.11265	0.11254	0.09974	0.11534	0.11217
3.75	0.10093	0.08436	0.09966	0.09904	0.08646	0.10296	0.09798
3.8	0.08908	0.07073	0.08728	0.08629	0.07381	0.09115	0.08463
3.85	0.07801	0.05823	0.0757	0.07452	0.06201	0.0801	0.07234
3.9	0.06787	0.04712	0.06511	0.06395	0.05126	0.06999	0.06136
3.95	0.05887	0.03762	0.05572	0.05478	0.04175	0.06101	0.05191
4	0.05119	0.03	0.04772	0.04723	0.0337	0.05334	0.04422
4.05	0.04458	0.02358	0.04075	0.04092	0.02674	0.04613	0.03782
4.1	0.03846	0.01769	0.03432	0.03509	0.02034	0.03944	0.03191
4.15	0.0328	0.01229	0.0284	0.02972	0.01447	0.03326	0.02647
4.2	0.02758	0.00736	0.02297	0.02479	0.00911	0.02756	0.02148
4.25	0.02277	0.00288	0.018	0.02027	0.00421	0.02231	0.01691
4.3	0.01836	-0.00119	0.01346	0.01614	-0.00023648	0.0175	0.01274
4.35	0.01433	-0.00487	0.00933	0.01237	-0.00427	0.01309	0.00894
4.4	0.01064	-0.00819	0.00559	0.00894	-0.00791	0.00906	0.00548
4.45	0.00729	-0.01118	0.0022	0.00582	-0.01118	0.00539	0.00234
4.5	0.00425	-0.01387	-0.000865092	0.003	-0.01412	0.00205	-0.000498294
4.55	0.00149	-0.01628	-0.00362	0.000449015	-0.01675	-0.000973471	-0.00307
4.6	-0.00101	-0.01845	-0.00611	-0.00186	-0.01911	-0.00371	-0.0054
4.65	-0.00326	-0.02039	-0.00834	-0.00395	-0.02121	-0.00619	-0.0075
4.7	-0.00529	-0.02215	-0.01035	-0.00584	-0.02308	-0.00843	-0.00941
4.75	-0.00713	-0.02374	-0.01216	-0.00756	-0.02476	-0.01046	-0.01116
4.8	-0.00879	-0.0252	-0.0138	-0.00914	-0.02626	-0.01229	-0.01275
4.85	-0.01029	-0.02655	-0.0153	-0.01058	-0.02763	-0.01396	-0.01423
4.9	-0.01167	-0.02782	-0.01667	-0.01193	-0.02888	-0.01549	-0.01561
4.95	-0.01293	-0.02904	-0.01796	-0.0132	-0.03004	-0.0169	-0.01693
5	-0.0141	-0.03023	-0.01918	-0.01442	-0.03114	-0.01822	-0.01819
5.05	-0.01522	-0.03138	-0.02032	-0.01556	-0.03219	-0.01946	-0.01943
5.1	-0.01624	-0.03243	-0.02136	-0.0166	-0.03314	-0.02059	-0.02057
5.15	-0.01717	-0.03339	-0.02231	-0.01754	-0.03402	-0.02161	-0.02161
5.2	-0.01801	-0.03426	-0.02317	-0.01839	-0.03481	-0.02253	-0.02255
5.25	-0.01877	-0.03505	-0.02394	-0.01915	-0.03553	-0.02335	-0.02341
5.3	-0.01946	-0.03576	-0.02464	-0.01982	-0.03618	-0.02409	-0.02417
5.35	-0.02006	-0.03639	-0.02526	-0.02042	-0.03676	-0.02474	-0.02486
5.4	-0.0206	-0.03695	-0.02581	-0.02095	-0.03728	-0.02531	-0.02547
5.45	-0.02107	-0.03745	-0.02629	-0.0214	-0.03773	-0.0258	-0.02601
5.5	-0.02148	-0.03787	-0.02671	-0.02179	-0.03813	-0.02623	-0.02648
5.55	-0.02183	-0.03824	-0.02707	-0.02212	-0.03847	-0.02659	-0.02688
5.6	-0.02213	-0.03856	-0.02737	-0.0224	-0.03877	-0.02689	-0.02723
5.65	-0.02238	-0.03882	-0.02762	-0.02262	-0.03901	-0.02713	-0.02751
5.7	-0.02258	-0.03903	-0.02783	-0.0228	-0.03921	-0.02733	-0.02775
5.75	-0.02274	-0.0392	-0.02799	-0.02294	-0.03937	-0.02748	-0.02794
5.8	-0.02286	-0.03933	-0.02811	-0.02305	-0.03949	-0.0276	-0.02808
5.85	-0.02294	-0.03943	-0.0282	-0.02312	-0.03958	-0.02767	-0.02819
5.9	-0.023	-0.03949	-0.02826	-0.02317	-0.03964	-0.02772	-0.02826
5.95	-0.02303	-0.03952	-0.02829	-0.02319	-0.03968	-0.02775	-0.0283
6	-0.02304	-0.03953	-0.0283	-0.0232	-0.03969	-0.02776	-0.02831

## Sheet: Sheet1
0	0
0.05	1.01416e-05
0.1	4.35546e-05
0.15	0.000104721
0.2	0.000198123
0.25	0.000328243
0.3	0.000499562
0.35	0.000716564
0.4	0.000983729
0.45	0.00131
0.5	0.00169
0.55	0.00213
0.6	0.00264
0.65	0.00323
0.7	0.00389
0.75	0.00463
0.8	0.00546
0.85	0.00639
0.9	0.0074
0.95	0.00852
1	0.00973
1.05	0.01105
1.1	0.01242
1.15	0.01386
1.2	0.0154
1.25	0.01705
1.3	0.01884
1.35	0.0208
1.4	0.02294
1.45	0.02529
1.5	0.02787
1.55	0.03071
1.6	0.03382
1.65	0.03723
1.7	0.04097
1.75	0.04505
1.8	0.04949
1.85	0.05433
1.9	0.05958
1.95	0.06527
2	0.07142
2.05	0.07852
2.1	0.08712
2.15	0.09701
2.2	0.108
2.25	0.11988
2.3	0.13245
2.35	0.14551
2.4	0.15887
2.45	0.17231
2.5	0.18563
2.55	0.19864
2.6	0.21114
2.65	0.22292
2.7	0.23378
2.75	0.24352
2.8	0.25194
2.85	0.25884
2.9	0.26402
2.95	0.26727
3	0.26839
3.05	0.26726
3.1	0.264
3.15	0.25882
3.2	0.25192
3.25	0.2435
3.3	0.23376
3.35	0.2229
3.4	0.21112
3.45	0.19863
3.5	0.18562
3.55	0.1723
3.6	0.15887
3.65	0.14552
3.7	0.13247
3.75	0.1199
3.8	0.10802
3.85	0.09704
3.9	0.08715
3.95	0.07856
4	0.07146
4.05	0.06531
4.1	0.05961
4.15	0.05436
4.2	0.04952
4.25	0.04507
4.3	0.04099
4.35	0.03725
4.4	0.03383
4.45	0.03072
4.5	0.02788
4.55	0.0253
4.6	0.02295
4.65	0.0208
4.7	0.01885
4.75	0.01705
4.8	0.0154
4.85	0.01386
4.9	0.01242
4.95	0.01105
5	0.00973
5.05	0.00851
5.1	0.00739
5.15	0.00638
5.2	0.00546
5.25	0.00463
5.3	0.00388
5.35	0.00322
5.4	0.00264
5.45	0.00212
5.5	0.00168
5.55	0.0013
5.6	0.00097954
5.65	0.000713321
5.7	0.000497247
5.75	0.000326803
5.8	0.000197473
5.85	0.000104743
5.9	4.40981e-05
5.95	1.1022e-05
6	1e-06

## Sheet: Sheet2
0	0
0.05	1.01416e-05
0.1	4.35546e-05
0.15	0.000104721
0.2	0.000198123
0.25	0.000328243
0.3	0.000499562
0.35	0.000716564
0.4	0.000983729
0.45	0.00131
0.5	0.00169
0.55	0.00213
0.6	0.00264
0.65	0.00323
0.7	0.00389
0.75	0.00463
0.8	0.00546
0.85	0.00639
0.9	0.0074
0.95	0.00852
1	0.00973
1.05	0.01105
1.1	0.01242
1.15	0.01386
1.2	0.0154
1.25	0.01705
1.3	0.01884
1.35	0.0208
1.4	0.02294
1.45	0.02529
1.5	0.02787
1.55	0.03071
1.6	0.03382
1.65	0.03723
1.7	0.04097
1.75	0.04505
1.8	0.04949
1.85	0.05433
1.9	0.05958
1.95	0.06527
2	0.07142
2.05	0.07852
2.1	0.08712
2.15	0.09701
2.2	0.108
2.25	0.11988
2.3	0.13245
2.35	0.14551
2.4	0.15887
2.45	0.17231
2.5	0.18563
2.55	0.19864
2.6	0.21114
2.65	0.22292
2.7	0.23378
2.75	0.24352
2.8	0.25194
2.85	0.25884
2.9	0.26402
2.95	0.26727
3	0.26839
3.05	0.26726
3.1	0.264
3.15	0.25882
3.2	0.25192
3.25	0.2435
3.3	0.23376
3.35	0.2229
3.4	0.21112
3.45	0.19863
3.5	0.18562
3.55	0.1723
3.6	0.15887
3.65	0.14552
3.7	0.13247
3.75	0.1199
3.8	0.10802
3.85	0.09704
3.9	0.08715
3.95	0.07856
4	0.07146
4.05	0.06531
4.1	0.05961
4.15	0.05436
4.2	0.04952
4.25	0.04507
4.3	0.04099
4.35	0.03725
4.4	0.03383
4.45	0.03072
4.5	0.02788
4.55	0.0253
4.6	0.02295
4.65	0.0208
4.7	0.01885
4.75	0.01705
4.8	0.0154
4.85	0.01386
4.9	0.01242
4.95	0.01105
5	0.00973
5.05	0.00851
5.1	0.00739
5.15	0.00638
5.2	0.00546
5.25	0.00463
5.3	0.00388
5.35	0.00322
5.4	0.00264
5.45	0.00212
5.5	0.00168
5.55	0.0013
5.6	0.00097954
5.65	0.000713321
5.7	0.000497247
5.75	0.000326803
5.8	0.000197473
5.85	0.000104743
5.9	4.40981e-05
5.95	1.1022e-05
6	1e-06

## Sheet: Sheet3
0	0
0.05	1.24915e-05
0.1	5.2822e-05
0.15	0.000125275
0.2	0.000234136
0.25	0.000383687
0.3	0.000578214
0.35	0.000821999
0.4	0.00112
0.45	0.00147
0.5	0.00189
0.55	0.00238
0.6	0.00293
0.65	0.00356
0.7	0.00427
0.75	0.00506
0.8	0.00594
0.85	0.00691
0.9	0.00798
0.95	0.00915
1	0.01042
1.05	0.01172
1.1	0.0131
1.15	0.01456
1.2	0.01613
1.25	0.01784
1.3	0.0197
1.35	0.02174
1.4	0.02399
1.45	0.02645
1.5	0.02917
1.55	0.03214
1.6	0.03541
1.65	0.03899
1.7	0.0429
1.75	0.04716
1.8	0.0518
1.85	0.05684
1.9	0.06231
1.95	0.06821
2	0.07458
2.05	0.08165
2.1	0.0902
2.15	0.10001
2.2	0.1109
2.25	0.12266
2.3	0.13509
2.35	0.14799
2.4	0.16117
2.45	0.17443
2.5	0.18756
2.55	0.20037
2.6	0.21266
2.65	0.22423
2.7	0.23489
2.75	0.24442
2.8	0.25264
2.85	0.25934
2.9	0.26432
2.95	0.26739
3	0.26835
3.05	0.26687
3.1	0.26297
3.15	0.25689
3.2	0.24886
3.25	0.2391
3.3	0.22785
3.35	0.21535
3.4	0.20182
3.45	0.1875
3.5	0.17262
3.55	0.15742
3.6	0.14212
3.65	0.12696
3.7	0.11217
3.75	0.09798
3.8	0.08463
3.85	0.07234
3.9	0.06136
3.95	0.05191
4	0.04422
4.05	0.03782
4.1	0.03191
4.15	0.02647
4.2	0.02148
4.25	0.01691
4.3	0.01274
4.35	0.00894
4.4	0.00548
4.45	0.00234
4.5	-0.000498294
4.55	-0.00307
4.6	-0.0054
4.65	-0.0075
4.7	-0.00941
4.75	-0.01116
4.8	-0.01275
4.85	-0.01423
4.9	-0.01561
4.95	-0.01693
5	-0.01819
5.05	-0.01943
5.1	-0.02057
5.15	-0.02161
5.2	-0.02255
5.25	-0.02341
5.3	-0.02417
5.35	-0.02486
5.4	-0.02547
5.45	-0.02601
5.5	-0.02648
5.55	-0.02688
5.6	-0.02723
5.65	-0.02751
5.7	-0.02775
5.75	-0.02794
5.8	-0.02808
5.85	-0.02819
5.9	-0.02826
5.95	-0.0283
6	-0.02831
