# Supplementary material for: Low-bias photoelectrochemical water splitting via mediating trap states and small polaron hopping
Source: Nat Commun. 2022 Oct 20;13:6231. doi: 10.1038/s41467-022-33905-6 (PMC9585101; doi:10.1038/s41467-022-33905-6)
Supplement: Supplementary file 5 — Source Data [file 41467_2022_33905_MOESM5_ESM.zip › Figure 7.xlsx]

## Sheet: Figure 7a
Pristin BiVO4	Potential (VRHE)	P-BiVO4	Potential (VRHE)
-0.0827	0.0039	-0.03506	0.0009
-0.0667	0.0089	-0.02919	0.0059
-0.0534	0.0139	-0.02396	0.0109
-0.0424	0.0189	-0.01925	0.0159
-0.0329	0.0239	-0.01489	0.0209
-0.0249	0.0289	-0.01082	0.0259
-0.0182	0.0339	-0.00701	0.0309
-0.0124	0.0389	-0.00305	0.0359
-0.00749	0.0439	0.000442	0.0409
-0.00319	0.0489	0.004088	0.0459
0.000511	0.0539	0.007576	0.0509
0.00381	0.0589	0.010906	0.0559
0.00678	0.0639	0.014553	0.0609
0.00953	0.0689	0.018041	0.0659
0.0121	0.0739	0.02137	0.0709
0.0145	0.0789	0.024383	0.0759
0.017	0.0839	0.027871	0.0809
0.0192	0.0889	0.031042	0.0859
0.0215	0.0939	0.03453	0.0909
0.0237	0.0989	0.038018	0.0959
0.0258	0.1039	0.041665	0.1009
0.0281	0.1089	0.04547	0.1059
0.0303	0.1139	0.049592	0.1109
0.0324	0.1189	0.053873	0.1159
0.0343	0.1239	0.058947	0.1209
0.0365	0.1289	0.064337	0.1259
0.0385	0.1339	0.070521	0.1309
0.0407	0.1389	0.077814	0.1359
0.0429	0.1439	0.086059	0.1409
0.0452	0.1489	0.095889	0.1459
0.0476	0.1539	0.107146	0.1509
0.0502	0.1589	0.11983	0.1559
0.0529	0.1639	0.134892	0.1609
0.0561	0.1689	0.153918	0.1659
0.0595	0.1739	0.176115	0.1709
0.0634	0.1789	0.199898	0.1759
0.068	0.1839	0.226851	0.1809
0.0732	0.1889	0.258561	0.1859
0.0794	0.1939	0.293442	0.1909
0.0865	0.1989	0.329909	0.1959
0.0945	0.2039	0.371132	0.2009
0.104	0.2089	0.412355	0.2059
0.116	0.2139	0.455163	0.2109
0.13	0.2189	0.501143	0.2159
0.145	0.2239	0.545537	0.2209
0.162	0.2289	0.591516	0.2259
0.182	0.2339	0.637496	0.2309
0.204	0.2389	0.683475	0.2359
0.227	0.2439	0.729455	0.2409
0.253	0.2489	0.775434	0.2459
0.279	0.2539	0.822999	0.2509
0.306	0.2589	0.868979	0.2559
0.335	0.2639	0.918129	0.2609
0.363	0.2689	0.964109	0.2659
0.392	0.2739	1.0085	0.2709
0.421	0.2789	1.05607	0.2759
0.45	0.2839	1.10363	0.2809
0.479	0.2889	1.14961	0.2859
0.508	0.2939	1.19401	0.2909
0.538	0.2989	1.23999	0.2959
0.567	0.3039	1.28597	0.3009
0.598	0.3089	1.33194	0.3059
0.627	0.3139	1.37792	0.3109
0.655	0.3189	1.42073	0.3159
0.685	0.3239	1.46671	0.3209
0.715	0.3289	1.51111	0.3259
0.744	0.3339	1.5555	0.3309
0.772	0.3389	1.60306	0.3359
0.801	0.3439	1.65063	0.3409
0.83	0.3489	1.68234	0.3459
0.859	0.3539	1.72991	0.3509
0.888	0.3589	1.77747	0.3559
0.915	0.3639	1.82503	0.3609
0.944	0.3689	1.85675	0.3659
0.972	0.3739	1.90431	0.3709
1	0.3789	1.95188	0.3759
1.03	0.3839	1.98358	0.3809
1.06	0.3889	2.03115	0.3859
1.08	0.3939	2.07871	0.3909
1.11	0.3989	2.11043	0.3959
1.14	0.4039	2.15799	0.4009
1.17	0.4089	2.1897	0.4059
1.19	0.4139	2.23726	0.4109
1.22	0.4189	2.26898	0.4159
1.25	0.4239	2.31654	0.4209
1.27	0.4289	2.34825	0.4259
1.3	0.4339	2.39581	0.4309
1.33	0.4389	2.42753	0.4359
1.35	0.4439	2.45924	0.4409
1.38	0.4489	2.5068	0.4459
1.4	0.4539	2.53851	0.4509
1.43	0.4589	2.57022	0.4559
1.45	0.4639	2.61779	0.4609
1.48	0.4689	2.64949	0.4659
1.5	0.4739	2.6812	0.4709
1.53	0.4789	2.71292	0.4759
1.55	0.4839	2.74463	0.4809
1.57	0.4889	2.79219	0.4859
1.6	0.4939	2.8239	0.4909
1.62	0.4989	2.85561	0.4959
1.64	0.5039	2.88732	0.5009
1.67	0.5089	2.91903	0.5059
1.69	0.5139	2.95074	0.5109
1.71	0.5189	2.98245	0.5159
1.73	0.5239	3.01416	0.5209
1.75	0.5289	3.06173	0.5259
1.78	0.5339	3.09343	0.5309
1.8	0.5389	3.12514	0.5359
1.82	0.5439	3.141	0.5409
1.84	0.5489	3.17271	0.5459
1.86	0.5539	3.20442	0.5509
1.88	0.5589	3.23613	0.5559
1.9	0.5639	3.26784	0.5609
1.92	0.5689	3.28369	0.5659
1.95	0.5739	3.31541	0.5709
1.97	0.5789	3.34712	0.5759
1.99	0.5839	3.37882	0.5809
2	0.5889	3.41053	0.5859
2.02	0.5939	3.42639	0.5909
2.04	0.5989	3.4581	0.5959
2.06	0.6039	3.48981	0.6009
2.08	0.6089	3.50567	0.6059
2.09	0.6139	3.53737	0.6109
2.11	0.6189	3.55323	0.6159
2.13	0.6239	3.58494	0.6209
2.15	0.6289	3.61665	0.6259
2.17	0.6339	3.63251	0.6309
2.18	0.6389	3.66421	0.6359
2.2	0.6439	3.68007	0.6409
2.22	0.6489	3.69592	0.6459
2.23	0.6539	3.72763	0.6509
2.25	0.6589	3.75935	0.6559
2.26	0.6639	3.7752	0.6609
2.28	0.6689	3.79106	0.6659
2.3	0.6739	3.80691	0.6709
2.31	0.6789	3.83862	0.6759
2.33	0.6839	3.85447	0.6809
2.34	0.6889	3.87033	0.6859
2.35	0.6939	3.88618	0.6909
2.37	0.6989	3.90204	0.6959
2.39	0.7039	3.93375	0.7009
2.4	0.7089	3.94961	0.7059
2.41	0.7139	3.96546	0.7109
2.42	0.7189	3.98131	0.7159
2.44	0.7239	3.99717	0.7209
2.45	0.7289	4.01302	0.7259
2.46	0.7339	4.02888	0.7309
2.47	0.7389	4.04474	0.7359
2.48	0.7439	4.06059	0.7409
2.5	0.7489	4.07644	0.7459
2.51	0.7539	4.0923	0.7509
2.52	0.7589	4.10816	0.7559
2.53	0.7639	4.12401	0.7609
2.54	0.7689	4.13987	0.7659
2.55	0.7739	4.17157	0.7709
2.56	0.7789	4.18743	0.7759
2.57	0.7839	4.20329	0.7809
2.58	0.7889	4.21914	0.7859
2.59	0.7939	4.23499	0.7909
2.6	0.7989	4.25085	0.7959
2.61	0.8039	4.2667	0.8009
2.62	0.8089	4.27825	0.8059
2.63	0.8139	4.28981	0.8109
2.65	0.8189	4.30136	0.8159
2.66	0.8239	4.3129	0.8209
2.67	0.8289	4.32446	0.8259
2.68	0.8339	4.33601	0.8309
2.69	0.8389	4.34755	0.8359
2.7	0.8439	4.3591	0.8409
2.71	0.8489	4.37066	0.8459
2.73	0.8539	4.3822	0.8509
2.74	0.8589	4.39375	0.8559
2.75	0.8639	4.40531	0.8609
2.76	0.8689	4.41685	0.8659
2.78	0.8739	4.4284	0.8709
2.79	0.8789	4.43996	0.8759
2.8	0.8839	4.45151	0.8809
2.81	0.8889	4.46305	0.8859
2.82	0.8939	4.47461	0.8909
2.83	0.8989	4.48616	0.8959
2.85	0.9039	4.49535	0.9009
2.855	0.9089	4.51225	0.9059
2.86	0.9139	4.51503	0.9109
2.87	0.9189	4.52081	0.9159
2.875	0.9239	4.52658	0.9209
2.88	0.9289	4.53235	0.9259
2.885	0.9339	4.53813	0.9309
2.895	0.9389	4.5439	0.9359
2.9	0.9439	4.54968	0.9409
2.905	0.9489	4.55546	0.9459
2.91	0.9539	4.56123	0.9509
2.92	0.9589	4.567	0.9559
2.925	0.9639	4.57278	0.9609
2.935	0.9689	4.57855	0.9659
2.94	0.9739	4.58433	0.9709
2.945	0.9789	4.59011	0.9759
2.955	0.9839	4.59588	0.9809
2.96	0.9889	4.60166	0.9859
2.965	0.9939	4.60743	0.9909
2.975	0.9989	4.6132	0.9959
2.98	1.0039	4.6197	1.0009
2.985	1.0089	4.6262	1.0059
2.99	1.0139	4.6327	1.0109
3	1.0189	4.6392	1.0159
3.005	1.0239	4.64571	1.0209
3.01	1.0289	4.65221	1.0259
3.015	1.0339	4.65871	1.0309
3.025	1.0389	4.66521	1.0359
3.03	1.0439	4.67171	1.0409
3.035	1.0489	4.67821	1.0459
3.045	1.0539	4.68471	1.0509
3.05	1.0589	4.69121	1.0559
3.055	1.0639	4.69771	1.0609
3.06	1.0689	4.7042	1.0659
3.07	1.0739	4.7107	1.0709
3.075	1.0789	4.7172	1.0759
3.08	1.0839	4.7237	1.0809
3.085	1.0889	4.7302	1.0859
3.095	1.0939	4.7367	1.0909
3.1	1.0989	4.7432	1.0959
3.105	1.1039	4.7497	1.1009
3.11	1.1089	4.7562	1.1059
3.12	1.1139	4.76271	1.1109
3.125	1.1189	4.76921	1.1159
3.13	1.1239	4.77571	1.1209
3.135	1.1289	4.78221	1.1259
3.145	1.1339	4.78871	1.1309
3.15	1.1389	4.79521	1.1359
3.155	1.1439	4.80171	1.1409
3.16	1.1489	4.80821	1.1459
3.165	1.1539	4.81471	1.1509
3.175	1.1589	4.8212	1.1559
3.18	1.1639	4.8277	1.1609
3.185	1.1689	4.8342	1.1659
3.19	1.1739	4.8407	1.1709
3.195	1.1789	4.8472	1.1759
3.2	1.1839	4.8537	1.1809
3.205	1.1889	4.8602	1.1859
3.215	1.1939	4.8667	1.1909
3.22	1.1989	4.8732	1.1959
3.23	1.2039	4.87971	1.2009
3.235	1.2089	4.88621	1.2059
3.24	1.2139	4.89271	1.2109
3.245	1.2189	4.89921	1.2159
3.25	1.2239	4.90571	1.2209

## Sheet: Figure 7b
Pristine BiVO4	Potential (VRHE)	P-BiVO4	Potential (VRHE)
-0.04309	0.0009	-0.01524	0.0009
-0.03573	0.0059	-0.00917	0.0059
-0.02921	0.0109	-0.00389	0.0109
-0.02337	0.0159	0.00062	0.0159
-0.018	0.0209	0.004607	0.0209
-0.01303	0.0259	0.008164	0.0259
-0.00841	0.0309	0.011427	0.0309
-0.00364	0.0359	0.014449	0.0359
0.000526	0.0409	0.017242	0.0409
0.004841	0.0459	0.02013	0.0459
0.008933	0.0509	0.022639	0.0509
0.012805	0.0559	0.025243	0.0559
0.017014	0.0609	0.027708	0.0609
0.021002	0.0659	0.030034	0.0659
0.02477	0.0709	0.032571	0.0709
0.02814	0.0759	0.034969	0.0759
0.032027	0.0809	0.037231	0.0809
0.035515	0.0859	0.039243	0.0859
0.039333	0.0909	0.041577	0.0909
0.043116	0.0959	0.043663	0.0959
0.047044	0.1009	0.045954	0.1009
0.051113	0.1059	0.048224	0.1059
0.055498	0.1109	0.050583	0.1109
0.06002	0.1159	0.053031	0.1159
0.065378	0.1209	0.055677	0.1209
0.071034	0.1259	0.058407	0.1259
0.07751	0.1309	0.06166	0.1309
0.085136	0.1359	0.065099	0.1359
0.093727	0.1409	0.069049	0.1409
0.103953	0.1459	0.073719	0.1459
0.115621	0.1509	0.07899	0.1509
0.128709	0.1559	0.085284	0.1559
0.144213	0.1609	0.092477	0.1609
0.163784	0.1659	0.100557	0.1659
0.186523	0.1709	0.110146	0.1709
0.210712	0.1759	0.122276	0.1759
0.237989	0.1809	0.136383	0.1809
0.269964	0.1859	0.151395	0.1859
0.304916	0.1909	0.168334	0.1909
0.341159	0.1959	0.188206	0.1959
0.381932	0.2009	0.209936	0.2009
0.422293	0.2059	0.232471	0.2059
0.463857	0.2109	0.257832	0.2109
0.508209	0.2159	0.282934	0.2159
0.550501	0.2209	0.308785	0.2209
0.593941	0.2259	0.336374	0.2259
0.636922	0.2309	0.362673	0.2309
0.679442	0.2359	0.389687	0.2359
0.721504	0.2409	0.416411	0.2409
0.763105	0.2459	0.442845	0.2459
0.805798	0.2509	0.468989	0.2509
0.846472	0.2559	0.494843	0.2559
0.889759	0.2609	0.521376	0.2609
0.929497	0.2659	0.546645	0.2659
0.967255	0.2709	0.573542	0.2709
1.00759	0.2759	0.598221	0.2759
1.04746	0.2809	0.621661	0.2809
1.08535	0.2859	0.646709	0.2859
1.12129	0.2909	0.671457	0.2909
1.15827	0.2959	0.69497	0.2959
1.19479	0.3009	0.717265	0.3009
1.23085	0.3059	0.740204	0.3059
1.26645	0.3109	0.762853	0.3109
1.29869	0.3159	0.785212	0.3159
1.33339	0.3209	0.807281	0.3209
1.36619	0.3259	0.827252	0.3259
1.39855	0.3309	0.84875	0.3309
1.4333	0.3359	0.869065	0.3359
1.46758	0.3409	0.8891	0.3409
1.48736	0.3459	0.910623	0.3459
1.52076	0.3509	0.931846	0.3509
1.55369	0.3559	0.944028	0.3559
1.58614	0.3609	0.964701	0.3609
1.60441	0.3659	0.985074	0.3659
1.63599	0.3709	1.00515	0.3709
1.6671	0.3759	1.01638	0.3759
1.68426	0.3809	1.0359	0.3809
1.71449	0.3859	1.05513	0.3859
1.74425	0.3909	1.06566	0.3909
1.76031	0.3959	1.08433	0.3959
1.78919	0.4009	1.1027	0.4009
1.80453	0.4059	1.11254	0.4059
1.83254	0.4109	1.13036	0.4109
1.84717	0.4159	1.13974	0.4159
1.87431	0.4209	1.15701	0.4209
1.88823	0.4259	1.16595	0.4259
1.9145	0.4309	1.18267	0.4309
1.9277	0.4359	1.19115	0.4359
1.94058	0.4409	1.20732	0.4409
1.96558	0.4459	1.21535	0.4459
1.97775	0.4509	1.22319	0.4509
1.98961	0.4559	1.23856	0.4559
2.01334	0.4609	1.24594	0.4609
2.02448	0.4659	1.25312	0.4659
2.0353	0.4709	1.2677	0.4709
2.04581	0.4759	1.27443	0.4759
2.056	0.4809	1.28096	0.4809
2.07767	0.4859	1.28729	0.4859
2.08714	0.4909	1.29343	0.4909
2.0963	0.4959	1.3067	0.4959
2.10514	0.5009	1.31238	0.5009
2.11367	0.5059	1.31786	0.5059
2.12188	0.5109	1.32314	0.5109
2.12977	0.5159	1.32823	0.5159
2.13734	0.5209	1.33311	0.5209
2.15576	0.5259	1.33779	0.5259
2.16262	0.5309	1.34227	0.5309
2.16916	0.5359	1.35349	0.5359
2.16446	0.5409	1.35753	0.5409
2.17045	0.5459	1.36136	0.5459
2.17612	0.5509	1.3582	0.5509
2.18147	0.5559	1.36168	0.5559
2.18651	0.5609	1.36496	0.5609
2.1807	0.5659	1.36805	0.5659
2.18518	0.5709	1.37093	0.5709
2.18935	0.5759	1.36707	0.5759
2.19319	0.5809	1.3696	0.5809
2.19673	0.5859	1.37193	0.5859
2.18981	0.5909	1.37407	0.5909
2.19278	0.5959	1.376	0.5959
2.19544	0.6009	1.37144	0.6009
2.18789	0.6059	1.37302	0.6059
2.18999	0.6109	1.3744	0.6109
2.18204	0.6159	1.36944	0.6159
2.18359	0.6209	1.37048	0.6209
2.18482	0.6259	1.36527	0.6259
2.17623	0.6309	1.36595	0.6309
2.17691	0.6359	1.36643	0.6359
2.16793	0.6409	1.36082	0.6409
2.15879	0.6459	1.36095	0.6459
2.15867	0.6509	1.35509	0.6509
2.15824	0.6559	1.34913	0.6559
2.14847	0.6609	1.34877	0.6609
2.13853	0.6659	1.3482	0.6659
2.12844	0.6709	1.34184	0.6709
2.12698	0.6759	1.33538	0.6759
2.11649	0.6809	1.32882	0.6809
2.10585	0.6859	1.3276	0.6859
2.09504	0.6909	1.32079	0.6909
2.08408	0.6959	1.31389	0.6959
2.08135	0.7009	1.30688	0.7009
2.06999	0.7059	1.29977	0.7059
2.05847	0.7109	1.29775	0.7109
2.04679	0.7159	1.29039	0.7159
2.03496	0.7209	1.28293	0.7209
2.02297	0.7259	1.27537	0.7259
2.01081	0.7309	1.26771	0.7309
1.9985	0.7359	1.25995	0.7359
1.98603	0.7409	1.2521	0.7409
1.97341	0.7459	1.24414	0.7459
1.96062	0.7509	1.23608	0.7509
1.94768	0.7559	1.22792	0.7559
1.93457	0.7609	1.21966	0.7609
1.92131	0.7659	1.2113	0.7659
1.91517	0.7709	1.20284	0.7709
1.90151	0.7759	1.19428	0.7759
1.88769	0.7809	1.19012	0.7809
1.87372	0.7859	1.18131	0.7859
1.85959	0.7909	1.1724	0.7909
1.84529	0.7959	1.16339	0.7959
1.83084	0.8009	1.15428	0.8009
1.81441	0.8059	1.14507	0.8059
1.79786	0.8109	1.13576	0.8109
1.78119	0.8159	1.13049	0.8159
1.76441	0.8209	1.12093	0.8209
1.74751	0.8259	1.11128	0.8259
1.7305	0.8309	1.10152	0.8309
1.71337	0.8359	1.0956	0.8359
1.69613	0.8409	1.08559	0.8409
1.67877	0.8459	1.07548	0.8459
1.66129	0.8509	1.06527	0.8509
1.6437	0.8559	1.05496	0.8559
1.626	0.8609	1.04455	0.8609
1.60818	0.8659	1.03768	0.8659
1.59024	0.8709	1.02703	0.8709
1.57219	0.8759	1.01627	0.8759
1.55402	0.8809	1.0089	0.8809
1.53574	0.8859	0.99789	0.8859
1.51734	0.8909	0.986781	0.8909
1.49882	0.8959	0.975572	0.8959
1.48019	0.9009	0.967554	0.9009
1.46145	0.9059	0.956095	0.9059
1.44259	0.9109	0.944536	0.9109
1.42361	0.9159	0.932877	0.9159
1.40452	0.9209	0.924209	0.9209
1.38531	0.9259	0.9123	0.9259
1.36599	0.9309	0.903282	0.9309
1.34655	0.9359	0.891123	0.9359
1.327	0.9409	0.878864	0.9409
1.30733	0.9459	0.869346	0.9459
1.28755	0.9509	0.856837	0.9509
1.26764	0.9559	0.844228	0.9559
1.24763	0.9609	0.83421	0.9609
1.2275	0.9659	0.821351	0.9659
1.20725	0.9709	0.808392	0.9709
1.18689	0.9759	0.795333	0.9759
1.16641	0.9809	0.784665	0.9809
1.14582	0.9859	0.771356	0.9859
1.12511	0.9909	0.757947	0.9909
1.10429	0.9959	0.744438	0.9959
1.08335	1.0009	0.73312	1.0009
1.06262	1.0059	0.719361	1.0059
1.04176	1.0109	0.705502	1.0109
1.02077	1.0159	0.693684	1.0159
0.999645	1.0209	0.679575	1.0209
0.978395	1.0259	0.665366	1.0259
0.957015	1.0309	0.651057	1.0309
0.935505	1.0359	0.638589	1.0359
0.913865	1.0409	0.62403	1.0409
0.892094	1.0459	0.609371	1.0459
0.870194	1.0509	0.594612	1.0509
0.848164	1.0559	0.581494	1.0559
0.826004	1.0609	0.566485	1.0609
0.803713	1.0659	0.551376	1.0659
0.781293	1.0709	0.536167	1.0709
0.758743	1.0759	0.522399	1.0759
0.736063	1.0809	0.50694	1.0809
0.713252	1.0859	0.491381	1.0859
0.690312	1.0909	0.475722	1.0909
0.667242	1.0959	0.461304	1.0959
0.644042	1.1009	0.445395	1.1009
0.620712	1.1059	0.429386	1.1059
0.597251	1.1109	0.413277	1.1109
0.573661	1.1159	0.397068	1.1159
0.549941	1.1209	0.38185	1.1209
0.526091	1.1259	0.365391	1.1259
0.50211	1.1309	0.348832	1.1309
0.478	1.1359	0.332173	1.1359
0.45376	1.1409	0.315414	1.1409
0.42939	1.1459	0.298555	1.1459
0.40489	1.1509	0.281596	1.1509
0.380259	1.1559	0.265278	1.1559
0.355499	1.1609	0.248069	1.1609
0.330609	1.1659	0.231401	1.1659
0.305589	1.1709	0.213942	1.1709
0.280438	1.1759	0.196383	1.1759
0.255158	1.1809	0.178724	1.1809
0.229748	1.1859	0.160965	1.1859
0.204208	1.1909	0.143106	1.1909
0.178538	1.1959	0.125147	1.1959
0.152737	1.2009	0.107088	1.2009
0.126807	1.2059	0.088929	1.2059
0.100747	1.2109	0.07067	1.2109
0.074557	1.2159	0.052452	1.2159
0.048236	1.2209	0.033852	1.2209
0.021786	1.2259	0.015293	1.2259

## Sheet: Figure 7c
H2 (µmol)	O2 (µmol)	Time (h)
0	0	0
24.7844	11.8922	0.5
54.2292	26.6146	1
78.9663	39.4832	1.5
107.958	53.2292	2
133.78	66.3902	2.5
167.197	81.5986	3

## Sheet: Figure 7d
Current denisty (mA cm^-2)	Time (h)
3.6	2.78e-05
3.6	5.56e-05
3.6	8.33e-05
3.6	0.000111
3.6	0.000139
3.59	0.000167
3.59	0.000194
3.59	0.000222
3.59	0.00025
3.59	0.000278
3.59	0.000306
3.59	0.000333
3.59	0.000361
3.59	0.000389
3.59	0.000417
3.59	0.000444
3.58	0.000472
3.58	0.0005
3.58	0.000528
3.58	0.000556
3.58	0.000583
3.58	0.000611
3.58	0.000639
3.58	0.000667
3.57	0.000694
3.57	0.000722
3.57	0.00075
3.57	0.000778
3.57	0.000806
3.57	0.000833
3.57	0.000861
3.57	0.000889
3.57	0.000917
3.56	0.000944
3.56	0.000972
3.56	0.001
3.56	0.00103
3.57	0.00106
3.57	0.00108
3.56	0.00111
3.56	0.00114
3.56	0.00117
3.56	0.00119
3.56	0.00122
3.56	0.00125
3.56	0.00128
3.56	0.00131
3.56	0.00133
3.56	0.00136
3.56	0.00139
3.55	0.00142
3.55	0.00144
3.55	0.00147
3.55	0.0015
3.56	0.00153
3.55	0.00156
3.55	0.00158
3.55	0.00161
3.55	0.00164
3.55	0.00167
3.55	0.00169
3.55	0.00172
3.55	0.00175
3.55	0.00178
3.55	0.00181
3.55	0.00183
3.55	0.00186
3.55	0.00189
3.55	0.00192
3.55	0.00194
3.55	0.00197
3.55	0.002
3.54	0.00203
3.54	0.00206
3.54	0.00208
3.54	0.00211
3.54	0.00214
3.54	0.00217
3.54	0.00219
3.54	0.00222
3.54	0.00225
3.54	0.00228
3.54	0.00231
3.54	0.00233
3.54	0.00236
3.54	0.00239
3.54	0.00242
3.54	0.00244
3.54	0.00247
3.54	0.0025
3.54	0.00253
3.54	0.00256
3.54	0.00258
3.54	0.00261
3.54	0.00264
3.54	0.00267
3.54	0.00269
3.54	0.00272
3.54	0.00275
3.53	0.00278
3.53	0.00281
3.53	0.00283
3.53	0.00286
3.53	0.00289
3.53	0.00292
3.53	0.00294
3.53	0.00297
3.53	0.003
3.53	0.00303
3.53	0.00306
3.53	0.00308
3.53	0.00311
3.53	0.00314
3.53	0.00317
3.53	0.00319
3.53	0.00322
3.53	0.00325
3.53	0.00328
3.53	0.00331
3.53	0.00333
3.53	0.00336
3.53	0.00339
3.53	0.00342
3.53	0.00344
3.53	0.00347
3.53	0.0035
3.53	0.00353
3.53	0.00356
3.53	0.00358
3.53	0.00361
3.53	0.00364
3.53	0.00367
3.53	0.00369
3.52	0.00372
3.52	0.00375
3.52	0.00378
3.52	0.00381
3.52	0.00383
3.52	0.00386
3.52	0.00389
3.52	0.00392
3.52	0.00394
3.52	0.00397
3.52	0.004
3.52	0.00403
3.52	0.00406
3.52	0.00408
3.52	0.00411
3.52	0.00414
3.52	0.00417
3.52	0.00419
3.52	0.00422
3.52	0.00425
3.52	0.00428
3.52	0.00431
3.52	0.00433
3.52	0.00436
3.52	0.00439
3.52	0.00442
3.52	0.00444
3.52	0.00447
3.52	0.0045
3.52	0.00453
3.52	0.00456
3.52	0.00458
3.52	0.00461
3.52	0.00464
3.52	0.00467
3.52	0.00469
3.52	0.00472
3.52	0.00475
3.52	0.00478
3.52	0.00481
3.52	0.00483
3.52	0.00486
3.52	0.00489
3.52	0.00492
3.52	0.00494
3.51	0.00497
3.52	0.005
3.52	0.00503
3.52	0.00506
3.52	0.00508
3.51	0.00511
3.51	0.00514
3.51	0.00517
3.51	0.00519
3.51	0.00522
3.51	0.00525
3.51	0.00528
3.51	0.00531
3.51	0.00533
3.51	0.00536
3.51	0.00539
3.51	0.00542
3.51	0.00544
3.51	0.00547
3.51	0.0055
3.51	0.00553
3.51	0.00556
3.51	0.00558
3.51	0.00561
3.51	0.00564
3.51	0.00567
3.51	0.00569
3.51	0.00572
3.51	0.00575
3.51	0.00578
3.51	0.00581
3.51	0.00583
3.51	0.00586
3.51	0.00589
3.51	0.00592
3.51	0.00594
3.51	0.00597
3.51	0.006
3.51	0.00603
3.51	0.00606
3.51	0.00608
3.51	0.00611
3.51	0.00614
3.51	0.00617
3.51	0.00619
3.51	0.00622
3.51	0.00625
3.51	0.00628
3.51	0.00631
3.51	0.00633
3.51	0.00636
3.51	0.00639
3.5	0.00642
3.51	0.00644
3.51	0.00647
3.51	0.0065
3.51	0.00653
3.51	0.00656
3.51	0.00658
3.51	0.00661
3.5	0.00664
3.5	0.00667
3.5	0.00669
3.5	0.00672
3.51	0.00675
3.51	0.00678
3.51	0.00681
3.51	0.00683
3.5	0.00686
3.51	0.00689
3.5	0.00692
3.5	0.00694
3.5	0.00697
3.51	0.007
3.51	0.00703
3.5	0.00706
3.5	0.00708
3.51	0.00711
3.5	0.00714
3.5	0.00717
3.5	0.00719
3.5	0.00722
3.5	0.00725
3.5	0.00728
3.5	0.00731
3.5	0.00733
3.5	0.00736
3.5	0.00739
3.5	0.00742
3.5	0.00744
3.5	0.00747
3.5	0.0075
3.5	0.00753
3.5	0.00756
3.5	0.00758
3.5	0.00761
3.5	0.00764
3.5	0.00767
3.5	0.00769
3.5	0.00772
3.5	0.00775
3.5	0.00778
3.5	0.00781
3.5	0.00783
3.5	0.00786
3.5	0.00789
3.5	0.00792
3.5	0.00794
3.5	0.00797
3.5	0.008
3.5	0.00803
3.5	0.00806
3.5	0.00808
3.5	0.00811
3.5	0.00814
3.5	0.00817
3.49	0.00819
3.49	0.00822
3.49	0.00825
3.49	0.00828
3.5	0.00831
3.5	0.00833
3.5	0.00836
3.5	0.00839
3.5	0.00842
3.5	0.00844
3.5	0.00847
3.5	0.0085
3.5	0.00853
3.5	0.00856
3.5	0.00858
3.5	0.00861
3.5	0.00864
3.5	0.00867
3.5	0.00869
3.5	0.00872
3.49	0.00875
3.5	0.00878
3.49	0.00881
3.49	0.00883
3.49	0.00886
3.49	0.00889
3.5	0.00892
3.49	0.00894
3.49	0.00897
3.49	0.009
3.49	0.00903
3.49	0.00906
3.49	0.00908
3.49	0.00911
3.49	0.00914
3.49	0.00917
3.49	0.00919
3.49	0.00922
3.49	0.00925
3.49	0.00928
3.49	0.00931
3.49	0.00933
3.49	0.00936
3.49	0.00939
3.49	0.00942
3.49	0.00944
3.49	0.00947
3.49	0.0095
3.49	0.00953
3.49	0.00956
3.49	0.00958
3.49	0.00961
3.49	0.00964
3.49	0.00967
3.49	0.00969
3.49	0.00972
3.49	0.00975
3.49	0.00978
3.49	0.00981
3.49	0.00983
3.49	0.00986
3.49	0.00989
3.49	0.00992
3.49	0.00994
3.49	0.00997
3.49	0.01
3.49	0.01
3.49	0.0101
3.49	0.0101
3.49	0.0101
3.49	0.0101
3.49	0.0102
3.49	0.0102
3.49	0.0102
3.49	0.0103
3.49	0.0103
3.49	0.0103
3.49	0.0103
3.49	0.0104
3.49	0.0104
3.49	0.0104
3.49	0.0104
3.49	0.0105
3.49	0.0105
3.49	0.0105
3.49	0.0106
3.49	0.0106
3.49	0.0106
3.49	0.0106
3.49	0.0107
3.49	0.0107
3.49	0.0107
3.49	0.0108
3.49	0.0108
3.49	0.0108
3.49	0.0108
3.49	0.0109
3.49	0.0109
3.49	0.0109
3.49	0.0109
3.49	0.011
3.49	0.011
3.49	0.011
3.49	0.0111
3.49	0.0111
3.49	0.0111
3.49	0.0111
3.49	0.0112
3.49	0.0112
3.49	0.0112
3.49	0.0113
3.49	0.0113
3.49	0.0113
3.49	0.0113
3.49	0.0114
3.49	0.0114
3.49	0.0114
3.49	0.0114
3.49	0.0115
3.49	0.0115
3.49	0.0115
3.49	0.0116
3.49	0.0116
3.49	0.0116
3.49	0.0116
3.49	0.0117
3.49	0.0117
3.49	0.0117
3.49	0.0118
3.49	0.0118
3.49	0.0118
3.49	0.0118
3.49	0.0119
3.49	0.0119
3.49	0.0119
3.48	0.0119
3.49	0.012
3.48	0.012
3.49	0.012
3.49	0.0121
3.49	0.0121
3.49	0.0121
3.49	0.0121
3.49	0.0122
3.49	0.0122
3.49	0.0122
3.49	0.0123
3.49	0.0123
3.49	0.0123
3.49	0.0123
3.48	0.0124
3.48	0.0124
3.48	0.0124
3.48	0.0124
3.48	0.0125
3.48	0.0125
3.49	0.0125
3.49	0.0126
3.49	0.0126
3.49	0.0126
3.49	0.0126
3.49	0.0127
3.49	0.0127
3.48	0.0127
3.49	0.0128
3.49	0.0128
3.48	0.0128
3.48	0.0128
3.49	0.0129
3.49	0.0129
3.48	0.0129
3.48	0.0129
3.48	0.013
3.48	0.013
3.49	0.013
3.49	0.0131
3.49	0.0131
3.49	0.0131
3.48	0.0131
3.49	0.0132
3.48	0.0132
3.49	0.0132
3.49	0.0133
3.49	0.0133
3.49	0.0133
3.48	0.0133
3.48	0.0134
3.48	0.0134
3.48	0.0134
3.49	0.0134
3.49	0.0135
3.48	0.0135
3.48	0.0135
3.49	0.0136
3.48	0.0136
3.48	0.0136
3.48	0.0136
3.48	0.0137
3.48	0.0137
3.48	0.0137
3.48	0.0138
3.48	0.0138
3.49	0.0138
3.48	0.0138
3.48	0.0139
3.48	0.0139
3.48	0.0139
3.48	0.0139
3.48	0.014
3.48	0.014
3.48	0.014
3.48	0.0141
3.48	0.0141
3.48	0.0141
3.48	0.0141
3.48	0.0142
3.48	0.0142
3.48	0.0142
3.48	0.0143
3.48	0.0143
3.48	0.0143
3.48	0.0143
3.48	0.0144
3.48	0.0144
3.48	0.0144
3.48	0.0144
3.48	0.0145
3.48	0.0145
3.48	0.0145
3.48	0.0146
3.48	0.0146
3.48	0.0146
3.48	0.0146
3.48	0.0147
3.48	0.0147
3.48	0.0147
3.49	0.0148
3.48	0.0148
3.48	0.0148
3.48	0.0148
3.48	0.0149
3.48	0.0149
3.48	0.0149
3.48	0.0149
3.48	0.015
3.48	0.015
3.48	0.015
3.48	0.0151
3.48	0.0151
3.48	0.0151
3.48	0.0151
3.48	0.0152
3.48	0.0152
3.49	0.0152
3.48	0.0153
3.48	0.0153
3.48	0.0153
3.48	0.0153
3.48	0.0154
3.48	0.0154
3.48	0.0154
3.48	0.0154
3.48	0.0155
3.48	0.0155
3.48	0.0155
3.48	0.0156
3.48	0.0156
3.48	0.0156
3.48	0.0156
3.48	0.0157
3.48	0.0157
3.48	0.0157
3.48	0.0158
3.48	0.0158
3.48	0.0158
3.48	0.0158
3.48	0.0159
3.48	0.0159
3.48	0.0159
3.48	0.0159
3.48	0.016
3.48	0.016
3.48	0.016
3.48	0.0161
3.48	0.0161
3.48	0.0161
3.48	0.0161
3.48	0.0162
3.48	0.0162
3.48	0.0162
3.48	0.0163
3.48	0.0163
3.48	0.0163
3.48	0.0163
3.48	0.0164
3.48	0.0164
3.48	0.0164
3.48	0.0164
3.48	0.0165
3.48	0.0165
3.48	0.0165
3.48	0.0166
3.48	0.0166
3.48	0.0166
3.48	0.0166
3.48	0.0167
3.48	0.0167
3.48	0.0167
3.48	0.0168
3.48	0.0168
3.48	0.0168
3.48	0.0168
3.48	0.0169
3.48	0.0169
3.48	0.0169
3.48	0.0169
3.48	0.017
3.48	0.017
3.48	0.017
3.48	0.0171
3.48	0.0171
3.48	0.0171
3.48	0.0171
3.48	0.0172
3.48	0.0172
3.48	0.0172
3.48	0.0173
3.48	0.0173
3.48	0.0173
3.48	0.0173
3.48	0.0174
3.48	0.0174
3.48	0.0174
3.48	0.0174
3.48	0.0175
3.48	0.0175
3.48	0.0175
3.48	0.0176
3.48	0.0176
3.48	0.0176
3.48	0.0176
3.48	0.0177
3.48	0.0177
3.48	0.0177
3.48	0.0178
3.48	0.0178
3.48	0.0178
3.48	0.0178
3.48	0.0179
3.48	0.0179
3.48	0.0179
3.48	0.0179
3.48	0.018
3.48	0.018
3.48	0.018
3.48	0.0181
3.48	0.0181
3.48	0.0181
3.48	0.0181
3.48	0.0182
3.48	0.0182
3.48	0.0182
3.48	0.0183
3.48	0.0183
3.48	0.0183
3.48	0.0183
3.48	0.0184
3.48	0.0184
3.48	0.0184
3.48	0.0184
3.48	0.0185
3.48	0.0185
3.48	0.0185
3.48	0.0186
3.48	0.0186
3.48	0.0186
3.48	0.0186
3.48	0.0187
3.48	0.0187
3.48	0.0187
3.48	0.0188
3.48	0.0188
3.48	0.0188
3.48	0.0188
3.48	0.0189
3.48	0.0189
3.48	0.0189
3.48	0.0189
3.48	0.019
3.48	0.019
3.48	0.019
3.48	0.0191
3.48	0.0191
3.48	0.0191
3.48	0.0191
3.48	0.0192
3.48	0.0192
3.48	0.0192
3.48	0.0193
3.48	0.0193
3.48	0.0193
3.48	0.0193
3.48	0.0194
3.48	0.0194
3.48	0.0194
3.48	0.0194
3.48	0.0195
3.48	0.0195
3.48	0.0195
3.48	0.0196
3.48	0.0196
3.48	0.0196
3.48	0.0196
3.48	0.0197
3.48	0.0197
3.48	0.0197
3.48	0.0198
3.48	0.0198
3.48	0.0198
3.48	0.0198
3.48	0.0199
3.47	0.0199
3.48	0.0199
3.48	0.0199
3.48	0.02
3.48	0.02
3.48	0.02
3.48	0.0201
3.48	0.0201
3.47	0.0201
3.48	0.0201
3.48	0.0202
3.48	0.0202
3.48	0.0202
3.48	0.0203
3.48	0.0203
3.48	0.0203
3.48	0.0203
3.48	0.0204
3.48	0.0204
3.48	0.0204
3.48	0.0204
3.48	0.0205
3.48	0.0205
3.48	0.0205
3.48	0.0206
3.48	0.0206
3.48	0.0206
3.48	0.0206
3.48	0.0207
3.48	0.0207
3.48	0.0207
3.48	0.0208
3.48	0.0208
3.48	0.0208
3.48	0.0208
3.48	0.0209
3.48	0.0209
3.48	0.0209
3.48	0.0209
3.47	0.021
3.47	0.021
3.47	0.021
3.47	0.0211
3.47	0.0211
3.48	0.0211
3.48	0.0211
3.48	0.0212
3.48	0.0212
3.48	0.0212
3.48	0.0213
3.48	0.0213
3.48	0.0213
3.48	0.0213
3.48	0.0214
3.48	0.0214
3.48	0.0214
3.48	0.0214
3.48	0.0215
3.48	0.0215
3.48	0.0215
3.48	0.0216
3.48	0.0216
3.48	0.0216
3.48	0.0216
3.47	0.0217
3.48	0.0217
3.48	0.0217
3.48	0.0218
3.48	0.0218
3.48	0.0218
3.48	0.0218
3.48	0.0219
3.48	0.0219
3.48	0.0219
3.48	0.0219
3.47	0.022
3.48	0.022
3.48	0.022
3.48	0.0221
3.47	0.0221
3.48	0.0221
3.48	0.0221
3.47	0.0222
3.48	0.0222
3.48	0.0222
3.47	0.0223
3.47	0.0223
3.48	0.0223
3.48	0.0223
3.48	0.0224
3.48	0.0224
3.48	0.0224
3.48	0.0224
3.48	0.0225
3.48	0.0225
3.48	0.0225
3.47	0.0226
3.47	0.0226
3.47	0.0226
3.48	0.0226
3.47	0.0227
3.47	0.0227
3.47	0.0227
3.47	0.0228
3.47	0.0228
3.47	0.0228
3.47	0.0228
3.47	0.0229
3.48	0.0229
3.47	0.0229
3.47	0.0229
3.48	0.023
3.48	0.023
3.48	0.023
3.48	0.0231
3.48	0.0231
3.48	0.0231
3.48	0.0231
3.48	0.0232
3.47	0.0232
3.47	0.0232
3.47	0.0233
3.47	0.0233
3.47	0.0233
3.47	0.0233
3.47	0.0234
3.47	0.0234
3.47	0.0234
3.48	0.0234
3.48	0.0235
3.47	0.0235
3.47	0.0235
3.47	0.0236
3.47	0.0236
3.47	0.0236
3.47	0.0236
3.47	0.0237
3.47	0.0237
3.47	0.0237
3.47	0.0238
3.47	0.0238
3.47	0.0238
3.48	0.0238
3.48	0.0239
3.48	0.0239
3.47	0.0239
3.47	0.0239
3.47	0.024
3.47	0.024
3.48	0.024
3.48	0.0241
3.47	0.0241
3.48	0.0241
3.47	0.0241
3.47	0.0242
3.47	0.0242
3.47	0.0242
3.48	0.0243
3.48	0.0243
3.48	0.0243
3.48	0.0243
3.48	0.0244
3.47	0.0244
3.47	0.0244
3.47	0.0244
3.47	0.0245
3.47	0.0245
3.48	0.0245
3.47	0.0246
3.47	0.0246
3.47	0.0246
3.47	0.0246
3.48	0.0247
3.47	0.0247
3.48	0.0247
3.48	0.0248
3.48	0.0248
3.48	0.0248
3.48	0.0248
3.48	0.0249
3.47	0.0249
3.47	0.0249
3.47	0.0249
3.48	0.025
3.47	0.025
3.47	0.025
3.47	0.0251
3.47	0.0251
3.47	0.0251
3.47	0.0251
3.47	0.0252
3.47	0.0252
3.48	0.0252
3.47	0.0253
3.47	0.0253
3.48	0.0253
3.47	0.0253
3.47	0.0254
3.47	0.0254
3.47	0.0254
3.48	0.0254
3.47	0.0255
3.47	0.0255
3.47	0.0255
3.47	0.0256
3.47	0.0256
3.47	0.0256
3.47	0.0256
3.47	0.0257
3.47	0.0257
3.47	0.0257
3.47	0.0258
3.47	0.0258
3.47	0.0258
3.48	0.0258
3.48	0.0259
3.48	0.0259
3.47	0.0259
3.47	0.0259
3.48	0.026
3.47	0.026
3.47	0.026
3.47	0.0261
3.47	0.0261
3.47	0.0261
3.47	0.0261
3.47	0.0262
3.47	0.0262
3.47	0.0262
3.47	0.0263
3.47	0.0263
3.47	0.0263
3.47	0.0263
3.47	0.0264
3.47	0.0264
3.47	0.0264
3.47	0.0264
3.48	0.0265
3.47	0.0265
3.47	0.0265
3.47	0.0266
3.47	0.0266
3.47	0.0266
3.48	0.0266
3.48	0.0267
3.48	0.0267
3.48	0.0267
3.47	0.0268
3.47	0.0268
3.48	0.0268
3.47	0.0268
3.47	0.0269
3.47	0.0269
3.47	0.0269
3.48	0.0269
3.47	0.027
3.47	0.027
3.47	0.027
3.47	0.0271
3.47	0.0271
3.47	0.0271
3.47	0.0271
3.47	0.0272
3.47	0.0272
3.47	0.0272
3.47	0.0273
3.47	0.0273
3.47	0.0273
3.47	0.0273
3.47	0.0274
3.47	0.0274
3.47	0.0274
3.47	0.0274
3.47	0.0275
3.47	0.0275
3.47	0.0275
3.47	0.0276
3.48	0.0276
3.47	0.0276
3.47	0.0276
3.47	0.0277
3.47	0.0277
3.47	0.0277
3.47	0.0278
3.47	0.0278
3.48	0.0278
3.47	0.0278
3.47	0.0279
3.47	0.0279
3.47	0.0279
3.48	0.0279
3.47	0.028
3.47	0.028
3.47	0.028
3.47	0.0281
3.47	0.0281
3.48	0.0281
3.47	0.0281
3.47	0.0282
3.47	0.0282
3.47	0.0282
3.47	0.0283
3.47	0.0283
3.47	0.0283
3.47	0.0283
3.47	0.0284
3.47	0.0284
3.47	0.0284
3.48	0.0284
3.47	0.0285
3.47	0.0285
3.47	0.0285
3.47	0.0286
3.47	0.0286
3.47	0.0286
3.47	0.0286
3.47	0.0287
3.47	0.0287
3.47	0.0287
3.47	0.0288
3.47	0.0288
3.47	0.0288
3.47	0.0288
3.47	0.0289
3.47	0.0289
3.47	0.0289
3.47	0.0289
3.47	0.029
3.47	0.029
3.47	0.029
3.47	0.0291
3.47	0.0291
3.47	0.0291
3.47	0.0291
3.47	0.0292
3.47	0.0292
3.47	0.0292
3.47	0.0293
3.48	0.0293
3.47	0.0293
3.47	0.0293
3.47	0.0294
3.48	0.0294
3.47	0.0294
3.47	0.0294
3.47	0.0295
3.48	0.0295
3.48	0.0295
3.47	0.0296
3.47	0.0296
3.47	0.0296
3.47	0.0296
3.47	0.0297
3.47	0.0297
3.47	0.0297
3.47	0.0298
3.47	0.0298
3.47	0.0298
3.47	0.0298
3.47	0.0299
3.47	0.0299
3.47	0.0299
3.47	0.0299
3.47	0.03
3.47	0.03
3.47	0.03
3.47	0.0301
3.47	0.0301
3.47	0.0301
3.47	0.0301
3.47	0.0302
3.47	0.0302
3.47	0.0302
3.47	0.0303
3.47	0.0303
3.47	0.0303
3.47	0.0303
3.47	0.0304
3.47	0.0304
3.47	0.0304
3.47	0.0304
3.47	0.0305
3.47	0.0305
3.47	0.0305
3.47	0.0306
3.48	0.0306
3.48	0.0306
3.47	0.0306
3.47	0.0307
3.47	0.0307
3.47	0.0307
3.48	0.0308
3.47	0.0308
3.47	0.0308
3.47	0.0308
3.47	0.0309
3.47	0.0309
3.48	0.0309
3.48	0.0309
3.47	0.031
3.47	0.031
3.48	0.031
3.48	0.0311
3.47	0.0311
3.47	0.0311
3.47	0.0311
3.47	0.0312
3.47	0.0312
3.47	0.0312
3.47	0.0313
3.47	0.0313
3.47	0.0313
3.47	0.0313
3.48	0.0314
3.47	0.0314
3.47	0.0314
3.47	0.0314
3.47	0.0315
3.47	0.0315
3.47	0.0315
3.47	0.0316
3.47	0.0316
3.47	0.0316
3.47	0.0316
3.47	0.0317
3.47	0.0317
3.47	0.0317
3.47	0.0318
3.47	0.0318
3.47	0.0318
3.47	0.0318
3.47	0.0319
3.47	0.0319
3.47	0.0319
3.47	0.0319
3.48	0.032
3.47	0.032
3.47	0.032
3.47	0.0321
3.47	0.0321
3.48	0.0321
3.47	0.0321
3.47	0.0322
3.47	0.0322
3.47	0.0322
3.47	0.0323
3.47	0.0323
3.47	0.0323
3.47	0.0323
3.47	0.0324
3.47	0.0324
3.47	0.0324
3.47	0.0324
3.47	0.0325
3.47	0.0325
3.47	0.0325
3.47	0.0326
3.47	0.0326
3.47	0.0326
3.47	0.0326
3.47	0.0327
3.47	0.0327
3.47	0.0327
3.47	0.0328
3.47	0.0328
3.47	0.0328
3.47	0.0328
3.47	0.0329
3.47	0.0329
3.47	0.0329
3.47	0.0329
3.48	0.033
3.47	0.033
3.47	0.033
3.47	0.0331
3.47	0.0331
3.47	0.0331
3.48	0.0331
3.47	0.0332
3.47	0.0332
3.47	0.0332
3.48	0.0333
3.47	0.0333
3.47	0.0333
3.47	0.0333
3.47	0.0334
3.47	0.0334
3.47	0.0334
3.47	0.0334
3.47	0.0335
3.47	0.0335
3.47	0.0335
3.47	0.0336
3.47	0.0336
3.47	0.0336
3.47	0.0336
3.47	0.0337
3.47	0.0337
3.47	0.0337
3.47	0.0338
3.48	0.0338
3.48	0.0338
3.47	0.0338
3.47	0.0339
3.47	0.0339
3.48	0.0339
3.47	0.0339
3.47	0.034
3.48	0.034
3.48	0.034
3.48	0.0341
3.48	0.0341
3.48	0.0341
3.47	0.0341
3.47	0.0342
3.48	0.0342
3.48	0.0342
3.47	0.0343
3.47	0.0343
3.47	0.0343
3.47	0.0343
3.48	0.0344
3.48	0.0344
3.47	0.0344
3.47	0.0344
3.47	0.0345
3.47	0.0345
3.47	0.0345
3.47	0.0346
3.47	0.0346
3.47	0.0346
3.47	0.0346
3.47	0.0347
3.47	0.0347
3.47	0.0347
3.47	0.0348
3.47	0.0348
3.47	0.0348
3.48	0.0348
3.47	0.0349
3.47	0.0349
3.47	0.0349
3.47	0.0349
3.47	0.035
3.48	0.035
3.47	0.035
3.47	0.0351
3.47	0.0351
3.47	0.0351
3.47	0.0351
3.47	0.0352
3.47	0.0352
3.47	0.0352
3.47	0.0353
3.47	0.0353
3.47	0.0353
3.47	0.0353
3.47	0.0354
3.47	0.0354
3.47	0.0354
3.47	0.0354
3.47	0.0355
3.47	0.0355
3.47	0.0355
3.47	0.0356
3.47	0.0356
3.47	0.0356
3.47	0.0356
3.47	0.0357
3.47	0.0357
3.47	0.0357
3.47	0.0358
3.47	0.0358
3.47	0.0358
3.47	0.0358
3.47	0.0359
3.47	0.0359
3.47	0.0359
3.47	0.0359
3.47	0.036
3.47	0.036
3.47	0.036
3.47	0.0361
3.47	0.0361
3.47	0.0361
3.48	0.0361
3.48	0.0362
3.48	0.0362
3.47	0.0362
3.47	0.0363
3.47	0.0363
3.47	0.0363
3.47	0.0363
3.47	0.0364
3.47	0.0364
3.47	0.0364
3.47	0.0364
3.47	0.0365
3.47	0.0365
3.47	0.0365
3.47	0.0366
3.47	0.0366
3.47	0.0366
3.47	0.0366
3.47	0.0367
3.47	0.0367
3.47	0.0367
3.47	0.0368
3.47	0.0368
3.47	0.0368
3.47	0.0368
3.47	0.0369
3.47	0.0369
3.47	0.0369
3.47	0.0369
3.47	0.037
3.47	0.037
3.47	0.037
3.47	0.0371
3.47	0.0371
3.47	0.0371
3.47	0.0371
3.47	0.0372
3.47	0.0372
3.47	0.0372
3.47	0.0373
3.47	0.0373
3.47	0.0373
3.47	0.0373
3.47	0.0374
3.47	0.0374
3.47	0.0374
3.47	0.0374
3.47	0.0375
3.47	0.0375
3.47	0.0375
3.47	0.0376
3.47	0.0376
3.47	0.0376
3.47	0.0376
3.47	0.0377
3.47	0.0377
3.47	0.0377
3.47	0.0378
3.47	0.0378
3.47	0.0378
3.47	0.0378
3.47	0.0379
3.47	0.0379
3.47	0.0379
3.47	0.0379
3.47	0.038
3.47	0.038
3.47	0.038
3.48	0.0381
3.48	0.0381
3.47	0.0381
3.47	0.0381
3.47	0.0382
3.47	0.0382
3.47	0.0382
3.47	0.0383
3.47	0.0383
3.48	0.0383
3.48	0.0383
3.47	0.0384
3.47	0.0384
3.47	0.0384
3.47	0.0384
3.47	0.0385
3.48	0.0385
3.48	0.0385
3.48	0.0386
3.47	0.0386
3.47	0.0386
3.48	0.0386
3.47	0.0387
3.47	0.0387
3.47	0.0387
3.47	0.0388
3.47	0.0388
3.47	0.0388
3.47	0.0388
3.47	0.0389
3.47	0.0389
3.47	0.0389
3.48	0.0389
3.47	0.039
3.47	0.039
3.47	0.039
3.48	0.0391
3.47	0.0391
3.47	0.0391
3.47	0.0391
3.47	0.0392
3.48	0.0392
3.48	0.0392
3.48	0.0393
3.47	0.0393
3.47	0.0393
3.48	0.0393
3.48	0.0394
3.47	0.0394
3.47	0.0394
3.48	0.0394
3.48	0.0395
3.48	0.0395
3.47	0.0395
3.48	0.0396
3.48	0.0396
3.48	0.0396
3.48	0.0396
3.47	0.0397
3.47	0.0397
3.47	0.0397
3.47	0.0398
3.47	0.0398
3.48	0.0398
3.47	0.0398
3.47	0.0399
3.47	0.0399
3.47	0.0399
3.47	0.0399
3.48	0.04
3.47	0.04
3.47	0.04
3.47	0.0401
3.47	0.0401
3.47	0.0401
3.47	0.0401
3.48	0.0402
3.47	0.0402
3.47	0.0402
3.47	0.0403
3.47	0.0403
3.47	0.0403
3.47	0.0403
3.47	0.0404
3.47	0.0404
3.47	0.0404
3.47	0.0404
3.47	0.0405
3.47	0.0405
3.47	0.0405
3.47	0.0406
3.47	0.0406
3.47	0.0406
3.47	0.0406
3.48	0.0407
3.48	0.0407
3.48	0.0407
3.48	0.0408
3.48	0.0408
3.48	0.0408
3.48	0.0408
3.48	0.0409
3.48	0.0409
3.48	0.0409
3.48	0.0409
3.47	0.041
3.47	0.041
3.47	0.041
3.47	0.0411
3.47	0.0411
3.48	0.0411
3.47	0.0411
3.47	0.0412
3.47	0.0412
3.47	0.0412
3.47	0.0413
3.47	0.0413
3.48	0.0413
3.48	0.0413
3.47	0.0414
3.47	0.0414
3.47	0.0414
3.47	0.0414
3.47	0.0415
3.48	0.0415
3.48	0.0415
3.47	0.0416
3.48	0.0416
3.47	0.0416
3.47	0.0416
3.47	0.0417
3.47	0.0417
3.47	0.0417
3.47	0.0418
3.47	0.0418
3.47	0.0418
3.48	0.0418
3.48	0.0419
3.48	0.0419
3.47	0.0419
3.48	0.0419
3.48	0.042
3.47	0.042
3.47	0.042
3.48	0.0421
3.48	0.0421
3.48	0.0421
3.48	0.0421
3.48	0.0422
3.48	0.0422
3.47	0.0422
3.47	0.0423
3.47	0.0423
3.48	0.0423
3.48	0.0423
3.47	0.0424
3.47	0.0424
3.48	0.0424
3.48	0.0424
3.48	0.0425
3.48	0.0425
3.48	0.0425
3.48	0.0426
3.48	0.0426
3.48	0.0426
3.48	0.0426
3.48	0.0427
3.48	0.0427
3.48	0.0427
3.48	0.0428
3.48	0.0428
3.48	0.0428
3.48	0.0428
3.48	0.0429
3.48	0.0429
3.47	0.0429
3.47	0.0429
3.48	0.043
3.48	0.043
3.47	0.043
3.47	0.0431
3.48	0.0431
3.48	0.0431
3.47	0.0431
3.47	0.0432
3.47	0.0432
3.47	0.0432
3.47	0.0433
3.47	0.0433
3.47	0.0433
3.48	0.0433
3.47	0.0434
3.48	0.0434
3.48	0.0434
3.48	0.0434
3.47	0.0435
3.48	0.0435
3.47	0.0435
3.48	0.0436
3.48	0.0436
3.47	0.0436
3.47	0.0436
3.48	0.0437
3.48	0.0437
3.48	0.0437
3.48	0.0438
3.47	0.0438
3.47	0.0438
3.47	0.0438
3.48	0.0439
3.48	0.0439
3.48	0.0439
3.48	0.0439
3.48	0.044
3.48	0.044
3.48	0.044
3.48	0.0441
3.48	0.0441
3.48	0.0441
3.48	0.0441
3.48	0.0442
3.48	0.0442
3.48	0.0442
3.47	0.0443
3.48	0.0443
3.48	0.0443
3.47	0.0443
3.47	0.0444
3.47	0.0444
3.48	0.0444
3.48	0.0444
3.47	0.0445
3.47	0.0445
3.48	0.0445
3.47	0.0446
3.47	0.0446
3.47	0.0446
3.47	0.0446
3.47	0.0447
3.47	0.0447
3.47	0.0447
3.48	0.0448
3.47	0.0448
3.47	0.0448
3.48	0.0448
3.48	0.0449
3.48	0.0449
3.48	0.0449
3.48	0.0449
3.48	0.045
3.48	0.045
3.47	0.045
3.47	0.0451
3.48	0.0451
3.48	0.0451
3.47	0.0451
3.47	0.0452
3.48	0.0452
3.48	0.0452
3.47	0.0453
3.47	0.0453
3.48	0.0453
3.48	0.0453
3.47	0.0454
3.47	0.0454
3.47	0.0454
3.47	0.0454
3.47	0.0455
3.47	0.0455
3.48	0.0455
3.48	0.0456
3.47	0.0456
3.48	0.0456
3.48	0.0456
3.47	0.0457
3.47	0.0457
3.47	0.0457
3.47	0.0458
3.47	0.0458
3.47	0.0458
3.48	0.0458
3.47	0.0459
3.47	0.0459
3.47	0.0459
3.48	0.0459
3.47	0.046
3.47	0.046
3.47	0.046
3.48	0.0461
3.47	0.0461
3.48	0.0461
3.48	0.0461
3.47	0.0462
3.48	0.0462
3.48	0.0462
3.48	0.0463
3.47	0.0463
3.47	0.0463
3.47	0.0463
3.47	0.0464
3.47	0.0464
3.47	0.0464
3.47	0.0464
3.47	0.0465
3.47	0.0465
3.48	0.0465
3.48	0.0466
3.47	0.0466
3.47	0.0466
3.47	0.0466
3.47	0.0467
3.47	0.0467
3.47	0.0467
3.47	0.0468
3.48	0.0468
3.47	0.0468
3.47	0.0468
3.47	0.0469
3.48	0.0469
3.48	0.0469
3.47	0.0469
3.47	0.047
3.47	0.047
3.47	0.047
3.47	0.0471
3.48	0.0471
3.48	0.0471
3.47	0.0471
3.47	0.0472
3.47	0.0472
3.47	0.0472
3.47	0.0473
3.47	0.0473
3.47	0.0473
3.47	0.0473
3.47	0.0474
3.47	0.0474
3.47	0.0474
3.47	0.0474
3.48	0.0475
3.47	0.0475
3.47	0.0475
3.47	0.0476
3.47	0.0476
3.47	0.0476
3.48	0.0476
3.48	0.0477
3.47	0.0477
3.47	0.0477
3.47	0.0478
3.47	0.0478
3.47	0.0478
3.47	0.0478
3.47	0.0479
3.48	0.0479
3.48	0.0479
3.48	0.0479
3.48	0.048
3.47	0.048
3.47	0.048
3.47	0.0481
3.47	0.0481
3.47	0.0481
3.47	0.0481
3.47	0.0482
3.48	0.0482
3.47	0.0482
3.47	0.0483
3.48	0.0483
3.48	0.0483
3.47	0.0483
3.48	0.0484
3.48	0.0484
3.48	0.0484
3.47	0.0484
3.47	0.0485
3.47	0.0485
3.47	0.0485
3.47	0.0486
3.47	0.0486
3.47	0.0486
3.47	0.0486
3.47	0.0487
3.47	0.0487
3.47	0.0487
3.47	0.0488
3.47	0.0488
3.47	0.0488
3.47	0.0488
3.47	0.0489
3.47	0.0489
3.47	0.0489
3.47	0.0489
3.47	0.049
3.47	0.049
3.47	0.049
3.48	0.0491
3.47	0.0491
3.47	0.0491
3.47	0.0491
3.47	0.0492
3.47	0.0492
3.47	0.0492
3.47	0.0493
3.48	0.0493
3.47	0.0493
3.48	0.0493
3.48	0.0494
3.48	0.0494
3.48	0.0494
3.48	0.0494
3.47	0.0495
3.47	0.0495
3.48	0.0495
3.47	0.0496
3.47	0.0496
3.47	0.0496
3.48	0.0496
3.48	0.0497
3.47	0.0497
3.47	0.0497
3.47	0.0498
3.47	0.0498
3.47	0.0498
3.47	0.0498
3.47	0.0499
3.47	0.0499
3.47	0.0499
3.47	0.0499
3.48	0.05
3.47	0.05
3.47	0.05
3.47	0.0501
3.47	0.0501
3.48	0.0501
3.47	0.0501
3.47	0.0502
3.48	0.0502
3.47	0.0502
3.47	0.0503
3.47	0.0503
3.47	0.0503
3.47	0.0503
3.48	0.0504
3.47	0.0504
3.47	0.0504
3.48	0.0504
3.47	0.0505
3.48	0.0505
3.48	0.0505
3.48	0.0506
3.47	0.0506
3.47	0.0506
3.47	0.0506
3.48	0.0507
3.48	0.0507
3.48	0.0507
3.47	0.0508
3.47	0.0508
3.47	0.0508
3.48	0.0508
3.47	0.0509
3.47	0.0509
3.47	0.0509
3.47	0.0509
3.47	0.051
3.47	0.051
3.47	0.051
3.47	0.0511
3.47	0.0511
3.47	0.0511
3.47	0.0511
3.47	0.0512
3.47	0.0512
3.47	0.0512
3.48	0.0513
3.47	0.0513
3.47	0.0513
3.47	0.0513
3.47	0.0514
3.47	0.0514
3.47	0.0514
3.47	0.0514
3.47	0.0515
3.47	0.0515
3.48	0.0515
3.47	0.0516
3.47	0.0516
3.47	0.0516
3.47	0.0516
3.48	0.0517
3.47	0.0517
3.47	0.0517
3.47	0.0518
3.47	0.0518
3.47	0.0518
3.47	0.0518
3.47	0.0519
3.47	0.0519
3.47	0.0519
3.47	0.0519
3.48	0.052
3.48	0.052
3.47	0.052
3.48	0.0521
3.48	0.0521
3.47	0.0521
3.47	0.0521
3.47	0.0522
3.47	0.0522
3.47	0.0522
3.47	0.0523
3.47	0.0523
3.47	0.0523
3.48	0.0523
3.48	0.0524
3.47	0.0524
3.47	0.0524
3.47	0.0524
3.48	0.0525
3.47	0.0525
3.47	0.0525
3.48	0.0526
3.47	0.0526
3.47	0.0526
3.47	0.0526
3.48	0.0527
3.47	0.0527
3.47	0.0527
3.47	0.0528
3.47	0.0528
3.47	0.0528
3.47	0.0528
3.47	0.0529
3.47	0.0529
3.48	0.0529
3.48	0.0529
3.47	0.053
3.47	0.053
3.48	0.053
3.48	0.0531
3.47	0.0531
3.48	0.0531
3.48	0.0531
3.48	0.0532
3.48	0.0532
3.48	0.0532
3.48	0.0533
3.48	0.0533
3.47	0.0533
3.47	0.0533
3.47	0.0534
3.47	0.0534
3.47	0.0534
3.47	0.0534
3.47	0.0535
3.48	0.0535
3.48	0.0535
3.47	0.0536
3.47	0.0536
3.48	0.0536
3.48	0.0536
3.47	0.0537
3.47	0.0537
3.47	0.0537
3.48	0.0538
3.48	0.0538
3.47	0.0538
3.48	0.0538
3.48	0.0539
3.47	0.0539
3.47	0.0539
3.47	0.0539
3.48	0.054
3.48	0.054
3.48	0.054
3.48	0.0541
3.47	0.0541
3.47	0.0541
3.48	0.0541
3.48	0.0542
3.48	0.0542
3.48	0.0542
3.48	0.0543
3.48	0.0543
3.48	0.0543
3.48	0.0543
3.47	0.0544
3.47	0.0544
3.48	0.0544
3.48	0.0544
3.48	0.0545
3.48	0.0545
3.47	0.0545
3.47	0.0546
3.48	0.0546
3.48	0.0546
3.48	0.0546
3.48	0.0547
3.48	0.0547
3.47	0.0547
3.47	0.0548
3.47	0.0548
3.47	0.0548
3.47	0.0548
3.47	0.0549
3.48	0.0549
3.48	0.0549
3.48	0.0549
3.48	0.055
3.48	0.055
3.48	0.055
3.48	0.0551
3.47	0.0551
3.47	0.0551
3.47	0.0551
3.47	0.0552
3.47	0.0552
3.47	0.0552
3.48	0.0553
3.48	0.0553
3.47	0.0553
3.47	0.0553
3.48	0.0554
3.48	0.0554
3.47	0.0554
3.48	0.0554
3.48	0.0555
3.48	0.0555
3.47	0.0555
[truncated: 359,362+ more rows]
