# Supplementary material for: Low-bias photoelectrochemical water splitting via mediating trap states and small polaron hopping
Source: Nat Commun. 2022 Oct 20;13:6231. doi: 10.1038/s41467-022-33905-6 (PMC9585101; doi:10.1038/s41467-022-33905-6)
Supplement: Supplementary file 5 — Source Data [file 41467_2022_33905_MOESM5_ESM.zip › Supplementary Figure 10.xlsx]

## Sheet: Figure S10
	E	ev/atom
bi	-25.1339	-4.18898
V	-12.856	-6.428
O	-9.85643	-4.92822
P	-233.04	-5.54857
BiVO4	-168.41	-42.1025
Bi2O3	-118.879	-29.7199
P2O5	-400.79	-50.0988
V2O5	-106.014	-53.0069
VO2	-47.4361	-23.718
