# Supplementary material for: Low-bias photoelectrochemical water splitting via mediating trap states and small polaron hopping
Source: Nat Commun. 2022 Oct 20;13:6231. doi: 10.1038/s41467-022-33905-6 (PMC9585101; doi:10.1038/s41467-022-33905-6)
Supplement: Supplementary file 5 — Source Data [file 41467_2022_33905_MOESM5_ESM.zip › Supplementary Figure 2.xlsx]

## Sheet: Figure S2a
2 theta (degrees)	Pristine BiVO4	P-BiVO4-0.5 mg	P-BiVO4-1 mg	P-BiVO4-5 mg
15.0131	64	376.96	673.159	962.734
15.0391	72.9107	371.119	680.762	940.502
15.0651	84.7619	381.673	683.881	947.379
15.0911	85	379.119	679.248	959.47
15.1171	60.9922	373.298	691.226	959.836
15.1431	79.0078	376.762	684.556	961.902
15.1691	70.5953	377.93	661.905	949.748
15.1951	81.1665	355.905	665.464	949.645
15.2211	60.8257	368.571	669.603	950.363
15.2471	70.8391	372.702	660.201	945.803
15.2731	71.0992	364.982	672.214	941.435
15.2991	76.3451	371.048	673.129	943.585
15.3251	62.9051	357.193	658.361	949.006
15.3511	72.3231	367.055	680.684	941.494
15.3771	85.1941	357.935	667.334	945.893
15.4031	65.7209	370.301	670.651	944.949
15.4291	61.1588	355.542	658.858	945.844
15.4551	65.1566	376.642	665.738	947.881
15.4811	66	366.582	673.611	949.437
15.5071	79.7951	367.008	668.667	946.757
15.5331	74.1829	363.25	669.345	940.268
15.5591	77.5414	365.909	666.913	941.125
15.5851	67.2744	373.946	669.048	942.294
15.6111	60.1411	361.525	670	942.453
15.6371	64.3331	366.023	664.064	942.453
15.6631	61.4883	367.516	654.679	944.087
15.6891	71.8723	367	666.443	943.551
15.7151	63.5543	365.556	673.424	937.874
15.7411	63.3331	367.849	668.381	946.395
15.7671	83.5186	364.084	655.614	945.777
15.7931	74.144	364.77	662.602	944.41
15.8191	74.6165	355.763	663.965	948.136
15.8451	73.9051	359.071	671.277	955.134
15.8711	63.2567	359.024	670.778	946.459
15.8971	70.9276	361.569	662.215	950.603
15.9231	67.2092	371.071	661.532	950.763
15.9491	61.3572	359.178	664.246	948.247
15.9751	59.7343	362.459	675.422	952.831
16.0011	68.9673	360.192	677.778	954.137
16.0271	65.8045	355.809	677.373	944.437
16.0531	57.5876	363.525	669.085	940.578
16.0791	66.0842	373.833	657.987	940.439
16.1051	68.9172	375.707	659.507	940.4
16.1311	57.9732	375.127	667.428	945.987
16.1571	62.1415	372.679	666.651	945.615
16.1831	74.9815	369.456	669.938	943.655
16.2091	71.9335	363.663	671.286	941.87
16.2351	65.4664	361.619	666.486	944.194
16.2611	66.5712	363.486	664.992	943.695
16.2871	73.1381	364.008	679.807	945.138
16.3131	78.5039	375.867	680.995	948.595
16.3391	70.6026	377.803	665.948	941.074
16.3651	57.6436	373.689	663.751	942.221
16.3911	52.0518	368.395	660	948.322
16.4171	63.9975	359.089	659.111	953.523
16.4431	73.5487	362.223	666.254	953.717
16.4691	65.2226	363.041	671.057	942.694
16.4951	68.6476	366.575	659.269	940.594
16.5211	70.9059	361.025	662.903	939.466
16.5471	63.1708	361.689	671.263	939.184
16.5731	59.9767	366.684	666.694	942.021
16.5991	56.2105	358.924	669.875	943.024
16.6251	56.9241	360.5	664.35	944.459
16.6511	61.4996	360.19	664.036	942.906
16.6771	65.8249	364.71	668.443	939.624
16.7031	67.9348	363.239	663.71	943.061
16.7291	58.4072	357.665	674.771	946.048
16.7551	48.0225	359.602	667.261	941.469
16.7811	59.5781	364.685	668.473	938.979
16.8071	61.9542	358.808	664.705	948.169
16.8331	55.2762	351.728	662.572	949.375
16.8591	64.1135	367.855	659.551	944.494
16.8851	61.4288	373.659	659.937	940.591
16.9111	61.3784	358.86	660.582	938.529
16.9371	66.5945	365.023	667.803	943.04
16.9631	69.9767	365.541	660.124	939.993
16.9891	64.295	358.472	663.157	948.805
17.0151	57.4159	360.226	654.107	942.656
17.0411	60.4176	359.487	665.082	935.845
17.0671	58.8905	356.268	652.748	948.541
17.0931	70.3192	363.43	663.627	941.579
17.1191	60	355.323	661.118	941.004
17.1451	59.4409	350.117	656.833	940.734
17.1711	59.6467	359.001	657.566	940.578
17.1971	70.3347	356.506	667.32	945.832
17.2231	61.217	368.093	672.128	947.793
17.2491	57.1467	356.59	653.873	944.394
17.2751	58.9573	356.156	654.754	938.831
17.3011	66.6489	370.883	666.288	938.831
17.3271	77.6492	369.893	652.777	938.238
17.3531	74.144	367.544	660.959	934.148
17.3791	67.2912	354.523	670.305	938.015
17.4051	70.3486	359.768	662.808	944.343
17.4311	73.305	357.673	672.508	948.58
17.4571	65.4711	366.484	648.902	944.291
17.4831	71.3114	357.858	666.625	948.906
17.5091	60.1424	355.375	656.862	936.174
17.5351	63.1877	365	652.283	940.895
17.5611	67.5029	365	668.015	938.207
17.5871	50.2123	365	669.996	941.664
17.6131	62.0699	365	663.085	938.163
17.6391	70.9806	366.976	653.22	945.334
17.6651	63.0966	363.088	673.33	938.194
17.6911	68.868	356.223	662.502	938.815
17.7171	63.1915	381.87	666.741	945.843
17.7431	65.8745	371.621	659.494	941.216
17.7691	56.5176	355.987	648.788	941.691
17.7951	65.3832	358.714	660.859	953.962
17.8211	66.9284	358.082	652.006	949.386
17.8471	57.8153	355.274	675.263	938.992
17.8731	55.1829	360.392	659.337	951.268
17.8991	63.9863	355.668	670.182	941.528
17.9251	74.7757	359.394	661.574	947.36
17.9511	63.6971	366.082	660.859	951.43
17.9771	60.2623	369.577	663.547	943.058
18.0031	59.1411	353.02	660.644	956.038
18.0291	61.547	362.586	662.487	943.014
18.0551	55.2873	363.342	671.192	945.75
18.0811	49.025	376.108	668.953	943.796
18.1071	64.3849	363.623	656.808	949.111
18.1331	51.0042	358.401	657.158	962.162
18.1591	56.5928	372.211	671.253	959.404
18.1851	50.3157	362.748	666.534	963.976
18.2111	58.1343	359.77	671.597	959.398
18.2371	64.0785	363.799	671.001	959.262
18.2631	65	361.251	667.78	962.458
18.2891	69.4988	376.277	666.27	960.624
18.3151	70.2601	371.781	663.84	960.019
18.3411	78.0294	363.68	665.13	964.503
18.3671	70.9197	386.144	677.203	966.123
18.3931	60.6091	380.596	679.239	967.827
18.4191	61.5009	367.788	678.68	964.322
18.4451	76.1149	379.287	680.341	969.149
18.4711	69.0736	382.648	696.191	972.395
18.4971	75.7378	404.778	708.554	972.255
18.5231	91.2469	407.892	704.593	975.293
18.5491	92.7472	406.203	711.092	982.648
18.5751	96.1252	423.768	719.483	993.923
18.6011	97.1078	438.587	744.824	1000.04
18.6271	114.624	460.326	761.803	1004.4
18.6531	139.439	481.615	761.227	1021.92
18.6791	164.226	466.132	777.433	1025.95
18.7051	176.182	473.082	771.722	1030.63
18.7311	178.743	472.435	762.49	1027.46
18.7571	151.44	463.929	771.514	1020.24
18.7831	143.47	455.973	771.127	1017.93
18.8091	148.487	443.752	774.441	1020.49
18.8351	148.331	458.539	779.957	1027.84
18.8611	157.846	482.867	781.047	1033.45
18.8871	174.475	498.163	783.502	1048.26
18.9131	187.047	520.052	778.59	1067.29
18.9391	196.024	516.803	765.29	1082.55
18.9651	206.443	479.688	736.234	1089.35
18.9911	197.953	446.785	701.449	1077.7
19.0171	159.042	421.835	689.808	1049.56
19.0431	114.752	400.505	688.462	1015.89
19.0691	98.8085	381.04	679.677	991.547
19.0951	94.8092	369.703	679.913	976.817
19.1211	87	368.845	675.627	966.665
19.1471	78.1305	367.938	660.415	964.826
19.1731	63.5254	365.402	666.356	947.424
19.1991	66.0377	364.822	666.556	940.89
19.2251	66.7556	368.74	658.391	949.669
19.2511	61.2707	374.645	655.088	949.097
19.2771	73.3727	365.009	660.529	944.356
19.3031	72.1859	357.294	663.913	946.792
19.3291	70.0587	359.773	658.999	949.824
19.3551	69.5992	363.336	666.493	946.074
19.3811	65.3331	353.092	675.494	947.28
19.4071	66.3231	355.457	666.361	948.76
19.4331	68.8793	371.574	659.76	943.169
19.4591	71.7869	358.666	666.551	938.944
19.4851	65.4796	345.252	669.171	943.91
19.5111	60.6848	357.641	659	939.11
19.5371	68.0854	363.054	659.761	947.585
19.5631	60.1004	366.254	661.025	943.328
19.5891	58.3419	366.512	657.065	940.809
19.6151	70.9061	365	657.583	937.754
19.6411	55.0398	363.656	664.65	939.707
19.6671	63.8805	360.284	645.816	948.074
19.6931	60.8559	363.572	653.465	945.398
19.7191	60.5309	361.106	670.895	953.997
19.7451	50.3004	370.5	662.514	944.084
19.7711	63.8158	357.44	648.794	938.964
19.7971	62.4771	366.863	659.911	940.692
19.8231	58.1919	358.008	643.289	945.598
19.8491	50.0812	365.82	646.885	940.716
19.8751	56.1445	348.481	659.249	928.812
19.9011	55.9231	358.249	661	939.667
19.9271	51.1197	359.426	661	948.883
19.9531	66.3443	354.371	661.475	943.177
19.9791	68.7903	350.519	664.98	942.645
20.0051	65.5762	365.17	654.826	938.932
20.0311	52.51	366.099	663.827	946.06
20.0571	57.4745	354.87	647.442	937.998
20.0831	51	353	654.864	937.319
20.1091	50.7791	352.547	652	946.598
20.1351	47.6796	343.566	652.331	942.98
20.1611	61.7877	359.051	665.233	938.805
20.1871	56	361	679.882	938.07
20.2131	55.9845	360.978	659.09	936.635
20.2391	55.0056	357.017	653.085	935.299
20.2651	55.9957	349.114	655.928	951.076
20.2911	56.9858	361.686	660.83	929.724
20.3171	65.7827	351.375	665.78	940.724
20.3431	59.2385	365.34	664.108	938.205
20.3691	63.78	351.809	661.192	942.954
20.3951	61.1617	366.915	654.516	944.547
20.4211	57.2553	368.926	653.084	950.728
20.4471	55.1475	359.837	657.532	939.739
20.4731	63.2469	359	660.689	938.167
20.4991	63.0936	360.793	651.248	932.854
20.5251	62.1035	360.113	667.533	933.611
20.5511	51.3614	352.987	663.933	940.182
20.5771	48.2467	352.867	658.716	943.544
20.6031	47.1333	344.432	650.378	939.507
20.6291	45.2864	361.631	660.717	943.175
20.6551	54.3155	361.652	662.173	936.54
20.6811	64.3694	354.384	656.28	941.271
20.7071	56.0758	350.549	667.915	940.655
20.7331	57.2684	359.686	669.405	934.361
20.7591	58.8072	369.973	664.276	930.113
20.7851	64.5808	360.19	656.003	928.837
20.8111	57.3394	363.219	656.303	936.104
20.8371	66.6611	351.953	662.303	951.621
20.8631	62.3252	363.151	649.047	934.366
20.8891	50.1517	358.281	655.066	932.356
20.9151	61.9528	360.164	644.444	933.761
20.9411	63.3114	354.722	653.357	930.02
20.9671	50.3553	359.179	653.336	930.272
20.9931	57.486	353.505	660.074	935.543
21.0191	56.3364	362.565	653.678	937.382
21.0451	63.0744	363.871	651.035	933.843
21.0711	51.1736	355.896	652	935.303
21.0971	69.0928	359.683	663.192	937.64
21.1231	73.6491	357.075	662.516	934.234
21.1491	68.6833	359.187	665.385	933.266
21.1751	66.0547	360.084	667.114	937.518
21.2011	65.6385	354.6	664.763	934.931
21.2271	67.2571	351.381	662.174	931.402
21.2531	61.8135	359.522	656.21	929.071
21.2791	49.4778	357.814	650.644	933.698
21.3051	54.1797	361.244	653.632	933.913
21.3311	61.5889	361.21	655.862	932.867
21.3571	56.2104	355.293	654.441	933.341
21.3831	58.8285	348.409	655.098	931.8
21.4091	61.2044	350.041	652.225	932.888
21.4351	57.9016	363.628	656.411	932.894
21.4611	60.2356	368.883	657.286	935.103
21.4871	61.9413	364.403	655.057	936.956
21.5131	62.5583	358.433	653.504	940.448
21.5391	59.4145	360.495	651.938	941.673
21.5651	59.4962	362.083	657.878	933.403
21.5911	64	351.763	658.181	930.094
21.6171	62.5608	349.228	652.701	931.965
21.6431	48.7848	359.519	653.6	928.865
21.6691	45.1176	360.6	661.08	929.457
21.6951	54.3002	351.36	662.849	933.109
21.7211	50.56	349.29	653.697	934.225
21.7471	50.8603	361.085	648.692	933.542
21.7731	56.202	368.025	659.605	930.328
21.7991	58.7178	363.205	662.534	931.885
21.8251	55.2011	366.315	654	933.182
21.8511	56.2191	355.956	654.371	934.768
21.8771	56.1415	349.888	657.885	936.036
21.9031	54.6647	350.525	662.298	936.577
21.9291	51.164	354.649	662.363	935.732
21.9551	58.5075	356.045	661.36	935.388
21.9811	63.2959	360.662	654.321	933.036
22.0071	56.691	363.926	655.933	932.797
22.0331	53.5308	368.311	655.591	932.312
22.0591	58.2005	364.182	652.912	936.593
22.0851	54.7102	351.835	659.156	941.494
22.1111	59.5439	350.406	658.357	934.238
22.1371	57.4065	356.442	662.261	942.249
22.1631	59.9145	362.739	662.245	937.994
22.1891	54.647	359.736	660.483	928.913
22.2151	52.0244	355.174	661.305	932.317
22.2411	60.376	359.915	661.661	933.785
22.2671	55.0237	355.439	669.941	930.413
22.2931	69.0125	360.822	661.76	928.124
22.3191	54.1432	352.029	647.304	933.454
22.3451	73.1636	361.696	654.815	933.628
22.3711	58	351.454	648.271	938.275
22.3971	57.8179	351.41	663.513	935.01
22.4231	56.8278	362.513	660.239	930.24
22.4491	55.6756	357.106	654.291	928.064
22.4751	56.5891	342.566	645.457	932.753
22.5011	68.4372	352.132	655.49	935.312
22.5271	54.3246	353.123	659.338	935.358
22.5531	62.5099	355.689	661.384	932.209
22.5791	58.4369	366.33	655.907	935.353
22.6051	56.0538	344.484	654.337	926.036
22.6311	73.3506	358.089	648.458	934.619
22.6571	65.5088	347.854	666.811	936.234
22.6831	49.4375	346.567	664.531	939.344
22.7091	54.874	354.575	673.353	936.156
22.7351	53.1062	347.518	658.468	928.96
22.7611	55.0432	358.502	643.233	933.667
22.7871	56.3988	344.373	653.08	931.732
22.8131	68.1166	359.92	659.035	935.782
22.8391	72.6786	354.042	668.936	929.512
22.8651	48.9965	365.923	660.147	936.645
22.8911	48.0065	359.115	659.026	933.06
22.9171	64.7216	353.158	636.833	932.324
22.9431	52.3419	359.746	661.754	937.249
22.9691	50.0724	348.554	656.393	939.476
22.9951	61.4463	357.439	656	930.574
23.0211	60.1121	354.264	658.772	928.088
23.0471	60.934	356.772	661.742	934.055
23.0731	62.8482	355.172	654.766	934.485
23.0991	64.8283	358.617	658.472	925.215
23.1251	55.0533	359.894	652.809	934.824
23.1511	67.4148	371.497	653.749	941.116
23.1771	63.6936	352.012	648.813	934.682
23.2031	55.1297	343.813	652.273	927.427
23.2291	59.1873	348.128	645.398	937.789
23.2551	60	362.515	649.009	931.508
23.2811	60.8447	365.835	647.525	938.093
23.3071	54.3217	354.452	669.818	931.09
23.3331	69.4973	347.11	666.95	934.792
23.3591	57.5161	354.05	657.844	931.211
23.3851	57.2201	362.361	667.778	928.973
23.4111	38.9176	357.719	661.697	926.387
23.4371	37.1407	356.775	655.939	929.206
23.4631	46.5278	351.643	667.842	926.77
23.4891	55.1227	353.022	662.309	929.673
23.5151	58.5108	357.727	661.207	943.995
23.5411	61.2365	356.793	662	938.528
23.5671	50.9665	366.159	657.706	937.341
23.5931	49.1769	364.274	653.177	930.748
23.6191	53.5786	356.354	649.216	932.113
23.6451	65.587	358.871	644.57	933.761
23.6711	53.9948	344.537	646.38	935.273
23.6971	54.5455	349.169	650.664	934.94
23.7231	54.6198	355	651.344	931.057
23.7491	62.3255	349.75	654.231	928.932
23.7751	59.7819	345.061	663	928.215
23.8011	63.7552	351.636	660.109	928.434
23.8271	57.1822	350.362	650.452	936.065
23.8531	49.7472	358.097	647.607	934.835
23.8791	52.699	348.016	645.613	932.927
23.9051	51.9671	342.37	649.281	933.761
23.9311	50.5966	340.719	653.577	932.896
23.9571	49.2398	344.498	650.032	928.062
23.9831	50.3072	349.433	653.684	927.993
24.0091	53.7007	351.228	652.436	930.55
24.0351	60.0127	352.453	658.817	934.494
24.0611	59.6237	354.686	667.946	934.212
24.0871	51.703	355.946	669.586	935.478
24.1131	47.4728	354.483	656.272	933.867
24.1391	54.7591	352.478	645.974	933.162
24.1651	57.9412	352.99	648.075	932.983
24.1911	51.5129	352.562	650.253	934.819
24.2171	46.5625	353.343	654.129	938.514
24.2431	48.2983	358.871	655.204	935.274
24.2691	49.2587	365.12	655.417	932.745
24.2951	43.6268	361.044	651.438	933.577
24.3211	53.6433	349.562	654.14	935.609
24.3471	62.7452	345.576	652.401	938.064
24.3731	61.1357	344.344	651.306	937.078
24.3991	65.9097	347.776	657.407	933.286
24.4251	60.1431	344.009	653.447	933.702
24.4511	55.2036	347.601	651.378	928.549
24.4771	54.3883	355.351	656.421	927.523
24.5031	53.4866	351.737	656.83	928.514
24.5291	53.2107	356.585	651.321	932.35
24.5551	54.8489	361.954	666.355	934.526
24.5811	53.7888	361.016	661.11	930.677
24.6071	55.9519	357.74	648.826	930.338
24.6331	50.9863	349.232	655.764	931.26
24.6591	51.4059	350.293	652.402	940.437
24.6851	48.6178	346.485	650.711	931.918
24.7111	50	353.531	650.558	933.313
24.7371	52.3125	350.024	652	938.684
24.7631	57.1626	359.5	653.815	930.426
24.7891	59.5767	350.778	656.506	933.231
24.8151	65.5176	353.499	648.282	934.136
24.8411	46.5012	355	648.525	935.209
24.8671	46.9156	352.934	655.902	933.822
24.8931	54.6067	348.196	649.903	930.578
24.9191	61.9765	355.79	643.598	936.076
24.9451	65.8547	356.398	652.848	939.146
24.9711	54.3995	360.861	662.121	929.849
24.9971	57.3289	355.1	647.64	932.688
25.0231	59.7615	349.13	642.601	937.904
25.0491	45.68	345.603	649.499	938.679
25.0751	49.3201	368.844	643.103	931.675
25.1011	49.7988	336.524	656.261	934.52
25.1271	45.2437	352.521	657.278	927.432
25.1531	55.3514	353.954	651.116	932.47
25.1791	32.2038	341.762	644.503	929.475
25.2051	42.9883	361.889	649.725	934.729
25.2311	58.4973	344.087	656.354	931.592
25.2571	53.2751	354.193	649.991	937.45
25.2831	45.5158	346.132	661.601	930.746
25.3091	40.4954	360.452	640.153	929.261
25.3351	47.1217	351.694	643.82	927.462
25.3611	49.4074	346.082	662.596	931.011
25.3871	56.3849	347.907	649.81	933.731
25.4131	42.373	345.127	641.079	933.126
25.4391	54.2539	351.011	648.003	935.811
25.4651	65.8651	352.01	649.983	930.261
25.4911	53.9934	359.931	651.963	940.999
25.5171	49.043	354.111	650.057	937.413
25.5431	47.0371	366.63	650.962	938.804
25.5691	60.6017	357.384	660.517	936.72
25.5951	61	355.097	667.592	932.479
25.6211	37.2074	348.408	646.567	929.555
25.6471	56.7192	361.046	643.156	928.733
25.6731	63.5912	352.781	657.592	938.815
25.6991	52.9368	348.352	660.804	932.21
25.7251	52	351.608	646.725	942.157
25.7511	47.4895	356.461	654.705	937.296
25.7771	49.6765	360.529	663.851	939.889
25.8031	50.8822	358.383	650.339	937.723
25.8291	56.234	345.926	650.557	928.536
25.8551	55.2752	350.82	646.787	930.365
25.8811	56.705	362.953	660.987	937.656
25.9071	49.417	359.171	661.532	934.559
25.9331	62.1548	361.291		933.761
25.9591	58.4183	352.247		934.952
25.9851	62.6895	361.24		936.387
26.0111	55.9713	363.207	656.936	936.076
26.0371	67.4801	369.264	653.591	941.103
26.0631	58.4716	361.723	664.101	936.214
26.0891	75.1007	358.237	667	934.485
26.1151	78.7105	367.792	664.681	945.541
26.1411	75.7402	373.973	661.711	950.063
26.1671	66.8233	377.934	677.572	946.113
26.1931	72.801	379.724	679.283	944.625
26.2191	83.2349	384.995	668.466	942.529
26.2451	79.5779	384.889	664.277	952.582
26.2711	81.2219	375.675	672.563	952.352
26.2971	103.118	396.617	686.555	950.42
26.3231	92.8535	408	685.45	948.439
26.3491	102.195	421.279	680.949	959.726
26.3751	112.328	436.502	687.413	978.135
26.4011	112.346	424.253	700.959	967.409
26.4271	126.815	432.123	718.427	965.852
26.4531	143.244	442.624	722.423	977.327
26.4791	132.393	431.327	717.829	978.853
26.5051	119.928	414.934	702.266	973.215
26.5311	118.604	404.839	697.072	969.388
26.5571	124.945	407.846	681	959.055
26.5831	112.047	391.887	680.435	960.215
26.6091	96.552	378.694	678.336	956.89
26.6351	88.3526	379.445	673.731	950.42
26.6611	85.6644	373.006	669.395	950.018
26.6871	78.2818	372.28	672.2	947.328
26.7131	77.4196	362.874	662.092	947.287
26.7391	75.6494	359.757	663.146	944.408
26.7651	68.4849	367.495	665.609	945.876
26.7911	68.5052	363.038	656.912	950.413
26.8171	61.0755	357.059	655.246	947.185
26.8431	58.3389	354.049	653.724	938.298
26.8691	66.8526	354.397	661.645	939.164
26.8951	62.5518	358.278	663.772	945.5
26.9211	57.6447	355.206	658.385	938.557
26.9471	57.989	362.38	650.742	935.296
26.9731	52.1285	373.761	645.416	940.632
26.9991	51.8516	359.425	648.436	941.434
27.0251	57.159	357.06	653.584	941.119
27.0511	64.2179	360.228	652.911	942.997
27.0771	60.8513	356.772	648.752	941.563
27.1031	53.7723	354.614	647.436	938.472
27.1291	51.9903	348.634	646.207	931.688
27.1551	52.8606	346.218	650.268	932.944
27.1811	56.9418	344.039	650.029	929.357
27.2071	48.7716	344.654	651.754	934.987
27.2331	52.6539	344.939	645.217	936.909
27.2591	50.3266	351.95	647.853	937.885
27.2851	49.0999	346.945	643.89	935.934
27.3111	45.6135	334.265	642.27	935.489
27.3371	51.4525	342.861	636.601	932.55
27.3631	56.5487	344.723	648.404	929.629
27.3891	41.0611	346.938	653.2	932.758
27.4151	39.7389	355.257	647.258	930.332
27.4411	50	353.281	646.898	931.422
27.4671	46.7861	344.288	647.77	933.215
27.4931	41.0341	344.956	633.479	933.933
27.5191	52.4084	353.695	646.623	936.132
27.5451	49.392	346.302	648.605	939.051
27.5711	55.0945	338.767	646.062	929.715
27.5971	45.7785	348.874	643.067	931.15
27.6231	50.7477	345.955	648.504	932.312
27.6491	42.0666	353.657	650.368	932.956
27.6751	46.4965	347	646.112	935.083
27.7011	44.9475	345.964	642.381	930.406
27.7271	48.668	340.69	650.615	928.395
27.7531	41.4142	344.231	649.655	931.163
27.7791	45.2815	340.419	661.458	933.315
27.8051	54.1182	351	655.327	934.867
27.8311	53.4837	350.213	640.619	931.292
27.8571	41.8855	343.442	646.922	924.464
27.8831	48.1422	347.843	646.343	938.318
27.9091	30.8065	345.52	650.296	933.207
27.9351	51.8628	339.059	639.634	935.11
27.9611	49.7652	340.439	651.767	933.888
27.9871	45.6586	349.233	645.971	935.969
28.0131	39.1554	354.653	645.057	936.602
28.0391	42.8843	342.677	648.027	935.251
28.0651	39.3422	326.1	650.997	936.768
28.0911	56.9364	336.991	640.118	942.433
28.1171	50.0059	340.957	645.876	944.911
28.1431	42.0861	333.165	652.786	947.352
28.1691	53.7518	341.725	639.567	947.849
28.1951	42.3672	346.797	634.252	944.898
28.2211	40.081	365.041	644.336	940.994
28.2471	45.6973	357.543	639.422	947.588
28.2731	56.3359	355.141	647.278	942.514
28.2991	42.1247	347.642	643.451	944.01
28.3251	50.1979	337.901	639.4	951.666
28.3511	50.0901	340.6	651.46	948.149
28.3771	37.4008	355.24	651.24	953.667
28.4031	41.3401	349.959	661.442	960.456
28.4291	51.6811	351.611	662.14	961.473
28.4551	56.4807	349.419	673.905	972.436
28.4811	62.1615	368.558	675.16	980.91
28.5071	77.4556	370.319	686.627	988.11
28.5331	68.2343	391.593	707.052	992.036
28.5591	62.6781	382.05	691.545	994.888
28.5851	73.4879	408.994	670.185	1002.03
28.6111	75.1894	388.776	696.05	1009.12
28.6371	92.6158	410.469	703.219	1022.85
28.6631	96.2092	411.753	733.067	1046.8
28.6891	96.7809	434.671	737.434	1081.64
28.7151	109.335	449.61	744.262	1105.81
28.7411	119.849	463.267	787.024	1127.52
28.7671	154.298	493.683	806.85	1140.13
28.7931	196.871	531.519	841.46	1149.69
28.8191	212.388	578.067	878.9	1154.61
28.8451	233.476	587.731	889.702	1150.02
28.8711	245.98	590.209	875.477	1131.08
28.8971	266.239	594.766	863.547	1085.48
28.9231	283.682	590.547	800.544	1049.33
28.9491	285.955	567.848	772.324	1017.68
28.9751	255.444	511.673	743.665	988.387
29.0011	207.248	457.361	711.951	965.733
29.0271	173.051	417.247	684.039	956.404
29.0531	130.618	386.303	664.913	952.823
29.0791	82.2941	367.913	663.061	947.519
29.1051	80.5529	350.756	657.17	976.966
29.1311	72.2463	355.046	648.446	960.073
29.1571	56.1818	351.153	647.747	953.589
29.1831	54.1847	343.582	651.862	943.984
29.2091	49.7582	342.283	650.625	947.149
29.2351	41.42	344.938	646.342	949.69
29.2611	37.4374	346.895	642.286	944.263
29.2871	41.974	342.201	638.402	938.526
29.3131	50.3419	339	635.954	933.968
29.3391	49.7375	341.615	635	936.943
29.3651	46	341.948	643.049	940.625
29.3911	46.513	341.509	646.069	939.908
29.4171	42.9756	341.521	637.134	936.276
29.4431	43.9313	342.416	630.634	936.608
29.4691	42.7183	344.053	633.56	936.43
29.4951	39.7863	341.61	642.721	930.598
29.5211	46.3168	344.081	649.548	927.012
29.5471	48.5466	352.548	644.894	930.981
29.5731	45.3389	349.629	636.389	931.36
29.5991	43.7344	343.813	645.138	926.036
29.6251	45.5763	348.586	646.154	932.594
29.6511	42.9312	351.634	642.151	936.233
29.6771	38.3847	356.606	643.928	936.073
29.7031	37.9695	352.928	639	934.068
29.7291	41	345.756	639.364	930.365
29.7551	39.1297	344.913	643.542	929.951
29.7811	36.3641	350.354	645.869	935.276
29.8071	42.6675	346.524	635.325	935.888
29.8331	52.6557	341.009	634.218	930.495
29.8591	47.6532	348.947	642.056	926.529
29.8851	38.6756	351.113	639.086	935.171
29.9111	41.1453	347.609	637.589	938.562
29.9371	42.5171	344.58	639	937.128
29.9631	32.9468	335.139	641.748	933.509
29.9891	41.9933	337.725	644.231	936.044
30.0151	46.1755	337.53	633.295	941.023
30.0411	42.1456	337.215	644.411	940.433
30.0671	37.51	334.451	651.886	942.063
30.0931	41.4507	343.176	630.874	941.406
30.1191	46.6485	346.099	629.368	941.01
30.1451	40.5766	343	639.232	943.814
30.1711	43.4164	341.973	644.196	943.025
30.1971	33.7946	338.977	644.629	939.942
30.2231	35.541	342.258	641.771	940.06
30.2491	44.8868	340.756	637.16	943.814
30.2751	41.4049	347.012	642.533	943.99
30.3011	46.0117	339.648	641.458	945.091
30.3271	37.8692	354	649.728	946.689
30.3531	46.9791	353.456	650.016	947.717
30.3791	42.767	352.394	664.348	948.235
30.4051	54.252	368.187	670.716	955.736
30.4311	55.7678	365.503	704.502	960.047
30.4571	57.5032	396.636	725.152	963.654
30.4831	88.636	412.086	695.229	979.885
30.5091	103.309	410.937	697.335	988.483
30.5351	95.3125	384.737	686.304	1005.43
30.5611	86.8671	367	658.606	995.662
30.5871	84.7173	367.14	670.449	979.443
30.6131	79.3006	369.633	655.759	978.193
30.6391	64.5963	359.598	646.949	965.065
30.6651	53.759	345.202	643.896	953.898
30.6911	44.8989	356.889	629.045	944.769
30.7171	39	341.048	624.064	942.196
30.7431	39	360.742	631.817	949.127
30.7691	39	343.411	633.934	943.554
30.7951	48.7717	342.033	645.488	944.133
30.8211	38.3603	331.469	639.368	942.858
30.8471	52.3599	344.264	644.625	934.454
30.8731	42.5786	335.625	632.942	926.937
30.8991	37.3126	329.435	636.588	933.308
30.9251	40.7102	344.6	639.723	929.73
30.9511	42.8353	339.646	641.796	922.768
30.9771	40.2769	349.774	642	926.774
31.0031	47.1823	343.897	642	918.788
31.0291	39.1213	338.61	637.66	931.331
31.0551	45.0236	337.132	636.142	932.4
31.0811	47.736	337	643.634	927.911
31.1071	45.4257	339.545	649.191	930.35
31.1331	36.5182	336.647	637.575	934.549
31.1591	35.8383	341.798	647.276	932.781
31.1851	48.425	346.274	634.639	930.512
31.2111	49.3632	339.724	638.187	927.175
31.2371	56.2764	339.597	640	933.545
31.2631	50.8129	336.845	645.451	930.004
31.2891	40.3249	344.566	637.006	930.404
31.3151	44.2298	344.694	644.624	934.248
31.3411	57.532	337.929	642.008	929.084
31.3671	50.3757	342.741	633.349	927.792
31.3931	47	335.393	636.104	934.476
31.4191	38.8706	339.291	644.473	942.011
31.4451	38.1873	344.877	637.779	933.339
31.4711	53.3838	341.035	638.895	927.331
31.4971	45.5239	341.797	638.932	933.196
31.5231	40	343.689	638	927.829
31.5491	43.4471	344.68	639.339	930.836
31.5751	42.9615	343.661	638.021	934.253
31.6011	40.6609	335.084	635.701	928.18
31.6271	55.1721	341.396	639.479	926.98
31.6531	41.5588	339.322	640.11	936.437
31.6791	38.3175	332.48	640.86	932.199
31.7051	39.2207	335.34	638.95	929.979
31.7311	51.2592	334.34	635.2	930.24
31.7571	45.969	335.001	638.722	929.857
31.7831	41.801	341.131	650.704	932.747
31.8091	46.7706	342.839	643.312	933.63
31.8351	46.8394	342.57	634.121	935.979
31.8611	40.8668	338.517	633.899	941.825
31.8871	39.8022	340.505	635.703	935.695
31.9131	40.899	340.675	636.408	927.893
31.9391	37.8376	338.592	633.438	928.808
31.9651	45.0213	341.041	637.108	928.217
31.9911	47.2718	338.935	638.995	926.895
32.0171	42.5108	342.512	634.036	925.762
32.0431	46.5063	341.635	633.443	925.07
32.0691	44.5993	334.481	633.587	927.216
32.0951	40.4432	339.711	635.69	927.994
32.1211	39.1732	343.155	646.318	925.535
32.1471	44.763	337.841	650.91	921.95
32.1731	38.7537	338.855	640.96	920.979
32.1991	24.7377	338.528	638.901	924.729
32.2251	33.7258	333.372	642.061	928.591
32.2511	38.5291	335.942	637.008	928.804
32.2771	41.1768	335.41	634.907	926.774
32.3031	38.795	337.825	631.582	925.069
32.3291	37.7835	342.491	639.372	925.353
32.3551	40.1455	344.818	638.19	929.665
32.3811	39.0247	334.258	634.648	932.162
32.4071	39.7918	339.296	633.316	925.531
32.4331	44.367	337.316	632.997	925.069
32.4591	33.3157	335.003	634.355	925.317
32.4851	32	333.322	631.75	925.553
32.5111	35.8676	336.187	626.58	926.703
32.5371	43.0629	341.303	624.218	928.555
32.5631	44.6294	340.537	630.87	924.85
32.5891	46.5643	335.304	628	923.073
32.6151	31.8478	330.455	628.263	923.478
32.6411	35.9088	330.577	627.736	928.954
32.6671	41.7883	336.264	628.372	922.473
32.6931	43.7472	340.486	640.835	929.232
32.7191	38.6275	342.699	637.669	927.987
32.7451	26.165	342.992	638.721	924.949
32.7711	32.2307	335.574	633.39	922.818
32.7971	41.0658	335.219	630.613	925.995
32.8231	42.358	338.647	630.467	929.268
32.8491	31.4201	334.1	636.48	927.85
32.8751	30.8339	339	635.145	924.477
32.9011	38.3062	337.365	639.771	923.561
32.9271	34.6729	329	632.713	916.969
32.9531	32.8464	329.719	630.866	921.111
32.9791	32.7185	333.197	631.362	927.034
33.0051	38.4715	330.353	640.886	924.824
33.0311	46.8853	344.721	639.584	919.357
33.0571	38.5443	327.416	635.812	925.316
33.0831	35	332.223	633.916	927.317
33.1091	35.4704	343.411	634.485	927.489
33.1351	39.7475	337	651.649	922.713
33.1611	37.5939	337.257	633.034	920.938
33.1871	44.8714	341.272	649.888	923.76
33.2131	42.9456	345.422	626.138	925.793
33.2391	41.244	332.965	630.271	925.697
33.2651	25.311	331.951	640.838	923.62
33.2911	34.0246	330.265	630.034	923.602
33.3171	35.0294	347.971	636.964	922.928
33.3431	37.0239	342.031	638.97	925.052
33.3691	41.9743	343.97	639.975	921.466
33.3951	31.1657	331.325	651.581	929.295
33.4211	38.8001	350.302	661.552	927.296
33.4471	41.8953	340.493	644.986	934.232
33.4731	42.9552	350.398	644.935	924.799
33.4991	36.3832	338.841	648.702	924.345
33.5251	41.612	340.776	640.761	937.217
33.5511	61.4335	346.493	640	928.052
33.5771	52.9297	357.867	650.748	925.253
33.6031	52.9056	350.044	652	932.94
33.6291	45.8349	350.771	644.994	932.463
33.6551	65.3715	361.51	651.793	936.161
33.6811	59.2421	356.073	644.441	936.658
33.7071	53.6706	353.288	650.614	936.031
33.7331	56.4238	353	660.361	926.634
33.7591	50.2318	353.836	645.476	926.294
33.7851	45.6556	343.26	642	927.123
33.8111	48.3047	345.898	636.356	921.856
33.8371	56.3463	336.518	638.186	921.905
33.8631	60.419	334.796	636.64	926.844
33.8891	41.886	341.292	637.553	926.236
33.9151	35.427	342.223	638	931.49
33.9411	35.7766	336.634	640.27	933.599
33.9671	37.5333	334.243	639.506	930.984
33.9931	40.2702	337.734	633.842	927.947
34.0191	50.7084	341.211	639.27	928.865
34.0451	41.473	346.362	635.547	931.016
34.0711	39.9078	340.113	633.707	923.689
34.0971	35.2637	337	638.88	923.32
34.1231	42.1925	344.669	636.189	924.345
34.1491	43.2112	334.255	628.581	926.365
34.1751	35.8146	332.741	638.681	925.748
34.2011	32.3227	337.002	643.028	927.031
34.2271	33.3349	331.425	633.581	926.516
34.2531	37.945	339.656	632.826	922.936
34.2791	34.1718	337.71	641.277	920.978
34.3051	32.913	339.277	637.586	923.032
34.3311	37.7664	341.764	632.392	930.255
34.3571	42.4713	336.745	643.361	929.286
34.3831	42.1763	338.784	650.412	929.6
34.4091	41	344.352	642.484	930.288
34.4351	45.7044	345.422	644.387	937.933
34.4611	43.2188	348.977	648.883	947.251
34.4871	60.0235	350.883	652.935	955.046
34.5131	60.3681	356.032	662.923	961.134
34.5391	49.6451	353.462	662.186	960.351
34.5651	51	353.342	649.74	954.878
34.5911	51.5285	360.556	647.578	953.4
34.6171	53.5558	353.861	652	954.015
34.6431	47.37	356.972	649.556	952.949
34.6691	39.0025	360.668	644.606	948.258
34.6951	45.8212	345.817	645.752	943.901
34.7211	48.7321	339.876	642.655	936.617
34.7471	40.6551	342.459	639.39	933.106
34.7731	43.0496	347.042	645.561	938.107
34.7991	44.9578	339.702	642.854	932.902
34.8251	39.5608	327.864	646.71	929.381
34.8511	41.5757	337.194	649.039	929.616
34.8771	44.1613	336.039	639.399	930.536
34.9031	38.9055	332.792	640.779	936.624
34.9291	34.1986	337.156	642.38	930.144
34.9551	37.948	331.797	642.26	927.853
34.9811	42.8984	340.219	642.799	931.185
35.0071	43.7815	337.163	650.899	926.597
35.0331	42.5188	331.648	658.3	928.227
35.0591	48.3997	344.34	655.66	933.759
35.0851	53.7199	352.262	660.202	942.684
35.1111	61.6405	367	669.172	950.096
35.1371	68.2806	366.38	668.294	971.717
35.1631	67.2773	362.598	655.29	985.162
35.1891	60.5015	357.29	657.122	988.588
35.2151	61.3866	357.159	658.918	977.944
35.2411	54.4391	352.836	650.006	974.491
35.2671	54.0821	346.479	632.248	962.3
35.2931	53.3514	344.499	631.445	952.374
35.3191	42.4986	341.315	636.231	947.88
35.3451	39.3146	335.077	635.453	939.139
35.3711	33.7692	332	628.945	929.526
35.3971	34.1046	333.266	626.408	932.632
35.4231	37.156	336.995	631.235	931.621
35.4491	35.0054	334.529	629.269	922.601
35.4751	37.0884	341.544	634.486	919.796
35.5011	31.5373	341.944	632.323	924.281
35.5271	42.1434	333.775	632.788	920.475
35.5531	36.0633	340.728	626.708	919.976
35.5791	28.4235	328.142	631	923.949
35.6051	42.4246	329	630.757	925.793
35.6311	43.2889	329.608	629.112	925.793
35.6571	31.5132	333.665	628.981	925.529
35.6831	26.8822	332.222	620.644	923.296
35.7091	18.5093	341.897	626.59	920.575
35.7351	23.1839	331.492	622.577	919.407
35.7611	25.5741	336.351	630.062	921.258
35.7871	32.2884	327.751	631	926.459
35.8131	36.1865	324.261	631.127	916.692
35.8391	37.8506	328.746	633.676	921.561
35.8651	17.6771	323.194	624.112	923.375
35.8911	32.7732	329.022	628.925	917.919
35.9171	25.9101	329.912	623.024	920.707
35.9431	22.0628	323.032	631.934	920.008
35.9691	27.0132	334.913	632.983	920.723
35.9951	31.9636	338.931	620.353	920.723
36.0211	29.0516	328.298	630.592	927.13
36.0471	25.1085	326.074	620.517	916.672
36.0731	35.5924	337.436	621.886	924.049
36.0991	34.094	321.967	628.532	921.583
36.1251	22.6828	334.998	618.844	919.398
36.1511	31.3318	328.614	626.22	917.246
36.1771	30.1535	328	627.903	922.451
36.2031	38.22	330.71	627.106	922.234
36.2291	23.642	331	627	926.098
36.2551	30.0414	334.534	625.253	923.929
36.2811	24.815	330.632	631.91	921.7
36.3071	27.4946	326.545	630.439	931.572
36.3331	26.2726	325.146	624.093	917.396
36.3591	34.538	325.844	629.672	921.113
36.3851	22.498	329.336	628.528	919.115
36.4111	28.3395	325.88	623.929	922.778
36.4371	30.824	322.558	629.433	917.055
36.4631	33.4423	327.629	627.029	916.242
36.4891	32.3916	339.325	632.275	922.202
36.5151	22.4688	334.941	629.354	916.141
36.5411	23.1374	329.128	627.236	916.476
36.5671	32.5186	324.942	627.755	918.223
36.5931	26.5905	326.264	625.021	915.781
36.6191	28.5275	321.787	632.082	922.58
36.6451	30.7447	320	632.826	927.226
36.6711	31	327.248	628.426	922.112
36.6971	27.376	320.707	629.82	921.048
36.7231	28.8595	328.984	627.525	918.858
36.7491	30	326.354	625.315	921.4
36.7751	29.305	329.166	620.949	919.875
36.8011	33.1107	332	626.318	922.52
36.8271	33.6496	326.012	626.068	919.454
36.8531	31.6695	324.966	622.709	919.029
36.8791	30.3447	327.291	620.729	919.524
36.9051	31.2909	331.813	621.877	919.742
36.9311	32.6355	328.37	625.463	919.538
36.9571	31.1232	328.694	629.423	919.727
36.9831	30	329.788	622.063	918.661
37.0091	33.6344	330.192	624.788	920.019
37.0351	36	329.828	628.696	920.584
37.0611	33.6564	326.696	627	921.696
37.0871	32	328.962	632.005	922.896
37.1131	32	328.663	634.908	924.126
37.1391	36.449	329.823	629.71	925.875
37.1651	31.2607	329.782	629.158	922.957
37.1911	27.754	327.526	633.033	920.775
37.2171	32.5791	329.033	627.415	921.447
37.2431	36.5822	331.52	628.449	919.577
37.2691	35.9609	332.503	635.027	920.394
37.2951	33.9932	334.433	639.244	923.975
37.3211	38.8934	339.861	640.332	923.306
37.3471	35.8487	341.599	635.457	928.008
37.3731	33.1351	341.371	643.599	932.504
37.3991	36.2586	344.788	646.881	929.746
37.4251	39.7048	350.497	645.407	933.377
37.4511	50.1853	355.854	654.834	935.799
37.4771	54.7086	364.093	653.963	936.545
37.5031	59.0861	368.298	662.524	939.977
37.5291	62	368.742	687.749	941.325
37.5551	67.9606	388.587	703.398	948.506
37.5811	89.3984	403.153	722.601	957.736
37.6071	109.755	415.147	738.489	961.285
37.6331	116.147	429.723	737.519	965.545
37.6591	125.358	447.303	752.216	978.574
37.6851	136.085	456.608	729.753	991.832
37.7111	154.324	442.753	720.59	991.139
37.7371	153.656	431.364	721.843	979.144
37.7631	155.954	430	714.317	976.662
37.7891	149.374	426.72	703.965	971.93
37.8151	122.546	415.541	689.825	976.649
37.8411	110.476	398.929	684.368	972.137
37.8671	117.877	377.732	693.055	966.311
37.8931	98.2426	377.259	669.289	958.228
37.9191	82.0554	373.278	646.137	949.809
37.9451	62.5146	353.512	637.915	942.821
37.9711	53.0911	339.202	642.094	938.518
37.9971	47.6861	346.718	644.538	933.387
38.0231	48.2498	338.968	637.21	926.766
38.0491	40.3292	349.624	632.079	926.582
38.0751	34.7957	333.89	640.105	931.159
38.1011	37.244	339.493	634.816	926.518
38.1271	35.0745	328	628.841	925.48
38.1531	38.8159	327.045	628.747	920.845
38.1791	32.5223	322.896	632.721	921.678
38.2051	30	327.024	629.835	922.896
38.2311	29.7212	321.388	623.196	923.401
38.2571	27.7411	323.522	631.452	925.298
38.2831	26.2391	321.425	627.598	917.881
38.3091	27.6711	332.302	632.641	922.747
38.3351	26.3958	326.18	628.441	916.158
38.3611	37.8328	327.76	621.86	920.723
38.3871	26	324.51	620.66	920.896
38.4131	25.8601	318.48	630.75	922.947
38.4391	23.82	325.85	626	922.925
38.4651	20.8998	323.201	625.728	912.503
38.4911	19.4419	327.728	617.183	921.273
38.5171	29.9395	319.203	626.042	916.97
38.5431	27.8984	329.042	629.995	912.755
38.5691	23.0832	332.998	620.094	912.831
38.5951	30.9976	328.047	623.923	919.997
38.6211	26.0472	322.116	632.736	917.129
38.6471	26	332.678	629.157	921.363
38.6731	28.9121	329.157	620.442	915.119
38.6991	27.0784	324.246	630.35	922.583
38.7251	24.1474	326.823	629.138	924.962
38.7511	29.6457	326.069	620.71	920.98
38.7771	20.6898	331.527	617.266	930.164
38.8031	20	324.711	618.803	916.853
38.8291	18.1776	333.013	626.131	922.913
38.8551	26.1113	323.304	628.763	917.092
38.8811	25.2173	323.763	622.028	916.377
38.9071	29.4071	322.257	633.923	927.23
38.9331	23.8996	320.277	633.445	914.803
38.9591	23.8616	337.885	628.791	923.988
38.9851	23.1484	329.216	618.85	915.923
39.0111	22.1583	327	621.109	917.862
39.0371	27.8226	322.891	628.496	920.96
39.0631	26.5344	326.872	628.396	923.828
39.0891	17.8804	331.208	633.545	917.287
39.1151	24.8224	320.118	628.742	918.557
39.1411	27.7921	322.475	627	916.979
39.1671	18.6137	331.723	617.852	917.51
39.1931	21.4059	332.475	620.267	918.944
39.2191	22.2376	330.495	630.91	921.483
39.2451	31.7815	323.317	634	922.172
39.2711	24.605	314.407	627.496	918.407
39.2971	21	320.672	626.426	920.285
39.3231	28.9492	321.862	631.217	919.877
39.3491	22.7345	326.623	632.307	916.177
39.3751	30.245	331.079	627.902	914.419
39.4011	41.236	327.219	628.692	925.747
39.4271	32.3896	335.096	629.337	927.895
39.4531	29.6922	335.358	632.266	930.418
39.4791	32.9894	332.347	630.14	929.91
39.5051	33.3468	328.784	629.9	932.475
39.5311	36.2164	326.367	629.753	930.758
39.5571	32.9331	325.377	625.932	928.69
39.5831	32.4937	331.749	625.207	925.078
39.6091	35.227	330.568	626	928.228
39.6351	32.9821	332.937	628.335	929.839
39.6611	28.0317	335.249	632.869	933.42
39.6871	26.5837	334	636.692	936.235
39.7131	29.8691	335.692	640.77	937.596
39.7391	30.3083	337.554	647.352	934.746
39.7651	25.1222	333.648	646.727	934.798
39.7911	31.793	338.012	636.185	937.382
39.8171	37.3293	337.661	635.143	941.251
39.8431	32.9032	331.514	643.531	937.411
39.8691	33.5714	334.017	642.55	934.961
39.8951	36.5044	340.944	636.062	937.37
39.9211	36.0111	337.279	631.627	939.873
39.9471	32.0929	329.424	634.111	941.795
39.9731	31.373	335.647	635.452	942.305
39.9991	32.606	344.638	634.893	944.34
40.0251	30.5452	342.772	639.26	946.141
40.0511	35.7828	335.87	634.45	946.474
40.0771	41.6953	339.55	631	942.138
40.1031	41.7	343	628.974	940.805
40.1291	39.4343	340.974	626	939.856
40.1551	34.6206	338.395	627.156	939.399
40.1811	35.4191	336.688	629.751	936.675
40.2071	30.3029	335.252	627.346	932.252
40.2331	29.003	335.346	624.555	926.515
40.2591	32.1727	328.644	628.235	923.955
40.2851	26.8668	329.382	624.343	928.111
40.3111	25.0737	332.336	627.977	928.807
40.3371	29.3357	328.765	628.105	922.658
40.3631	28.6969	318.421	623.082	923.384
40.3891	24.1049	320.201	620.408	921.066
40.4151	23.3651	332.592	619.858	916.437
40.4411	32.184	329.995	623.933	915.143
40.4671	33.8557	322.209	628.201	915.653
40.4931	28.5146	329.331	626.256	916.053
40.5191	22.5325	329.155	625.275	918.837
40.5451	24	317.754	618.581	922.506
40.5711	25.4783	319.601	615.359	918.025
40.5971	30.4729	324.828	620.866	915.06
40.6231	30.1877	317.249	624	917.169
40.6491	23.7834	327.966	624.59	915.556
40.6751	24.0335	323.41	626.626	917.376
40.7011	28.3936	321.374	626.592	916.508
40.7271	28.3183	323	632.497	919.187
40.7531	20.1153	323	623.743	916.55
40.7791	17.5031	322.529	617.294	920.965
40.8051	25.6283	319.558	618.863	921.83
40.8311	26.9397	319.47	619.019	919.466
40.8571	15.2745	334.236	626.117	916.476
40.8831	19.5464	328.178	627	917.931
40.9091	35.5912	322.215	627.098	922.515
40.9351	26.3972	323.512	628.701	914.827
40.9611	37.122	319.175	635.067	919.787
40.9871	29.5258	320.922	624.068	917.699
41.0131	33.3681	319.661	624.942	916.096
41.0391	15.2879	315.637	623.952	913.443
41.0651	32.4214	326.384	623.152	922.644
41.0911	23.2876	333.43	626.86	918.446
41.1171	28.6578	319.112	621.982	916.239
41.1431	20.0562	323.018	621.016	912.776
41.1691	21.9818	324.025	622.997	913.493
41.1951	21.0743	326.995	618.058	914.21
41.2211	29.985	316.127	623.871	914.927
41.2471	19.1275	326.763	616.251	922.803
41.2731	21.9354	324.094	626.545	917.935
41.2991	24.9057	321.124	630.795	922.736
41.3251	21.1654	332.385	628.184	918.73
41.3511	15.3077	325.49	621.498	914.427
41.3771	19.694	325.929	621.919	915.564
41.4031	20.9289	330.595	622	920.362
41.4291	17.3242	320.092	615.706	915.398
41.4551	29.7264	329.789	620.335	920.196
41.4811	28.3027	328.332	621.879	918.118
41.5071	34.2243	315.69	625.477	917.182
41.5331	23.5696	332.256	622.562	923.47
41.5591	26.3467	324.687	624.548	920.566
41.5851	29.5783	323	620.802	916.264
41.6111	26.602	326.358	624.978	924.882
41.6371	18.4439	317.874	630.099	917.396
41.6631	27.7855	322.558	622.902	924.066
41.6891	30	323.19	617.801	918.668
41.7151	22.7117	322.2	620.95	916.515
41.7411	24.1995	321.21	624.34	923.329
41.7671	25.79	325.68	635.782	920.491
41.7931	26	318.529	624.556	919.839
41.8191	26	323.602	621.5	919.999
41.8451	17.6379	319.998	616.077	922.752
41.8711	18.7514	323.923	619.113	918.186
41.8971	33.3263	324.539	624.602	915.841
41.9231	24.8523	323.279	622.447	919.356
41.9491	22.882	323	625.905	920.723
41.9751	25.4212	323	623.856	919.179
42.0011	26	325.072	621.319	918.55
42.0271	24.6185	323.958	621.671	923.553
42.0531	25.3616	331.051	627.288	920.369
42.0791	23.9873	330.373	624.792	919.283
42.1051	24.3219	322.792	629.052	919.999
42.1311	22.3958	325.77	630.475	924.243
42.1571	24.2056	325.213	628.379	921.409
42.1831	33.5744	321.757	624.943	920.379
42.2091	27.4382	328.336	636.833	926.397
42.2351	21.6114	333.601	637.719	924.986
42.2611	25.6086	339.324	634.908	925.221
42.2871	35.6897	336.603	641.002	935.382
42.3131	42.7448	338.86	647.932	933.421
42.3391	41.1416	344.562	647.689	930.037
42.3651	40.1235	351.622	648.793	945.422
42.3911	41	352.123	661.576	952.617
42.4171	50.7543	349.596	653.816	949.696
42.4431	56.8721	347.868	637.976	956.632
42.4691	55	348.585	634.991	959.33
42.4951	51.415	348.485	631.523	950.65
42.5211	41.9734	341.062	633.377	946.441
42.5471	39.9383	334.106	634.165	945.027
42.5731	43.5176	330.528	635.163	940.007
42.5991	35.9133	331.388	634.569	942.173
42.6251	30.7752	338.884	629.328	938.477
42.6511	32.6422	344.229	629.702	931.572
42.6771	29.2293	340.269	628.423	933.689
42.7031	27.8655	332.503	625.284	924.594
42.7291	26.463	324.587	620.403	917.296
42.7551	21.7613	324.806	625.717	920.644
42.7811	18.791	327.965	625.72	924.788
42.8071	21.3238	328.318	618.479	922.247
42.8331	30.682	326.239	623.094	918.705
42.8591	29.7749	324.187	620.474	921.998
42.8851	21.3633	317.887	625.343	917.958
42.9111	25.8872	325.344	623.999	917.956
42.9371	29.5654	321.998	619.353	921.425
42.9631	25.6683	320.472	621.764	919.999
42.9891	29.3819	332.432	626.962	920.467
43.0151	24.7452	329.608	622.057	921.902
43.0411	22	329.531	626.716	924.216
43.0671	25.2323	329.691	626.274	926.603
43.0931	31.0125	335.712	628.849	926.303
43.1191	26.548	329.113	632.221	927.033
43.1451	28.7922	333.475	627.733	921.488
43.1711	31.5083	329	630	922.884
43.1971	29.5807	328.297	629.327	922.846
43.2231	24.8578	326.449	627.429	928.566
43.2491	43.5512	327.571	630.023	925.306
43.2751	40.0698	325.591	634.584	923.62
43.3011	33.4091	326.336	635.707	922.879
43.3271	35.3892	335.077	631.049	921.126
43.3531	35.5224	330.825	635.176	925.659
43.3791	29.5243	330.824	632.24	926.715
43.4051	32.1649	333.606	638.13	932.813
43.4311	32.5352	325.71	633.811	924.569
43.4571	29.2749	324.946	636.747	926.318
43.4831	24.1895	330.875	621.461	927.947
43.5091	19.751	329.539	625.527	918.459
43.5351	25.2305	325.052	629.714	917.992
43.5611	27.9479	318.431	626.914	919.427
43.5871	34.4736	331.914	626	920.447
43.6131	20.8548	329.791	625.869	918.259
43.6391	29.7733	316.116	623.833	922.677
43.6651	26.8687	331.721	620.908	919.808
43.6911	25.1114	327.046	618.964	916.98
43.7171	26.6337	327.785	618.078	915.525
43.7431	19.2869	322.182	621.08	927.55
43.7691	26.9222	328.904	625.963	916.509
43.7951	24	323.006	620.023	921.412
43.8211	24	323.996	627.89	919.279
43.8471	24	324.986	621.166	919.996
43.8731	23.0137	321.095	623.899	915.712
43.8991	25.929	318.101	617.305	918.481
43.9251	25.0336	315.13	621.733	917.85
43.9511	24.0435	319.733	625.747	917.133
43.9771	33.4657	328.43	620.44	916.416
44.0031	29.3168	329.927	617.25	919.769
44.0291	21.5862	315.331	616.093	925.369
44.0551	26.5008	323.976	626.764	920.481
44.0811	22.4656	326.794	623.565	916.057
44.1071	25.5878	335.87	625.631	918.251
44.1331	26	329.106	617.328	920.477
44.1591	21.6145	328.867	622.001	916.911
44.1851	21	321.285	621.305	919.518
44.2111	24.4291	324.237	623.512	916.894
44.2371	20.7633	324.163	625.655	919.446
44.2631	25.0245	323.173	619.459	915.753
44.2891	26	326.27	629.307	919.723
44.3151	20.277	327.808	621.63	916.578
44.3411	19.8076	321.618	622.939	919.163
44.3671	20	324.727	631.001	917.687
44.3931	30.2415	320.555	626.856	919.384
44.4191	25.999	327.448	626.516	919.999
44.4451	21.6961	323.178	618.023	921.111
44.4711	22.5161	329.977	618.691	918.153
44.4971	22.2519	324.88	624.37	916.559
44.5231	27.1674	319.087	626.718	920.12
44.5491	22.4455	323.029	621.333	916.172
44.5751	25.0285	320.041	625.985	921.488
44.6011	25.5831	321.493	629	919.726
44.6271	20.8089	325.754	624.928	919.343
44.6531	23.8201	324.285	631.694	915.011
44.6791	23.2853	320.994	628.753	914.722
44.7051	26.0125	323.953	626.947	916.137
44.7311	27.3412	322.755	626.083	919.24
44.7571	27	319.083	620.597	922.133
44.7831	24.4441	324.291	617.381	916.879
44.8091	23	329.238	620.046	914.391
44.8351	24.2383	322.08	621.401	916.722
44.8611	17.0803	325.39	626.304	915.619
44.8871	19.1914	323.338	624.785	917.677
44.9131	25.1787	324.953	618.152	919.572
44.9391	27.7383	328.291	618.798	918.015
44.9651	18.7487	324.762	623.199	917.514
44.9911	16.0364	321.901	626.619	915.799
45.0171	25.4967	324.778	625.881	915.797
45.0431	25.682	326.411	624	918.274
45.0691	22.5298	319.281	619.41	921.961
45.0951	28.1991	316.04	617.5	923.215
45.1211	27.3902	317	620	922.91
45.1471	23.5002	312.569	621.441	923.258
45.1731	23.5296	313.322	621.589	920.411
45.1991	22	322.233	623.683	918.869
45.2251	23.4109	324.698	623.495	921.02
45.2511	25	321.099	621.965	920.504
45.2771	23.1982	317.357	624.416	918.55
45.3031	28.489	317.445	624.365	919.507
45.3291	34.9858	321.159	626.946	920.723
45.3551	27.2138	325.34	624	921.637
45.3811	22	328.591	625.955	924.384
45.4071	24.8059	323.173	625.571	923.324
45.4331	29.3909	325.762	620.371	922.514
45.4591	32.667	326.629	623.528	927.862
45.4851	32.176	325.278	631.512	928.937
45.5111	26.1669	325.756	633.904	930.159
45.5371	28.2439	330.707	631.302	925.069
45.5631	23.9761	329.692	635.571	924.574
45.5891	25.9766	323.25	624.804	925.06
45.6151	31.4283	329.558	628.889	927.268
45.6411	25.6885	329.381	628.667	926.245
45.6671	25.9048	324.209	632.956	928.99
45.6931	28.8751	330.309	618.806	933.248
45.7191	30.7182	324.641	631.095	930.495
45.7451	31.6311	326.5	635.488	923.55
45.7711	33.1188	339.984	630.032	927.432
45.7971	25.252	333.032	627.697	928.514
45.8231	26	331.393	631.111	929.087
45.8491	26	336.222	634.788	927.643
45.8751	26.889	335.301	632.381	934.566
45.9011	29.7877	330.214	624.845	936.921
45.9271	29.2024	336.155	623.286	934.476
45.9531	30.5774	340.817	636.792	932.982
45.9791	31.9047	337.756	630.675	938.434
46.0051	29.2442	328.302	628.083	936.533
46.0311	38.6984	334.389	623.143	936.169
46.0571	32	330.714	624.798	937.714
46.0831	33.2857	328.867	629.877	938.107
46.1091	37.8095	328.615	628.208	929.318
46.1351	18.8452	332.095	622.928	928.601
46.1611	31.3214	325.206	631	928.048
46.1871	25.8968	327.28	630	928.69
46.2131	25.4662	330.083	619.147	928.758
46.2391	29.5834	330.853	621.19	928.691
46.2651	24.3394	328.746	623.946	920.723
46.2911	16.4444	324.572	623.655	920.815
46.3171	22.9464	316.825	637.528	922.133
46.3431	21.6509	313.405	624	921.637
46.3691	14.5394	325	623.944	925.451
46.3951	29.6907	325.069	620.024	915.739
46.4211	17.111	329.964	625.964	919.335
46.4471	25	321.054	623.048	923.606
46.4731	25	321.984	626.897	920.02
46.4991	23.0318	330.768	637.607	928.552
46.5251	29.8193	323.286	619.868	927.279
46.5511	24.2144	331.589	630.333	918.861
46.5771	27.8174	331.056	630.066	925.462
46.6031	28.9444	333.803	629.075	924.425
46.6291	33.6725	334.925	640.89	935.851
46.6551	37.6983	348.72	637.476	933.31
46.6811	35.2561	350.905	638.79	941.649
46.7071	35	334.894	635.461	951.627
46.7331	42.1584	358.661	645.5	964.908
46.7591	39.4605	345.376	644.405	960.587
46.7851	35.5002	350.785	648.276	966.174
46.8111	42.7853	346.014	638.013	953.295
46.8371	44.8551	354.297	646.859	948.667
46.8631	49.226	349.318	642.397	950.084
46.8891	45.8237	338.921	650.785	952.235
46.9151	44.1746	350.862	643.334	953.789
46.9411	40.7383	351.584	637.818	938.685
46.9671	40.8055	331.906	637.786	941.044
46.9931	46.5691	327	630.243	933.809
47.0191	49.5713	331.654	629.532	931.019
47.0451	49.2243	339.892	621.685	923.559
47.0711	35.2154	339.732	634.665	929.213
47.0971	34.0236	337.508	628.959	929.398
47.1231	31.2702	342.888	640.249	930.311
47.1491	30	341.369	654.594	937.261
47.1751	37.2612	340.716	653.762	947.444
47.2011	41.4324	350.182	652	955.608
47.2271	46.2377	349.125	652	962.268
47.2531	50.0891	358.669	652.677	971.244
47.2791	55.1186	355.882	643.668	992.719
47.3051	50.9114	350.667	642.94	981.522
47.3311	51.3329	352.627	641.12	965.39
47.3571	49.7167	348.179	630.085	955.826
47.3831	49.2935	341.179	633.777	955.872
47.4091	47.4527	334.612	632.213	956.279
47.4351	39.1041	332.617	626.179	946.409
47.4611	29.4472	328.751	621.417	939.216
47.4871	28.4282	321.223	620.174	935.029
47.5131	33.5828	318.587	625.041	929.144
47.5391	27.779	320.732	633.674	923.115
47.5651	20.2681	327.106	630.196	921.141
47.5911	26.9431	324.311	624.548	922.68
47.6171	24.6383	323.38	627.15	922.005
47.6431	26.2128	325.387	623.196	917.154
47.6691	27.624	324	623.178	918.487
47.6951	25.1107	322.964	626.984	921.025
47.7211	23.8935	322.508	623.51	921.499
47.7471	21	324.992	621	919.585
47.7731	27.4729	324.072	620.522	918.18
47.7991	30.0961	322.434	620	917.878
47.8251	22.6535	324	627.79	919.808
47.8511	21.8089	325.375	631.62	923.666
47.8771	23.1671	328.793	626.754	924.555
47.9031	25.0347	326.178	625.572	923.27
47.9291	25.6162	322.571	621.418	921.497
47.9551	25.5699	322.233	622.409	920.31
47.9811	32.5815	320.269	621.804	914.322
48.0071	24.645	322.209	621.944	916.143
48.0331	18.3856	318.389	623.864	919.71
48.0591	24.2225	322.41	619.787	918.148
48.0851	25.6519	326.524	620.667	916.377
48.1111	27.4175	324.718	624.811	917.446
48.1371	23.359	325.302	623.105	918.234
48.1631	24.3491	325.357	632.366	916.124
48.1891	22.9651	326.354	623.807	918.355
48.2151	23.28	324.597	618.856	923.143
48.2411	29.4455	326.453	623	920.784
48.2671	25.2375	323.898	623.579	917.601
48.2931	27.1016	325.711	625.28	917.752
48.3191	24.4209	325.559	625.461	919.484
48.3451	23.8389	328.349	622.701	918.783
48.3711	22.7636	330.441	619.75	915.653
48.3971	15.8184	326.25	624.399	916.217
48.4231	21	328.92	628.78	916.921
48.4491	22.4396	333.39	619.1	915.247
48.4751	24.0099	327.78	623.63	919.216
48.5011	13.7799	327.841	627.001	920.65
48.5271	15.3118	329.999	627.955	917.369
48.5531	23.199	326.761	616.443	916.088
48.5791	19.429	328.376	621.807	917.274
48.6051	17.1804	321	618.729	915.712
48.6311	19.5343	320.197	631.042	918.657
48.6571	26.0367	316.301	620.844	916.583
48.6831	20.5481	318.422	625.869	920.574
48.7091	18.7035	321.523	625	916.06
48.7351	23.2616	324.396	624.778	919.308
48.7611	24.8791	320.333	622.192	923.557
48.7871	24.1109	323.303	615.729	918.227
48.8131	26.0102	325.818	622.594	921.228
48.8391	33.3603	323.594	618.57	919.208
48.8651	17.5682	319.712	625.632	918.844
48.8911	23.8575	328.509	620.051	922.12
48.9171	21.8773	321.257	620.875	921.536
48.9431	19.7944	325.793	618.126	922.412
48.9691	16.3734	321.221	621.892	913.48
48.9951	24.9369	327.978	617.023	913.777
49.0211	23.1515	326.977	618.996	922.755
49.0471	29.8828	324.978	617.016	916.377
49.0731	20.0036	313.098	622.892	916.37
49.0991	21.9838	325.765	626.888	912.785
49.1251	23.9639	335.72	630.848	914.178
49.1511	29.8322	329.265	625.287	919.836
49.1771	19.4168	317.574	621.231	919.302
49.2031	22.8087	322.654	615.406	915.136
49.2291	31.4804	325.797	625.147	925.848
49.2551	18.9472	325.078	616.875	921.115
49.2811	23.5345	333.212	622.318	923.395
49.3071	32.2125	325.877	619.429	921.637
49.3331	25.7794	324.107	631.358	921.447
49.3591	17.8588	319.586	618.162	920.154
49.3851	24.0618	322.491	627.217	922.556
49.4111	25	325.589	625.588	925.425
49.4371	18.9598	331.118	629.215	920.793
49.4631	18.853	321.041	630.833	921.234
49.4891	28.2734	322.332	629.354	920.837
49.5151	26.6675	325.47	624.934	923.137
49.5411	26.8232	326	622.393	924.813
49.5671	24.5602	326.803	625.174	922.123
49.5931	24.8033	320.653	629.134	918.538
49.6191	27.3803	326.835	625.359	923.573
49.6451	21.732	327.453	621.709	922.799
49.6711	27.7358	331.582	629.291	920.49
49.6971	29.2363	320.94	631.256	919.445
49.7231	20.7089	324.438	629.532	919.82
49.7491	22.4629	323.33	624.656	921.615
49.7751	37.2101	327.792	623	924.298
49.8011	31.1404	330.714	623.704	927.691
49.8271	23.4297	330.296	619.835	925.587
49.8531	14.2546	327.917	618.684	920.264
49.8791	33.2146	329.737	619	923.075
49.9051	32.7358	333.697	619.664	925.069
49.9311	35.418	324.369	622.618	928.976
49.9571	34.3489	320.964	624	927.976
49.9831	32	328.446	625.904	930.31
50.0091	24.9095	331.365	622.002	929.977
50.0351	27.9814	327.876	625.148	925.932
50.0611	29.501	329.074	624.161	927.06
50.0871	34.1483	329.185	625.165	928.69
50.1131	32.5558	331.57	621.564	925.623
50.1391	29.595	331.075	629.078	922.758
50.1651	32.9253	329	631.217	920.9
50.1911	30.974	330.696	621.558	924.164
50.2171	29.6957	331.445	622.363	930.108
50.2431	29.3341	328.818	623.323	927.888
50.2691	30.1815	325.929	626.781	926.715
50.2951	30.9291	334.985	631.484	928.69
50.3211	35.2553	336.781	628.472	931.736
50.3471	32.2659	334.046	625.009	933.365
50.3731	26.0114	333.042	629.83	932.312
50.3991	34.4364	324.113	628.385	927.644
50.4251	34.2266	324.283	624.66	924.655
50.4511	26.9518	326.67	631.824	929.62
50.4771	28.932	323.544	628.2	927.973
50.5031	24.0711	324.785	621.436	922.832
50.5291	19.6769	327.436	620.295	923.62
50.5551	31.7245	327.574	619.665	922.04
50.5811	28.932	324.502	624.032	920.925
50.6071	14.5802	321	628.19	919.457
50.6331	21	323.379	627.68	917.125
50.6591	24.1723	325.454	625.13	919.561
50.6851	29.3866	324.507	627.367	919.999
50.7111	29.2466	327.367	626.216	919.999
50.7371	26.1661	328.357	623.347	917.076
50.7631	23	326.572	624	915.391
50.7891	24.0408	323.348	626.617	919.437
50.8151	27.348	325.673	629.463	914.92
50.8411	30.9812	329.44	623.693	914.427
50.8671	30.7799	335.928	624.487	918.674
50.8931	23.2349	326.324	626.276	922.285
50.9191	17.5946	321.437	624.22	920.351
50.9451	22.4487	325.555	629.465	922.48
50.9711	26.283	327.267	625.681	921.246
50.9971	16.943	325.166	620.982	919.754
51.0231	25.5153	318.982	625.573	919.154
51.0491	26.7523	324.762	622.367	922.378
51.0751	26	324.684	626.564	915.582
51.1011	26.2279	328.526	627.08	921.154
51.1271	25.0386	331.712	632.821	924.122
51.1531	20.0801	326.368	624.376	919.97
51.1791	27.6038	336.989	626.891	917.819
51.2051	26.9408	324.891	631.673	920.587
51.2311	34.0302	331.356	635.317	921.29
51.2571	46.6534	342.208	639.821	927.73
51.2831	40.9504	339.039	656	930.254
51.3091	48.3757	344.03	656	931.616
51.3351	59.7831	341.087	655.169	936.536
51.3611	49.0872	361.644	652.372	940.839
51.3871	68.6942	360.523	680.099	944.454
51.4131	61.5022	373.297	678.332	944.044
51.4391	82.5932	375.911	651.948	951.431
51.4651	86.2211	374.921	662.309	954.557
51.4911	68.3951	374.484	653.296	958.52
51.5171	71.8944	380.29	657.951	943.677
51.5431	57.9469	368.36	657.197	950.763
51.5691	72.8522	356.079	661.412	955.537
51.5951	69.4493	358.235	642.37	942.624
51.6211	56.4412	365.669	660.818	946.564
51.6471	70.6297	349.077	642.007	938.817
51.6731	51.9235	356.997	637.051	938.016
51.6991	44.0028	330.277	649.737	928.694
51.7251	42.0206	360.374	634.482	935.859
51.7511	41.0202	337.723	632.08	927.417
51.7771	44.8795	324.521	631.05	927.944
51.8031	35.4004	326.85	632.88	927.966
51.8291	37.8501	331.701	626.489	918.332
51.8551	22.9582	338.511	642.565	924.635
51.8811	42.4642	326.116	627.614	922.374
51.9071	29.2757	327.731	632.303	925.504
51.9331	30.731	328.9	619.643	927.771
51.9591	26.4979	326.329	618.881	922.749
51.9851	32.2335	327.761	627.707	924.106
52.0111	34.7612	327.129	627.279	922.431
52.0371	33.2587	323.557	623.597	917.126
52.0631	27.8356	330.657	625.523	921.365
52.0891	25.2984	318.546	626	919.09
52.1151	37.6133	324.31	632.568	918.55
52.1411	22.5497	328.463	625.889	916.142
52.1671	29.6736	326.567	638.422	915.058
52.1931	36.8667	319.59	631.713	918.453
52.2191	28.3856	320.374	625.093	925.077
52.2451	30.7477	319.437	621.686	917.347
52.2711	28.0932	322.086	620.239	921.72
52.2971	26.2286	322.238	627.516	920.826
52.3231	23.7155	325.758	630	921.102
52.3491	20.7452	332.192	624.878	918.181
52.3751	24.45	324.487	620.835	913.878
52.4011	26	322.444	624.983	919.115
52.4271	24.5564	331.543	634.722	917.264
52.4531	23.2881	319.557	629.695	914.106
52.4791	21.5961	326.841	622.589	917.547
52.5051	21	334.364	621	918.773
52.5311	25.7749	328.278	618.351	915.091
52.5571	27.3278	332.947	627.438	919.322
52.5831	25.6754	323.953	624.648	922.172
52.6091	23.6953	326.637	625.06	919.336
52.6351	21.0727	327.572	627.377	919.222
52.6611	23.1626	326.868	626.387	919.999
52.6871	30.6034	322.486	622.986	920.449
52.7131	34.6127	324.425	621.593	920.723
52.7391	28.9725	330.964	624.914	921.596
52.7651	27.3713	326.005	625.854	919.166
52.7911	29	331.887	626.689	913.301
52.8171	26.7081	331.554	630.213	913.072
52.8431	21.0586	326.106	624.395	916.967
52.8691	21.872	325.914	620.133	916.947
52.8951	25	322.867	623.047	918.013
52.9211	28.1998	322.57	624.514	917.681
52.9471	29.9533	322.46	626.511	922.097
52.9731	31.5673	325.028	627.506	926.479
52.9991	29.4682	328.506	627	921.057
53.0251	25.9872	329.935	625.579	915.314
53.0511	25.0653	329.631	623.072	919.436
53.0771	27.2639	328.855	625.631	926.479
53.1031	26.8977	333.27	632.22	926.234
53.1291	26.901	329.34	633.264	926.384
53.1551	32.224	327.077	637.786	931.825
53.1811	34.3407	343.483	642.858	939.802
53.2071	37.4551	351.686	641.447	953.118
53.2331	38.9708	349.022	646.028	967.431
53.2591	43.9785	350.028	644.153	969.977
53.2851	43.7607	343.924	643.004	971.119
53.3111	50.6912	344.244	638.365	972.874
53.3371	48.2583	348.26	638.291	965.007
53.3631	39.5523	338.936	634.587	953.189
53.3891	44	338.724	631.005	956.518
53.4151	39.8627	343.339	632.35	952.394
53.4411	31.6652	342.426	629.425	941.246
53.4671	32.6247	334.37	626.915	937.727
53.4931	33.1649	332.695	629	930.099
53.5191	28.8305	329.639	626.433	932.03
53.5451	35.3613	326.567	623.304	929.83
53.5711	37.0066	329.421	631.735	923.411
53.5971	27.2753	321.327	628.956	925.121
53.6231	25.6114	326.533	623.737	922.601
53.6491	22.0657	330.263	625.058	924.313
53.6751	30.5089	326.822	622	919.287
53.7011	29.9425	323.677	621.784	917.955
53.7271	31.6458	323.626	619.765	921.213
53.7531	26.7842	318.705	615.392	921.02
53.7791	27.2352	331.824	617	916.142
53.8051	31.0203	327.372	618.409	923.336
53.8311	26.2559	327.591	624.834	922.98
53.8571	24.761	323.326	624.781	925.242
53.8831	32.6677	334.062	628.854	919.996
53.9091	32.4062	329	627.454	923.394
53.9351	38.0977	328.045	623.874	921.748
53.9611	26.5908	322.506	623.117	919.966
53.9871	24.8854	326	623.893	924.07
54.0131	31.1166	325.68	622.71	922.087
54.0391	30.9336	323.193	620.868	921.216
54.0651	22.2902	325	629.539	919.414
54.0911	25.6944	325.461	624.067	920.849
54.1171	33.2306	330.665	625.171	921.893
54.1431	35.2636	325.259	627.717	919.18
54.1691	25.5703	313.895	622.074	927.677
54.1951	34.8116	332.335	624	923.101
54.2211	30.9256	341.055	624.069	927.107
54.2471	29.1908	342.705	627.97	923.581
54.2731	35.8093	326.015	624.01	922.172
54.2991	25.0297	327.995	628.938	922.139
54.3251	28.99	322.075	624.112	917.836
54.3511	23.0746	326.888	633.677	921.402
54.3771	32.7765	328.935	622.506	925.696
54.4031	35.9032	331.873	635.27	925.793
54.4291	34.0844	329.156	629.434	922.324
54.4551	29.2606	332.752	633.64	923.545
54.4811	36.5037	339.496	633.082	926.338
54.5071	27.7196	328.983	636.633	927.19
54.5331	29.7543	331.633	630.712	932.562
54.5591	29.0918	323.916	633.553	935.01
54.5851	33.4913	330.107	627.851	926.751
54.6111	27.7816	324.851	624.394	924.506
54.6371	24.3647	330.079	630.01	924.345
54.6631	29.211	331	629.303	928.119
54.6891	27.4243	334.395	629.839	919.984
54.7151	29.546	328.29	625.856	927.156
54.7411	33.355	330.315	625.819	918.363
54.7671	22.3966	326.087	628.427	921.78
54.7931	31.4645	334.708	629.799	919.93
54.8191	22.6744	325.014	623.687	923.962
54.8451	30.3876	316.476	626.675	923.911
54.8711	27.4761	317.338	624.923	916.19
54.8971	26	323.385	629.316	920.412
54.9231	24.4614	318.925	629.501	918.271
54.9491	29.3155	330.49	623.823	914.351
54.9751	25.7539	335	619.082	916.194
55.0011	20.3024	322.597	624.477	925.136
55.0271	24.1071	315.841	624.161	922.153
55.0531	30.318	327.066	623.7	917.913
55.0791	36.2585	322.202	628.829	921.728
55.1051	21.2042	321.45	624.88	922.099
55.1311	24.3485	328.44	630.041	917.949
55.1571	24.9201	328.99	623.438	916.87
55.1831	26.3503	328	619.951	918.557
55.2091	22.0588	329.3	623.561	921.665
55.2351	20.9506	327.439	620.587	920.541
55.2611	20.0791	326.63	618	914.173
55.2871	22.7822	326.38	621.053	921.352
55.3131	28.1022	332.716	618.195	922.748
55.3391	28.7789	326.79	626.223	916.019
55.3651	26.1982	330.042	626.45	913.915
55.3911	23.228	330.612	619.288	913.776
55.4171	24.323	322.004	622.487	919.369
55.4431	28.2833	325.731	621.041	922.38
55.4691	28.3173	333.755	620.788	921.447
55.4951	21.4901	329.507	625.062	923.044
55.5211	20.2464	325.062	624.436	921.209
55.5471	23.5312	320.788	623.511	920.858
55.5731	27.1273	317.534	624.501	918.743
55.5991	22.3305	327.523	625.983	918.261
55.6251	16.0028	323.222	626.519	920.721
55.6511	20.4402	319.631	622.227	918.219
55.6771	26.8892	325.755	623.079	913.936
55.7031	28.1136	323.77	625.386	917.114
55.7291	26	323.838	622.326	923.955
55.7551	22.8376	322.209	626.591	924.672
55.7811	19.4418	321.545	625.78	924.749
55.8071	23.4554	319.532	622.06	924.032
55.8331	30.11	324.236	623.391	926.066
55.8591	28.0551	327.207	621.784	926.131
55.8851	22.2065	329.392	624.147	922.612
55.9111	26.3534	326.559	622.276	923.776
55.9371	28.0884	322.117	618.9	926.219
55.9631	27.2343	327.262	627.878	927.542
55.9891	31	336.878	630.203	922.823
56.0151	32.4102	341.259	621.333	923.708
56.0411	28.8328	331.675	622.646	916.316
56.0671	19.3289	330.101	624.626	914.923
56.0931	25.9367	337.804	626	922.126
56.1191	30.6257	323.818	626.586	927.108
56.1451	28.9707	328.879	628	927.419
56.1711	23.172	327.603	626.088	919.736
56.1971	27.9816	319.546	622.843	922.909
56.2231	31.361	322.579	626.227	920.264
56.2491	27.7897	328.773	623.191	921.561
56.2751	28.4801	330.836	629.766	918.192
56.3011	23.0264	321.233	626.764	919.627
56.3271	20.467	325.13	620.282	920.385
56.3531	23.7884	334.291	624.593	919.598
56.3791	29.5727	327.593	623.194	920.878
56.4051	27.7963	325.419	623.632	922.923
56.4311	27	323.736	621.826	926.585
56.4571	27.3677	325.435	620.344	919.29
56.4831	28.3042	319.312	619.003	923.903
56.5091	25.4921	325.692	630	915.997
56.5351	26.6131	325.009	628.926	921.67
56.5611	19.1442	329.792	622.124	922.374
56.5871	20.8055	321.876	622.771	919.371
56.6131	25.627	320.085	621.105	920.179
56.6391	24.6017	314.776	622.095	921.364
56.6651	35.0147	329.622	623.085	920.572
56.6911	18.3783	326.169	623.776	918.863
56.7171	22.2539	328.075	621.194	915.541
56.7431	24.7011	328.806	623.89	921.847
56.7691	21.9072	325.89	622.135	918.107
56.7951	34.1769	323.775	624.93	921.854
56.8211	20.6743	319.035	623.025	916.735
56.8471	34.5096	320.1	624	924.116
56.8731	21	323.985	623.995	917.88
56.8991	21.0759	322.984	623.005	920.098
56.9251	25.9579	320.014	617.087	926.502
56.9511	18.0373	322.956	622.853	923.634
56.9771	24.8979	317.147	618.172	923.62
57.0031	30.853	317.966	620.867	924.327
57.0291	17.482	331.379	628.566	924.345
57.0551	28.4678	333.892	622.449	920.884
57.0811	25.2171	324.642	634.037	919.353
57.1071	26.8716	324.926	634.084	923.341
57.1331	27.9259	328.664	623.128	918.926
57.1591	19.7563	324.47	635.442	921.867
57.1851	27.1544	329.377	622.821	925.453
57.2111	20.8311	325.569	620.124	920.601
57.2371	28.862	328.505	626.931	923.85
57.2631	29.1237	325.535	621.149	918.632
57.2891	22.9355	325	623.386	918.453
57.3151	33.99	321.614	626.51	919.791
57.3411	24.9954	318.49	625.347	914.48
57.3671	17.9805	320.48	637.251	914.086
57.3931	22.7866	330.801	630.318	921.389
57.4191	29.7172	325.739	620.031	918.163
57.4451	31	323.203	624.296	922.945
57.4711	24.6248	330.87	626	916.264
57.4971	23.787	321.344	626	917.054
57.5231	24.777	321.836	626.757	920.077
57.5491	36.5069	329.815	630.736	925.168
57.5751	25.6131	327.516	632	920.484
57.6011	23.2418	328.212	628.363	918.55
57.6271	20.3132	328.273	616.237	922.288
57.6531	28.4567	326.565	623.322	919.405
57.6791	32.7175	321.754	630.093	925.621
57.7051	24.5088	324.884	628.249	927.153
57.7311	22.3954	324.249	620.222	921.464
57.7571	23	326.389	625.015	921.267
57.7831	27.067	328.668	630.316	920.208
57.8091	26.3284	326.368	625.167	922.177
57.8351	31.5798	326.944	623.276	921.714
57.8611	28.5194	328.638	630.282	919.784
57.8871	25.6381	329	630.29	924.359
57.9131	30.3975	335.183	629.825	927.242
57.9391	31.1451	330.483	625.614	923.659
57.9651	25.133	333.977	629.651	924.972
57.9911	21.4016	332.938	633.843	928.109
58.0171	25.7082	327.421	627.882	926.133
58.0431	26.107	332.118	624.559	927.278
58.0691	24	333.206	627.744	924.472
58.0951	27.9113	329.353	628.383	923.961
58.1211	23.8651	327.461	629.645	930.493
58.1471	27.1616	329.645	624.733	930.638
58.1731	30.239	329.405	624.619	924.518
58.1991	27.5572	330.564	634.994	922.199
58.2251	29.5092	336.496	631.171	922.896
58.2511	31.4977	335.575	626.356	923.257
58.2771	34.9572	332	628.122	928.582
58.3031	32.2062	332.469	628.757	931.33
58.3291	25.1222	338.514	630.202	928.69
58.3551	24.3786	336.907	628	930.355
58.3811	24.2015	327.44	627.57	928.404
58.4071	23.3191	328	628.26	929.99
58.4331	25	332.618	632.05	936.861
58.4591	30.0382	341.46	634.6	936.122
58.4851	36.5901	343	630.879	935.601
58.5111	34.4	338.83	626.38	934.775
58.5371	30.8298	338.901	627.37	937.665
58.5631	30.5206	347.183	628.36	936.179
58.5891	33	350.595	630.051	930.087
58.6151	35.1619	334.693	629.957	925.33
58.6411	35.8465	326.064	630.297	928.839
58.6671	33.0642	331.008	636.435	933.992
58.6931	36.6862	330.283	630.068	931.36
58.7191	34.565	335.486	630.106	929.824
58.7451	36.2715	338.594	633.546	930.385
58.7711	27.0977	331.255	628.876	923.549
58.7971	28.7812	327.562	628.71	925.701
58.8231	38.5619	329	632.345	928.463
58.8491	36.7478	329	623.256	929.036
58.8751	28.5222	328.247	629.654	924.063
58.9011	29.7488	327.206	635.918	928.323
58.9271	29.2413	331.231	630.328	924.545
58.9531	29.5373	331.114	632.462	923.566
58.9791	27.3358	329.269	626.427	924.671
59.0051	26.4804	331.38	639.042	921.182
59.0311	30.7906	323.108	634.091	923.334
59.0571	26.3833	330.91	630	924.097
59.0831	28	328.062	630.486	921.71
59.1091	28.3436	337.029	633.152	929.041
59.1351	29.8381	331.392	632.722	927.945
59.1611	28.6961	330.272	625.793	931.918
59.1871	28.2782	342.943	631.733	934.584
59.2131	37.0568	336.244	635.877	940.129
59.2391	44.2444	339.01	628.433	944.344
59.2651	44.8774	346.591	640.168	946.547
59.2911	36.1023	342.445	632.495	937.942
59.3171	37.0924	337.165	638	930.273
59.3431	38.7424	338.637	637.749	932.006
59.3691	45.6212	334.627	634.844	936.921
59.3951	28.5638	343.789	649.572	940.87
59.4211	37.0527	340.385	639.507	949.352
59.4471	37.786	348.737	625.298	943.394
59.4731	32.8027	341	637.935	948.152
59.4991	27.2066	340.935	632.981	945.051
59.5251	35.9348	335.969	627.041	932.322
59.5511	30.9658	326.068	632.9	933.039
59.5771	20.0749	335.833	641.76	933.756
59.6031	35.7323	344.76	628.512	935.185
59.6291	35.0266	340.183	626.093	942.26
59.6551	30.1829	340.954	630.718	936.172
59.6811	40.4885	341.944	630.066	941.459
59.7071	29.6771	328.929	633.695	926.692
59.7331	26.199	330.771	636.741	939.318
59.7591	34.3136	333.741	627.961	930.912
59.7851	38.6553	336.712	640.409	925.506
59.8111	32.6728	333.424	630.507	929.652
59.8371	32	329.464	631.622	933.377
59.8631	31.116	335.993	626.815	929.278
59.8891	33.6224	329.222	624.291	931.856
59.9151	39.1852	329.709	628.222	931.06
59.9411	41.7086	335.911	629.834	938.289
59.9671	24.2685	338.669	625.053	932.216
59.9931	25.1722	331.579	626.444	933.281
60.0191	31.7716	337.331	639.875	933.163
60.0451	32.1854	332.563	631.079	934.216
60.0711	29.586	333.384	633.494	931.571
60.0971	34.5632	330.861	633.45	927.985
60.1231	33.6455	329.225	627.645	926.673
60.1491	31.4502	332.825	631.285	928.201
60.1751	19.5253	333.245	625.549	923.149
60.2011	28.0809	323.313	628.146	928.01
60.2271	25.2938	327.352	627.824	926.901
60.2531	28.8817	336.528	622.708	924.196
60.2791	26.6483	333.992	625.938	925.196
60.3051	29.2922	324.24	623.827	923.721
60.3311	28.1782	329.346	625.428	920.341
60.3571	24.2179	326.83	622.946	917.763
60.3831	27.7992	332.784	622.332	922.067
60.4091	30.6757	325.016	626.279	922.876
60.4351	28.337	326.87	623.479	920.243
60.4611	20.4417	327.125	621	922.599
60.4871	23.4591	326.272	622.878	924.812
60.5131	26.364	334.513	620.303	922.305
60.5391	31.0085	329.142	620.425	919.362
60.5651	35.8484	324.819	626.77	924.798
60.5911	29.7253	324.211	625.895	926.495
60.6171	23.8074	330.036	624.729	920.318
60.6431	27.1046	328.659	624.867	919.225
60.6691	27.1177	329.099	619.547	920.305
60.6951	27.2661	329.66	625.84	924.923
60.7211	33.4529	327.547	627.559	923.449
60.7471	28.253	328.537	619.893	920.858
60.7731	21.5368	332.161	621.101	919.45
60.7991	27.7953	330.865	621.972	917.865
60.8251	30.9323	322.944	621.491	921.171
60.8511	31.535	320.988	623.974	924.722
60.8771	26.5439	328.846	624.523	924.353
60.9031	24.8458	331.182	624	921.484
60.9291	28.1366	330.271	623.543	924.492
60.9551	26.8692	328.511	625.237	924.676
60.9811	30.3722	322	625.375	918.943
61.0071	25.7355	327.688	624.138	918.226
61.0331	22.813	334.145	629.088	919.41
61.0591	28.5724	330.911	629.961	922.376
61.0851	30.5062	325.146	624.215	923.015
61.1111	30.7378	322.989	621.164	922.172
61.1371	29.9785	327.552	625.268	921.595
61.1631	36	330.756	627.16	920.442
61.1891	36	336.049	625.433	919.451
61.2151	32.6872	339.776	630.786	920.416
61.2411	31.298	330.866	634.647	924.139
61.2671	35.1693	327.707	632.328	924.312
61.2931	28.3383	332.343	633	922.161
61.3191	27.6864	334.185	632.383	923.102
61.3451	30.7325	340.383	631	926.813
61.3711	38.6803	342.882	639.084	924.792
61.3971	29.8959	348.824	653.145	925.793
61.4231	32.8661	342.952	638.807	930.603
61.4491	39.7394	346.656	645.143	937.202
61.4751	52.8066	347.143	655.008	923.231
61.5011	53.1874	355.514	649.239	925.173
61.5271	48	345.956	647.708	932.859
61.5531	46.5654	347.625	639.562	930.659
61.5791	40.1666	341.465	640.093	930.984
61.6051	36.4118	335.581	645.408	927.629
61.6311	43.9534	336.792	635.758	931.133
61.6571	40.3988	348.758	637.923	929.992
61.6831	41.8105	348.947	632.83	932.998
61.7091	42.6161	338.053	631.681	934.113
61.7351	48.8125	351.562	630.15	925.056
61.7611	45.8749	344.899	630.72	923.53
61.7871	58.1539	346.923	630.299	933.509
61.8131	40.6013	328.13	638.76	926.852
61.8391	33.6894	330.2	635.679	922.258
61.8651	44.3999	339.55	625.301	936.774
61.8911	40.7707	341.996	629.083	931.993
61.9171	44.7959	324.632	639.518	929.342
61.9431	25.1805	330.759	633.014	928.887
61.9691	27	328.141	620.605	930.282
61.9951	27	329.94	629.697	923.977
62.0211	27.4235	329.86	624.285	928.165
62.0471	33.4943	345.675	630.969	920.145
62.0731	24.0406	338.092	629.813	922.749
62.0991	25.1536	340.75	621.065	919.274
62.1251	29.8335	329.022	627.004	919.44
62.1511	22.098	331.003	630.964	927.21
62.1771	31.0019	333.973	635.906	924.342
62.2031	32.9821	335.962	628.23	921.473
62.2291	29.0755	334.058	636.651	920.737
62.2551	29	337.845	624.633	919.316
62.2811	25.1549	338	627.766	919.971
62.3071	27.8541	322.937	628	911.73
62.3331	31.7657	335.041	636.294	922.899
62.3591	32	329.549	626.972	923.62
62.3851	23.7057	335.382	624.197	920.95
62.4111	23.9117	328.786	629.351	918.742
62.4371	22.1965	325.325	628.236	919.203
62.4631	25.5673	321.472	638.464	923.15
62.4891	25.1181	321	631.38	928.73
62.5151	26.7439	332.207	624.887	921.204
62.5411	27.862	327.183	632.422	918.125
62.5671	33.1128	337.791	623.18	917.826
62.5931	29.789	331.677	623.467	916.606
62.6191	34.826	326.711	623.188	916.377
62.6451	29.4211	328.437	623.803	919.355
62.6711	23.1254	329	629.548	919.41
62.6971	22	329	623.173	916.368
62.7231	27.5481	328.217	624.864	919.097
62.7491	25.0866	334.182	623.712	920.566
62.7751	31.7275	330.66	625.259	917.365
62.8011	27.8974	322.977	623.771	919.692
62.8271	21.4826	328.43	624.466	919.087
62.8531	18.514	331	628.616	917.474
62.8791	26.0636	331	629.287	924.535
62.9051	27.5537	326.721	625.484	924.623
62.9311	27	327.11	626.08	920.004
62.9571	26.2967	321.76	631.784	921.097
62.9831	23.9199	326.518	638.041	922.172
63.0091	25.0503	329.327	634.691	922.172
63.0351	26	325.682	628.732	924.611
63.0611	27.3272	327.268	628.288	919.064
63.0871	26.6926	338.656	626.465	919.44
63.1131	24.0687	331.323	622.504	923.312
63.1391	31.2399	327.12	622.842	921.59
63.1651	35.3761	327.772	627.02	917.287
63.1911	27.0181	327	623.058	920.989
63.2171	26.2285	327.594	624.842	923.907
63.2431	31.3766	330.337	628.426	922.76
63.2691	29.4947	332	625.178	918.363
63.2951	30.4458	329.178	623	915.237
63.3211	33.5644	329.218	625.178	916.155
63.3471	32.3366	329.366	630.742	915.093
63.3731	26.6437	326.396	632.951	914.269
63.3991	25.6731	329.722	631.485	916.09
63.4251	31.1482	329.882	626.961	918.241
63.4511	37.0886	330.544	625.97	921.139
63.4771	33.437	332.525	627.06	922.164
63.5031	30.9594	330	624.525	925.391
63.5291	34.515	330	623.07	925.902
63.5551	29.7243	332.326	623.821	923.204
63.5811	26.8606	330.448	622.438	926.703
63.6071	26.7238	325	623.66	928.426
63.6331	25.7812	324.565	627.596	926.919
63.6591	31.0477	326.553	629.649	925.571
63.6851	35.4255	330	640.217	922.495
63.7111	33.9223	328.377	637.252	921.202
63.7371	31.4056	323.626	629.228	920.839
63.7631	28.043	324.244	627.248	919.545
63.7891	20.4569	331.752	624.902	920.495
63.8151	22.8861	329.341	625.492	918.098
63.8411	28.8044	326.204	629.654	920.14
63.8671	24.288	329.231	629	921.864
63.8931	25.4226	326.017	629.653	919.999
63.9191	31.3447	332.61	628.786	919.268
63.9451	31.39	336.102	625.532	917.826
63.9711	26	331.387	624.849	918.971
63.9971	27.8384	332.075	615	920.116
64.0231	31.407	335.567	616.936	918.39
64.0491	30.2866	328.68	622	919.994
64.0751	28.2337	323.2	621.743	916.778
64.1011	24.4672	332	621.494	919.951
64.1271	34	331.259	623.474	925.235
64.1531	31.5313	328.763	623.638	922.011
64.1791	26.3695	328.227	620.52	917.273
64.2051	32.6379	332.039	626.207	919.141
64.2311	27.7829	341.964	624.83	922.991
64.2571	28.4503	336.422	618.81	920.273
64.2831	34.1973	329.438	630.645	919.55
64.3091	37.0607	325.935	629.335	923.349
64.3351	44.7581	322.34	630.842	922.3
64.3611	36.4877	329.788	630.738	922.047
64.3871	24.9454	332.081	634.311	918.739
64.4131	29.8524	321.964	629.744	923.086
64.4391	30.2395	327.105	628.118	920.597
64.4651	35.8274	322.297	628.676	923.882
64.4911	22.2966	331.568	627.667	920.894
64.5171	31.892	328.784	641.414	921.859
64.5431	30.5098	335.471	625	919.345
64.5691	26.4406	330.391	625	920.573
64.5951	30.7654	334.386	625.058	926.461
64.6211	28.4096	326.467	626.145	925.694
64.6471	33.2415	334.048	629.038	924.133
64.6731	21.4358	334.808	630.2	920.898
64.6991	29.8075	329.829	636.832	923.954
64.7251	25.1143	324	627.956	914.308
64.7511	29.1679	324.14	623.006	917.866
64.7771	37.9127	339.981	625.967	919.999
64.8031	28.0119	332.089	627.958	919.999
64.8291	26.0222	335.916	628.969	922.864
64.8551	28.9369	319.526	629	923.605
64.8811	27.0619	335.305	632.797	924.322
64.9071	34.673	336	631.121	919.481
64.9331	31.2032	338.818	627.283	926.149

## Sheet: Figure S2b
Wavelength (nm)	LHE for Pristine BiVO4	LHE for P-BiVO4 -0.5mg	LHE for P-BiVO4 -1mg	LHE for P-BiVO4 -5mg
380	0.876225	0.897738	0.883863	0.831175
380.5	0.876313	0.897638	0.883963	0.831175
381	0.876313	0.897563	0.884075	0.831125
381.5	0.876325	0.897488	0.884238	0.831088
382	0.876238	0.89745	0.88435	0.831
382.5	0.876263	0.897363	0.884513	0.830938
383	0.876325	0.897288	0.884563	0.830913
383.5	0.876313	0.897225	0.884638	0.830775
384	0.876288	0.897238	0.884713	0.830663
384.5	0.876263	0.897163	0.884738	0.83055
385	0.876125	0.897163	0.884825	0.830413
385.5	0.87605	0.897175	0.884913	0.830375
386	0.876	0.89715	0.884963	0.830263
386.5	0.875925	0.897038	0.884988	0.830163
387	0.875813	0.896963	0.885013	0.830088
387.5	0.875713	0.896938	0.885088	0.829963
388	0.875575	0.896938	0.8851	0.829838
388.5	0.875475	0.896875	0.8852	0.829788
389	0.875325	0.896825	0.885313	0.829675
389.5	0.875263	0.896775	0.885388	0.8296
390	0.875175	0.89675	0.885413	0.829513
390.5	0.875075	0.896688	0.885475	0.829463
391	0.875038	0.896713	0.885563	0.829425
391.5	0.874963	0.896738	0.885688	0.829325
392	0.874875	0.896663	0.885763	0.8292
392.5	0.87485	0.896588	0.8858	0.829125
393	0.874775	0.896513	0.885825	0.828988
393.5	0.87475	0.896413	0.885875	0.828913
394	0.8747	0.896375	0.885925	0.828838
394.5	0.874625	0.896325	0.886038	0.828675
395	0.874525	0.896288	0.8861	0.828488
395.5	0.874488	0.896263	0.886188	0.8283
396	0.874413	0.8962	0.88625	0.828188
396.5	0.8743	0.896138	0.886275	0.828113
397	0.874163	0.896063	0.886338	0.827913
397.5	0.874025	0.89605	0.886313	0.82775
398	0.873988	0.896075	0.886338	0.82755
398.5	0.873938	0.896025	0.88635	0.827313
399	0.873863	0.895975	0.886325	0.827138
399.5	0.873775	0.895988	0.8863	0.826963
400	0.873688	0.895938	0.8863	0.826838
400.5	0.873638	0.8959	0.886275	0.826538
401	0.873613	0.895875	0.886263	0.82635
401.5	0.873625	0.895825	0.88625	0.826188
402	0.873563	0.8958	0.886313	0.826013
402.5	0.873513	0.895738	0.886325	0.825813
403	0.873375	0.895675	0.886338	0.82565
403.5	0.87335	0.895613	0.886338	0.825438
404	0.873275	0.8955	0.886375	0.825313
404.5	0.873188	0.895413	0.886338	0.825125
405	0.873013	0.895313	0.88635	0.825038
405.5	0.872888	0.895263	0.88635	0.8249
406	0.872763	0.89515	0.88635	0.824863
406.5	0.872625	0.895038	0.8863	0.824875
407	0.8725	0.894863	0.886225	0.82495
407.5	0.8724	0.894725	0.886213	0.824963
408	0.87225	0.894575	0.88615	0.8251
408.5	0.872125	0.894438	0.886125	0.825213
409	0.872013	0.894325	0.886125	0.8254
409.5	0.87195	0.894188	0.886075	0.8256
410	0.871788	0.893975	0.886013	0.825788
410.5	0.871613	0.89385	0.885938	0.825938
411	0.87145	0.893638	0.885863	0.826075
411.5	0.871288	0.893513	0.885875	0.826263
412	0.871113	0.89335	0.885788	0.826488
412.5	0.87095	0.893125	0.885738	0.826625
413	0.870788	0.892963	0.885663	0.826788
413.5	0.870638	0.892775	0.88555	0.826925
414	0.870425	0.892613	0.8855	0.827075
414.5	0.870275	0.892488	0.885438	0.827213
415	0.870125	0.892325	0.885375	0.827338
415.5	0.869963	0.892163	0.885275	0.827413
416	0.869813	0.892	0.885113	0.827438
416.5	0.869675	0.891775	0.885013	0.827438
417	0.869488	0.89165	0.884938	0.827475
417.5	0.86935	0.891475	0.884825	0.827475
418	0.869263	0.891325	0.88475	0.827463
418.5	0.869313	0.89125	0.884788	0.827538
419	0.869325	0.891138	0.884775	0.827638
419.5	0.869275	0.891088	0.88475	0.827663
420	0.86925	0.891075	0.8848	0.827663
420.5	0.869263	0.891025	0.884775	0.827725
421	0.8692	0.89105	0.884788	0.827725
421.5	0.869213	0.890988	0.88475	0.827725
422	0.869163	0.891	0.8848	0.827725
422.5	0.869075	0.890988	0.884775	0.827663
423	0.868863	0.890863	0.884588	0.8275
423.5	0.868688	0.89075	0.884488	0.827313
424	0.86855	0.890563	0.8844	0.8272
424.5	0.868388	0.890438	0.8843	0.827075
425	0.868213	0.8903	0.884188	0.826913
425.5	0.868138	0.890125	0.8841	0.826713
426	0.867988	0.890013	0.884	0.82655
426.5	0.867913	0.8898	0.883838	0.8264
427	0.867813	0.889638	0.883688	0.826225
427.5	0.86775	0.88945	0.8836	0.826038
428	0.867613	0.8893	0.883463	0.825838
428.5	0.867475	0.889138	0.883313	0.82555
429	0.867375	0.888963	0.883163	0.825363
429.5	0.867213	0.88875	0.883025	0.82515
430	0.86705	0.888625	0.8829	0.824975
430.5	0.8669	0.888475	0.882763	0.824763
431	0.866663	0.888313	0.882625	0.824513
431.5	0.86645	0.88815	0.882475	0.824325
432	0.86625	0.887988	0.882325	0.824125
432.5	0.866113	0.887813	0.8822	0.82395
433	0.86595	0.88765	0.88205	0.823775
433.5	0.86575	0.88745	0.881863	0.82355
434	0.865538	0.887225	0.881675	0.823288
434.5	0.865288	0.887038	0.881463	0.823025
435	0.865075	0.886813	0.881325	0.822825
435.5	0.864875	0.886563	0.881175	0.82255
436	0.8647	0.886338	0.881025	0.8223
436.5	0.864488	0.8861	0.880838	0.822025
437	0.864213	0.885863	0.880625	0.821763
437.5	0.86395	0.885613	0.880438	0.821475
438	0.863713	0.885375	0.880288	0.821188
438.5	0.863475	0.885138	0.8801	0.820913
439	0.863225	0.88485	0.8799	0.8206
439.5	0.862988	0.884613	0.879638	0.82025
440	0.862713	0.884363	0.879375	0.819963
440.5	0.862425	0.884038	0.8791	0.819638
441	0.862125	0.883725	0.8788	0.819275
441.5	0.86185	0.883375	0.878525	0.81885
442	0.86155	0.88305	0.878238	0.818488
442.5	0.861188	0.882725	0.87795	0.818138
443	0.860875	0.882363	0.877663	0.817725
443.5	0.860488	0.881988	0.877313	0.817313
444	0.860088	0.881525	0.876975	0.816875
444.5	0.859663	0.881038	0.8766	0.816388
445	0.859188	0.8806	0.876225	0.81585
445.5	0.858725	0.880113	0.875863	0.8153
446	0.858188	0.879625	0.87545	0.814763
446.5	0.857625	0.879113	0.875	0.814138
447	0.8571	0.878588	0.8745	0.8134
447.5	0.856525	0.878	0.874	0.81275
448	0.85595	0.877388	0.87355	0.812038
448.5	0.8553	0.87675	0.872963	0.8112
449	0.854625	0.876075	0.8724	0.81035
449.5	0.85395	0.875363	0.871788	0.809425
450	0.85325	0.874613	0.871138	0.808525
450.5	0.852463	0.8737	0.870438	0.807525
451	0.851675	0.872813	0.869725	0.806438
451.5	0.850813	0.871788	0.868975	0.805313
452	0.849863	0.870813	0.868175	0.804113
452.5	0.8489	0.869738	0.867313	0.802925
453	0.847888	0.868675	0.866463	0.801738
453.5	0.8468	0.867525	0.865525	0.80045
454	0.845688	0.866338	0.864563	0.799113
454.5	0.844438	0.865038	0.863475	0.797625
455	0.843138	0.863713	0.862338	0.796125
455.5	0.841763	0.862288	0.8611	0.794575
456	0.840288	0.860788	0.859838	0.79295
456.5	0.83875	0.859138	0.858475	0.791225
457	0.83715	0.85745	0.85705	0.789325
457.5	0.8354	0.855638	0.855563	0.7873
458	0.83355	0.853688	0.85395	0.785225
458.5	0.831513	0.851538	0.8522	0.783013
459	0.829413	0.849338	0.8504	0.780763
459.5	0.82725	0.847013	0.848513	0.77835
460	0.824875	0.844538	0.846538	0.775838
460.5	0.822375	0.84195	0.84435	0.773163
461	0.8197	0.839188	0.842063	0.770388
461.5	0.81685	0.83625	0.839638	0.767513
462	0.8139	0.833163	0.837063	0.764575
462.5	0.810788	0.8299	0.834388	0.761425
463	0.807563	0.826588	0.8316	0.758175
463.5	0.804138	0.823013	0.828675	0.754788
464	0.800438	0.819263	0.825575	0.751288
464.5	0.7966	0.815313	0.8223	0.747613
465	0.7926	0.8111	0.818913	0.743838
465.5	0.788425	0.806725	0.815338	0.7399
466	0.7841	0.802238	0.81165	0.735875
466.5	0.779538	0.797488	0.80775	0.731675
467	0.774738	0.792538	0.803638	0.727363
467.5	0.769675	0.787275	0.799338	0.7229
468	0.764388	0.781813	0.794775	0.718175
468.5	0.758875	0.776025	0.790025	0.713213
469	0.753138	0.770013	0.7851	0.708175
469.5	0.747088	0.7638	0.779925	0.70295
470	0.740825	0.757263	0.774525	0.697538
470.5	0.7341	0.750325	0.768763	0.691863
471	0.727138	0.743038	0.762788	0.685925
471.5	0.719888	0.735463	0.7565	0.679763
472	0.712338	0.727513	0.7499	0.67335
472.5	0.704438	0.719213	0.743025	0.66675
473	0.696238	0.710613	0.735875	0.66
473.5	0.687738	0.701638	0.728375	0.652938
474	0.678875	0.692275	0.7206	0.645625
474.5	0.669688	0.682588	0.712488	0.638163
475	0.660213	0.67255	0.704125	0.630488
475.5	0.650375	0.6621	0.6954	0.622625
476	0.640275	0.651388	0.686413	0.614613
476.5	0.629938	0.640438	0.6772	0.606488
477	0.619288	0.62925	0.667738	0.5983
477.5	0.60845	0.61785	0.658075	0.589975
478	0.597325	0.606213	0.648163	0.581588
478.5	0.5861	0.594388	0.637975	0.573113
479	0.57455	0.582338	0.627575	0.564588
479.5	0.56295	0.570163	0.61705	0.555988
480	0.551213	0.558038	0.606325	0.547488
480.5	0.539313	0.5458	0.595563	0.539025
481	0.52725	0.533413	0.5846	0.5306
481.5	0.51525	0.521	0.573588	0.522188
482	0.503138	0.508563	0.562475	0.5139
482.5	0.491013	0.496075	0.55125	0.505613
483	0.478763	0.483488	0.54	0.49745
483.5	0.466575	0.471	0.52865	0.489425
484	0.454338	0.458513	0.51725	0.481538
484.5	0.442138	0.446038	0.505913	0.47375
485	0.429938	0.43365	0.494513	0.465938
485.5	0.41785	0.421313	0.48315	0.45835
486	0.40555	0.409013	0.471625	0.450875
486.5	0.3933	0.396725	0.4601	0.44345
487	0.381288	0.384663	0.448775	0.43625
487.5	0.3694	0.372838	0.43755	0.429213
488	0.357663	0.361213	0.426438	0.422313
488.5	0.3461	0.349775	0.415388	0.41565
489	0.334625	0.338463	0.404338	0.409088
489.5	0.323413	0.327338	0.393488	0.402813
490	0.31225	0.316463	0.382663	0.396588
490.5	0.301513	0.305863	0.372163	0.390625
491	0.290938	0.29555	0.3618	0.384913
491.5	0.280513	0.285538	0.351613	0.379275
492	0.270275	0.2757	0.341475	0.3738
492.5	0.26025	0.266025	0.331613	0.368463
493	0.2504	0.256625	0.321913	0.363225
493.5	0.240925	0.2476	0.312538	0.358213
494	0.231563	0.238713	0.303275	0.3533
494.5	0.2225	0.230113	0.294338	0.348638
495	0.213888	0.221913	0.285625	0.344125
495.5	0.20535	0.213863	0.277063	0.339675
496	0.197088	0.20605	0.26855	0.335525
496.5	0.189138	0.19855	0.260525	0.331488
497	0.181538	0.191413	0.252713	0.327625
497.5	0.174225	0.18465	0.24515	0.323988
498	0.167125	0.178025	0.23785	0.320413
498.5	0.160313	0.171713	0.2308	0.317025
499	0.153863	0.165663	0.224038	0.31375
499.5	0.147375	0.159825	0.217288	0.310613
500	0.1414	0.154375	0.211075	0.307663
500.5	0.13575	0.149138	0.205175	0.304775
501	0.130188	0.144238	0.199288	0.302038
501.5	0.125013	0.139513	0.193738	0.299438
502	0.11995	0.1348	0.188438	0.296925
502.5	0.115113	0.130463	0.183313	0.2946
503	0.110563	0.126513	0.178463	0.292325
503.5	0.106213	0.1227	0.173838	0.290125
504	0.1022	0.119088	0.169425	0.288075
504.5	0.098313	0.115588	0.165063	0.286075
505	0.094613	0.112363	0.16095	0.284288
505.5	0.091138	0.109138	0.157088	0.2825
506	0.087763	0.106163	0.1533	0.280775
506.5	0.084663	0.1034	0.149713	0.279013
507	0.081713	0.100825	0.146288	0.277388
507.5	0.078938	0.098325	0.14305	0.27585
508	0.076138	0.095988	0.1399	0.274413
508.5	0.073563	0.0937	0.136938	0.273
509	0.071125	0.091688	0.134188	0.271663
509.5	0.0688	0.089588	0.1316	0.270325
510	0.066638	0.087688	0.12915	0.269125
510.5	0.064513	0.085925	0.126775	0.267888
511	0.062563	0.08435	0.124538	0.266838
511.5	0.060763	0.082713	0.122325	0.265763
512	0.059088	0.081163	0.12025	0.264775
512.5	0.057488	0.079763	0.118263	0.263713
513	0.055963	0.07845	0.116375	0.2627
513.5	0.054525	0.0772	0.114688	0.261725
514	0.05315	0.076063	0.112888	0.260813
514.5	0.051825	0.074913	0.111238	0.259838
515	0.050575	0.07385	0.10975	0.259013
515.5	0.049413	0.072863	0.108313	0.2582
516	0.0483	0.072125	0.106938	0.257488
516.5	0.047225	0.071213	0.105525	0.2567
517	0.046463	0.07035	0.10425	0.256075
517.5	0.045638	0.069575	0.103225	0.255313
518	0.044825	0.068838	0.102075	0.254675
518.5	0.044063	0.068163	0.101025	0.25395
519	0.0435	0.067725	0.099975	0.253425
519.5	0.042913	0.067238	0.09895	0.252838
520	0.0424	0.066663	0.098038	0.252263
520.5	0.04175	0.065975	0.097113	0.25155
521	0.041288	0.065538	0.096338	0.251038
521.5	0.0407	0.065175	0.09555	0.250513
522	0.04025	0.064863	0.094813	0.25005
522.5	0.039838	0.064513	0.094	0.2495
523	0.03945	0.064262	0.09335	0.249063
523.5	0.039025	0.063888	0.092738	0.248575
524	0.038763	0.063475	0.092088	0.248125
524.5	0.038375	0.063263	0.091375	0.247613
525	0.038163	0.063013	0.090788	0.24715
525.5	0.03785	0.062788	0.090313	0.2466
526	0.037513	0.062588	0.089863	0.24615
526.5	0.037375	0.062425	0.089325	0.245825
527	0.03725	0.062213	0.088875	0.24545
527.5	0.037113	0.062025	0.08835	0.245013
528	0.037	0.061963	0.087838	0.244613
528.5	0.036913	0.062213	0.08765	0.2445
529	0.037	0.062313	0.087563	0.2444
529.5	0.0371	0.06255	0.08755	0.244425
530	0.037238	0.062913	0.087375	0.2444
530.5	0.037375	0.063125	0.087263	0.244338
531	0.037363	0.06325	0.087163	0.244175
531.5	0.0374	0.0635	0.087113	0.244163
532	0.037488	0.063725	0.087038	0.244075
532.5	0.037563	0.06395	0.086988	0.244075
533	0.037588	0.06405	0.086763	0.243813
533.5	0.037488	0.064088	0.086438	0.243488
534	0.037513	0.064188	0.086225	0.243263
534.5	0.037438	0.06405	0.08605	0.242925
535	0.03755	0.063988	0.085813	0.24265
535.5	0.037588	0.06405	0.085575	0.2424
536	0.037613	0.064113	0.0854	0.242088
536.5	0.037675	0.0641	0.085313	0.241888
537	0.037738	0.064125	0.085238	0.241575
537.5	0.0378	0.064075	0.085025	0.24115
538	0.037925	0.064125	0.084863	0.240913
538.5	0.037913	0.06415	0.08465	0.24055
539	0.037988	0.064238	0.084475	0.240275
539.5	0.037988	0.0644	0.084288	0.239975
540	0.038025	0.0645	0.0841	0.2397
540.5	0.038088	0.064563	0.083875	0.2394
541	0.038213	0.064675	0.083813	0.239075
541.5	0.038263	0.064775	0.083625	0.2388
542	0.038263	0.06495	0.083463	0.238625
542.5	0.038325	0.065063	0.083438	0.238325
543	0.0385	0.065138	0.083325	0.238075
543.5	0.038638	0.0653	0.08315	0.237825
544	0.0388	0.065338	0.083063	0.237463
544.5	0.038925	0.065388	0.082988	0.237213
545	0.039138	0.0655	0.082963	0.236938
545.5	0.039275	0.065663	0.0829	0.236763
546	0.039463	0.065738	0.082888	0.236575
546.5	0.039738	0.0658	0.08285	0.23635
547	0.039925	0.066013	0.082788	0.2362
547.5	0.04005	0.06615	0.082713	0.235888
548	0.040213	0.066238	0.082663	0.235575
548.5	0.040313	0.066438	0.0826	0.235463
549	0.04055	0.066725	0.082613	0.23525
549.5	0.040613	0.066838	0.082563	0.235013
550	0.040788	0.066963	0.082388	0.234713
550.5	0.040825	0.067113	0.082263	0.2343
551	0.040875	0.067213	0.082175	0.233975
551.5	0.041	0.067338	0.08215	0.233725
552	0.041088	0.067575	0.0821	0.23355
552.5	0.041188	0.067763	0.08205	0.2334
553	0.041363	0.067975	0.081975	0.233125
553.5	0.041488	0.068	0.081863	0.232863
554	0.04165	0.0682	0.081788	0.232738
554.5	0.041725	0.068313	0.081688	0.232513
555	0.04195	0.068538	0.081688	0.23245
555.5	0.042225	0.0688	0.081775	0.232313
556	0.04235	0.06895	0.081738	0.2322
556.5	0.042488	0.069038	0.081775	0.232063
557	0.042688	0.069175	0.081788	0.231925
557.5	0.042838	0.06935	0.081788	0.23175
558	0.043	0.0696	0.081838	0.231575
558.5	0.04315	0.069825	0.0819	0.231438
559	0.0433	0.070125	0.082075	0.2313
559.5	0.043488	0.070313	0.082138	0.231188
560	0.043588	0.070575	0.082125	0.23105
560.5	0.043638	0.070913	0.0822	0.230875
561	0.043925	0.071225	0.082275	0.230725
561.5	0.044125	0.071538	0.082438	0.230625
562	0.0444	0.071825	0.0826	0.23055
562.5	0.044588	0.07215	0.082688	0.230488
563	0.044713	0.072463	0.08275	0.230325
563.5	0.044875	0.072788	0.082775	0.230275
564	0.044938	0.073075	0.082863	0.2301
564.5	0.045138	0.07325	0.083013	0.229938
565	0.045375	0.073425	0.0831	0.229813
565.5	0.045525	0.073738	0.083138	0.229675
566	0.045613	0.074	0.083238	0.2295
566.5	0.045663	0.07425	0.083275	0.22935
567	0.045838	0.074625	0.083513	0.229225
567.5	0.046025	0.074863	0.083688	0.229138
568	0.046238	0.075175	0.08385	0.229
568.5	0.0464	0.075438	0.083763	0.228875
569	0.046475	0.075788	0.083738	0.228763
569.5	0.046625	0.075975	0.083738	0.228525
570	0.046825	0.07615	0.083775	0.228238
570.5	0.046913	0.076313	0.083738	0.227988
571	0.047138	0.076475	0.083788	0.2277
571.5	0.047313	0.076488	0.083725	0.2274
572	0.0475	0.0766	0.083638	0.227125
572.5	0.047675	0.076663	0.083563	0.2268
573	0.047838	0.076813	0.08375	0.2265
573.5	0.048075	0.076913	0.083763	0.22615
574	0.048263	0.07705	0.083825	0.2259
574.5	0.048363	0.07715	0.083775	0.22575
575	0.04865	0.077363	0.083713	0.225575
575.5	0.048775	0.07745	0.08365	0.225375
576	0.048888	0.077638	0.083463	0.225163
576.5	0.048988	0.077738	0.083338	0.224838
577	0.049138	0.077825	0.08325	0.22455
577.5	0.049375	0.0779	0.08315	0.224313
578	0.04945	0.077938	0.083	0.2241
578.5	0.049638	0.078063	0.08295	0.223813
579	0.04985	0.078225	0.0829	0.223513
579.5	0.049975	0.078363	0.082863	0.223163
580	0.050175	0.078525	0.0828	0.222838
580.5	0.050375	0.078638	0.082875	0.222538
581	0.050688	0.078875	0.082988	0.2224
581.5	0.050875	0.07905	0.083063	0.2222
582	0.051038	0.079263	0.08305	0.221975
582.5	0.051263	0.079438	0.0831	0.22175
583	0.051463	0.0797	0.083138	0.221513
583.5	0.051688	0.07995	0.083225	0.2213
584	0.051838	0.080125	0.083375	0.221125
584.5	0.052025	0.08045	0.083463	0.220963
585	0.052238	0.080763	0.083525	0.220813
585.5	0.0523	0.081025	0.083538	0.220538
586	0.052488	0.081375	0.083675	0.220338
586.5	0.052738	0.081713	0.083863	0.220163
587	0.053013	0.0821	0.084075	0.220013
587.5	0.053225	0.082413	0.084275	0.21985
588	0.053425	0.082688	0.084475	0.21965
588.5	0.053663	0.083063	0.084575	0.21955
589	0.053775	0.083325	0.084788	0.219388
589.5	0.053988	0.083563	0.085038	0.219163
590	0.05425	0.083888	0.085188	0.218988
590.5	0.054438	0.084138	0.085388	0.218813
591	0.054575	0.08435	0.085463	0.218638
591.5	0.054713	0.08465	0.085575	0.218413
592	0.0549	0.084913	0.0857	0.218238
592.5	0.054938	0.085188	0.085713	0.218075
593	0.055113	0.085425	0.085875	0.21785
593.5	0.055338	0.085738	0.08605	0.217638
594	0.055513	0.086038	0.0862	0.217513
594.5	0.0557	0.086263	0.086388	0.217313
595	0.055925	0.086588	0.08645	0.217175
595.5	0.056038	0.087	0.086613	0.217
596	0.05625	0.087225	0.086838	0.216813
596.5	0.056413	0.0875	0.086925	0.216713
597	0.056763	0.087838	0.087113	0.216563
597.5	0.056975	0.088075	0.087288	0.21635
598	0.0572	0.088288	0.087363	0.2162
598.5	0.057363	0.088463	0.087438	0.215988
599	0.057525	0.088663	0.08755	0.215875
599.5	0.057638	0.088775	0.087675	0.21575
600	0.057825	0.088838	0.087738	0.215625
600.5	-0.2	-0.2	-0.2	-0.2
601	-0.2	-0.2	-0.2	-0.2
601.5	-0.2	-0.2	-0.2	-0.2
602	-0.2	-0.2	-0.2	-0.2
602.5	-0.2	-0.2	-0.2	-0.2
603	-0.2	-0.2	-0.2	-0.2
603.5	-0.2	-0.2	-0.2	-0.2
604	-0.2	-0.2	-0.2	-0.2
604.5	-0.2	-0.2	-0.2	-0.2
605	-0.2	-0.2	-0.2	-0.2
605.5	-0.2	-0.2	-0.2	-0.2
606	-0.2	-0.2	-0.2	-0.2
606.5	-0.2	-0.2	-0.2	-0.2
607	-0.2	-0.2	-0.2	-0.2
607.5	-0.2	-0.2	-0.2	-0.2
608	-0.2	-0.2	-0.2	-0.2
608.5	-0.2	-0.2	-0.2	-0.2
609	-0.2	-0.2	-0.2	-0.2
609.5	-0.2	-0.2	-0.2	-0.2
610	-0.2	-0.2	-0.2	-0.2
610.5	-0.2	-0.2	-0.2	-0.2
611	-0.2	-0.2	-0.2	-0.2
611.5	-0.2	-0.2	-0.2	-0.2
612	-0.2	-0.2	-0.2	-0.2
612.5	-0.2	-0.2	-0.2	-0.2
613	-0.2	-0.2	-0.2	-0.2
613.5	-0.2	-0.2	-0.2	-0.2
614	-0.2	-0.2	-0.2	-0.2
614.5	-0.2	-0.2	-0.2	-0.2
615	-0.2	-0.2	-0.2	-0.2
615.5	-0.2	-0.2	-0.2	-0.2
616	-0.2	-0.2	-0.2	-0.2
616.5	-0.2	-0.2	-0.2	-0.2
617	-0.2	-0.2	-0.2	-0.2
617.5	-0.2	-0.2	-0.2	-0.2
618	-0.2	-0.2	-0.2	-0.2
618.5	-0.2	-0.2	-0.2	-0.2
619	-0.2	-0.2	-0.2	-0.2
619.5	-0.2	-0.2	-0.2	-0.2
620	-0.2	-0.2	-0.2	-0.2
620.5	-0.2	-0.2	-0.2	-0.2
621	-0.2	-0.2	-0.2	-0.2
621.5	-0.2	-0.2	-0.2	-0.2
622	-0.2	-0.2	-0.2	-0.2
622.5	-0.2	-0.2	-0.2	-0.2
623	-0.2	-0.2	-0.2	-0.2
623.5	-0.2	-0.2	-0.2	-0.2
624	-0.2	-0.2	-0.2	-0.2
624.5	-0.2	-0.2	-0.2	-0.2
625	-0.2	-0.2	-0.2	-0.2
625.5	-0.2	-0.2	-0.2	-0.2
626	-0.2	-0.2	-0.2	-0.2
626.5	-0.2	-0.2	-0.2	-0.2
627	-0.2	-0.2	-0.2	-0.2
627.5	-0.2	-0.2	-0.2	-0.2
628	-0.2	-0.2	-0.2	-0.2
628.5	-0.2	-0.2	-0.2	-0.2
629	-0.2	-0.2	-0.2	-0.2
629.5	-0.2	-0.2	-0.2	-0.2
630	-0.2	-0.2	-0.2	-0.2
630.5	-0.2	-0.2	-0.2	-0.2
631	-0.2	-0.2	-0.2	-0.2
631.5	-0.2	-0.2	-0.2	-0.2
632	-0.2	-0.2	-0.2	-0.2
632.5	-0.2	-0.2	-0.2	-0.2
633	-0.2	-0.2	-0.2	-0.2
633.5	-0.2	-0.2	-0.2	-0.2
634	-0.2	-0.2	-0.2	-0.2
634.5	-0.2	-0.2	-0.2	-0.2
635	-0.2	-0.2	-0.2	-0.2
635.5	-0.2	-0.2	-0.2	-0.2
636	-0.2	-0.2	-0.2	-0.2
636.5	-0.2	-0.2	-0.2	-0.2
637	-0.2	-0.2	-0.2	-0.2
637.5	-0.2	-0.2	-0.2	-0.2
638	-0.2	-0.2	-0.2	-0.2
638.5	-0.2	-0.2	-0.2	-0.2
639	-0.2	-0.2	-0.2	-0.2
639.5	-0.2	-0.2	-0.2	-0.2
640	-0.2	-0.2	-0.2	-0.2
640.5	-0.2	-0.2	-0.2	-0.2
641	-0.2	-0.2	-0.2	-0.2
641.5	-0.2	-0.2	-0.2	-0.2
642	-0.2	-0.2	-0.2	-0.2
642.5	-0.2	-0.2	-0.2	-0.2
643	-0.2	-0.2	-0.2	-0.2
643.5	-0.2	-0.2	-0.2	-0.2
644	-0.2	-0.2	-0.2	-0.2
644.5	-0.2	-0.2	-0.2	-0.2
645	-0.2	-0.2	-0.2	-0.2
645.5	-0.2	-0.2	-0.2	-0.2
646	-0.2	-0.2	-0.2	-0.2
646.5	-0.2	-0.2	-0.2	-0.2
647	-0.2	-0.2	-0.2	-0.2
647.5	-0.2	-0.2	-0.2	-0.2
648	-0.2	-0.2	-0.2	-0.2
648.5	-0.2	-0.2	-0.2	-0.2
649	-0.2	-0.2	-0.2	-0.2
649.5	-0.2	-0.2	-0.2	-0.2
650	-0.2	-0.2	-0.2	-0.2
650.5	-0.2	-0.2	-0.2	-0.2
651	-0.2	-0.2	-0.2	-0.2
651.5	-0.2	-0.2	-0.2	-0.2
652	-0.2	-0.2	-0.2	-0.2
652.5	-0.2	-0.2	-0.2	-0.2
653	-0.2	-0.2	-0.2	-0.2
653.5	-0.2	-0.2	-0.2	-0.2
654	-0.2	-0.2	-0.2	-0.2
654.5	-0.2	-0.2	-0.2	-0.2
655	-0.2	-0.2	-0.2	-0.2
655.5	-0.2	-0.2	-0.2	-0.2
656	-0.2	-0.2	-0.2	-0.2
656.5	-0.2	-0.2	-0.2	-0.2
657	-0.2	-0.2	-0.2	-0.2
657.5	-0.2	-0.2	-0.2	-0.2
658	-0.2	-0.2	-0.2	-0.2
658.5	-0.2	-0.2	-0.2	-0.2
659	-0.2	-0.2	-0.2	-0.2
659.5	-0.2	-0.2	-0.2	-0.2
660	-0.2	-0.2	-0.2	-0.2
660.5	-0.2	-0.2	-0.2	-0.2
661	-0.2	-0.2	-0.2	-0.2
661.5	-0.2	-0.2	-0.2	-0.2
662	-0.2	-0.2	-0.2	-0.2
662.5	-0.2	-0.2	-0.2	-0.2
663	-0.2	-0.2	-0.2	-0.2
663.5	-0.2	-0.2	-0.2	-0.2
664	-0.2	-0.2	-0.2	-0.2
664.5	-0.2	-0.2	-0.2	-0.2
665	-0.2	-0.2	-0.2	-0.2
665.5	-0.2	-0.2	-0.2	-0.2
666	-0.2	-0.2	-0.2	-0.2
666.5	-0.2	-0.2	-0.2	-0.2
667	-0.2	-0.2	-0.2	-0.2
667.5	-0.2	-0.2	-0.2	-0.2
668	-0.2	-0.2	-0.2	-0.2
668.5	-0.2	-0.2	-0.2	-0.2
669	-0.2	-0.2	-0.2	-0.2
669.5	-0.2	-0.2	-0.2	-0.2
670	-0.2	-0.2	-0.2	-0.2
670.5	-0.2	-0.2	-0.2	-0.2
671	-0.2	-0.2	-0.2	-0.2
671.5	-0.2	-0.2	-0.2	-0.2
672	-0.2	-0.2	-0.2	-0.2
672.5	-0.2	-0.2	-0.2	-0.2
673	-0.2	-0.2	-0.2	-0.2
673.5	-0.2	-0.2	-0.2	-0.2
674	-0.2	-0.2	-0.2	-0.2
674.5	-0.2	-0.2	-0.2	-0.2
675	-0.2	-0.2	-0.2	-0.2
675.5	-0.2	-0.2	-0.2	-0.2
676	-0.2	-0.2	-0.2	-0.2
676.5	-0.2	-0.2	-0.2	-0.2
677	-0.2	-0.2	-0.2	-0.2
677.5	-0.2	-0.2	-0.2	-0.2
678	-0.2	-0.2	-0.2	-0.2
678.5	-0.2	-0.2	-0.2	-0.2
679	-0.2	-0.2	-0.2	-0.2
679.5	-0.2	-0.2	-0.2	-0.2
680	-0.2	-0.2	-0.2	-0.2
680.5	-0.2	-0.2	-0.2	-0.2
681	-0.2	-0.2	-0.2	-0.2
681.5	-0.2	-0.2	-0.2	-0.2
682	-0.2	-0.2	-0.2	-0.2
682.5	-0.2	-0.2	-0.2	-0.2
683	-0.2	-0.2	-0.2	-0.2
683.5	-0.2	-0.2	-0.2	-0.2
684	-0.2	-0.2	-0.2	-0.2
684.5	-0.2	-0.2	-0.2	-0.2
685	-0.2	-0.2	-0.2	-0.2
685.5	-0.2	-0.2	-0.2	-0.2
686	-0.2	-0.2	-0.2	-0.2
686.5	-0.2	-0.2	-0.2	-0.2
687	-0.2	-0.2	-0.2	-0.2
687.5	-0.2	-0.2	-0.2	-0.2
688	-0.2	-0.2	-0.2	-0.2
688.5	-0.2	-0.2	-0.2	-0.2
689	-0.2	-0.2	-0.2	-0.2
689.5	-0.2	-0.2	-0.2	-0.2
690	-0.2	-0.2	-0.2	-0.2
690.5	-0.2	-0.2	-0.2	-0.2
691	-0.2	-0.2	-0.2	-0.2
691.5	-0.2	-0.2	-0.2	-0.2
692	-0.2	-0.2	-0.2	-0.2
692.5	-0.2	-0.2	-0.2	-0.2
693	-0.2	-0.2	-0.2	-0.2
693.5	-0.2	-0.2	-0.2	-0.2
694	-0.2	-0.2	-0.2	-0.2
694.5	-0.2	-0.2	-0.2	-0.2
695	-0.2	-0.2	-0.2	-0.2
695.5	-0.2	-0.2	-0.2	-0.2
696	-0.2	-0.2	-0.2	-0.2
696.5	-0.2	-0.2	-0.2	-0.2
697	-0.2	-0.2	-0.2	-0.2
697.5	-0.2	-0.2	-0.2	-0.2
698	-0.2	-0.2	-0.2	-0.2
698.5	-0.2	-0.2	-0.2	-0.2
699	-0.2	-0.2	-0.2	-0.2
699.5	-0.2	-0.2	-0.2	-0.2
700	-0.2	-0.2	-0.2	-0.2
700.5	-0.2	-0.2	-0.2	-0.2
701	-0.2	-0.2	-0.2	-0.2
701.5	-0.2	-0.2	-0.2	-0.2
702	-0.2	-0.2	-0.2	-0.2
702.5	-0.2	-0.2	-0.2	-0.2
703	-0.2	-0.2	-0.2	-0.2
703.5	-0.2	-0.2	-0.2	-0.2
704	-0.2	-0.2	-0.2	-0.2
704.5	-0.2	-0.2	-0.2	-0.2
705	-0.2	-0.2	-0.2	-0.2
705.5	-0.2	-0.2	-0.2	-0.2
706	-0.2	-0.2	-0.2	-0.2
706.5	-0.2	-0.2	-0.2	-0.2
707	-0.2	-0.2	-0.2	-0.2
707.5	-0.2	-0.2	-0.2	-0.2
708	-0.2	-0.2	-0.2	-0.2
708.5	-0.2	-0.2	-0.2	-0.2
709	-0.2	-0.2	-0.2	-0.2
709.5	-0.2	-0.2	-0.2	-0.2
710	-0.2	-0.2	-0.2	-0.2
710.5	-0.2	-0.2	-0.2	-0.2
711	-0.2	-0.2	-0.2	-0.2
711.5	-0.2	-0.2	-0.2	-0.2
712	-0.2	-0.2	-0.2	-0.2
712.5	-0.2	-0.2	-0.2	-0.2
713	-0.2	-0.2	-0.2	-0.2
713.5	-0.2	-0.2	-0.2	-0.2
714	-0.2	-0.2	-0.2	-0.2
714.5	-0.2	-0.2	-0.2	-0.2
715	-0.2	-0.2	-0.2	-0.2
715.5	-0.2	-0.2	-0.2	-0.2
716	-0.2	-0.2	-0.2	-0.2
716.5	-0.2	-0.2	-0.2	-0.2
717	-0.2	-0.2	-0.2	-0.2
717.5	-0.2	-0.2	-0.2	-0.2
718	-0.2	-0.2	-0.2	-0.2
718.5	-0.2	-0.2	-0.2	-0.2
719	-0.2	-0.2	-0.2	-0.2
719.5	-0.2	-0.2	-0.2	-0.2
720	-0.2	-0.2	-0.2	-0.2
720.5	-0.2	-0.2	-0.2	-0.2
721	-0.2	-0.2	-0.2	-0.2
721.5	-0.2	-0.2	-0.2	-0.2
722	-0.2	-0.2	-0.2	-0.2
722.5	-0.2	-0.2	-0.2	-0.2
723	-0.2	-0.2	-0.2	-0.2
723.5	-0.2	-0.2	-0.2	-0.2
724	-0.2	-0.2	-0.2	-0.2
724.5	-0.2	-0.2	-0.2	-0.2
725	-0.2	-0.2	-0.2	-0.2
725.5	-0.2	-0.2	-0.2	-0.2
726	-0.2	-0.2	-0.2	-0.2
726.5	-0.2	-0.2	-0.2	-0.2
727	-0.2	-0.2	-0.2	-0.2
727.5	-0.2	-0.2	-0.2	-0.2
728	-0.2	-0.2	-0.2	-0.2
728.5	-0.2	-0.2	-0.2	-0.2
729	-0.2	-0.2	-0.2	-0.2
729.5	-0.2	-0.2	-0.2	-0.2
730	-0.2	-0.2	-0.2	-0.2
730.5	-0.2	-0.2	-0.2	-0.2
731	-0.2	-0.2	-0.2	-0.2
731.5	-0.2	-0.2	-0.2	-0.2
732	-0.2	-0.2	-0.2	-0.2
732.5	-0.2	-0.2	-0.2	-0.2
733	-0.2	-0.2	-0.2	-0.2
733.5	-0.2	-0.2	-0.2	-0.2
734	-0.2	-0.2	-0.2	-0.2
734.5	-0.2	-0.2	-0.2	-0.2
735	-0.2	-0.2	-0.2	-0.2
735.5	-0.2	-0.2	-0.2	-0.2
736	-0.2	-0.2	-0.2	-0.2
736.5	-0.2	-0.2	-0.2	-0.2
737	-0.2	-0.2	-0.2	-0.2
737.5	-0.2	-0.2	-0.2	-0.2
738	-0.2	-0.2	-0.2	-0.2
738.5	-0.2	-0.2	-0.2	-0.2
739	-0.2	-0.2	-0.2	-0.2
739.5	-0.2	-0.2	-0.2	-0.2
740	-0.2	-0.2	-0.2	-0.2
740.5	-0.2	-0.2	-0.2	-0.2
741	-0.2	-0.2	-0.2	-0.2
741.5	-0.2	-0.2	-0.2	-0.2
742	-0.2	-0.2	-0.2	-0.2
742.5	-0.2	-0.2	-0.2	-0.2
743	-0.2	-0.2	-0.2	-0.2
743.5	-0.2	-0.2	-0.2	-0.2
744	-0.2	-0.2	-0.2	-0.2
744.5	-0.2	-0.2	-0.2	-0.2
745	-0.2	-0.2	-0.2	-0.2
745.5	-0.2	-0.2	-0.2	-0.2
746	-0.2	-0.2	-0.2	-0.2
746.5	-0.2	-0.2	-0.2	-0.2
747	-0.2	-0.2	-0.2	-0.2
747.5	-0.2	-0.2	-0.2	-0.2
748	-0.2	-0.2	-0.2	-0.2
748.5	-0.2	-0.2	-0.2	-0.2
749	-0.2	-0.2	-0.2	-0.2
749.5	-0.2	-0.2	-0.2	-0.2
750	-0.2	-0.2	-0.2	-0.2
750.5	-0.2	-0.2	-0.2	-0.2
751	-0.2	-0.2	-0.2	-0.2
751.5	-0.2	-0.2	-0.2	-0.2
752	-0.2	-0.2	-0.2	-0.2
752.5	-0.2	-0.2	-0.2	-0.2
753	-0.2	-0.2	-0.2	-0.2
753.5	-0.2	-0.2	-0.2	-0.2
754	-0.2	-0.2	-0.2	-0.2
754.5	-0.2	-0.2	-0.2	-0.2
755	-0.2	-0.2	-0.2	-0.2
755.5	-0.2	-0.2	-0.2	-0.2
756	-0.2	-0.2	-0.2	-0.2
756.5	-0.2	-0.2	-0.2	-0.2
757	-0.2	-0.2	-0.2	-0.2
757.5	-0.2	-0.2	-0.2	-0.2
758	-0.2	-0.2	-0.2	-0.2
758.5	-0.2	-0.2	-0.2	-0.2
759	-0.2	-0.2	-0.2	-0.2
759.5	-0.2	-0.2	-0.2	-0.2
760	-0.2	-0.2	-0.2	-0.2
760.5	-0.2	-0.2	-0.2	-0.2
761	-0.2	-0.2	-0.2	-0.2
761.5	-0.2	-0.2	-0.2	-0.2
762	-0.2	-0.2	-0.2	-0.2
762.5	-0.2	-0.2	-0.2	-0.2
763	-0.2	-0.2	-0.2	-0.2
763.5	-0.2	-0.2	-0.2	-0.2
764	-0.2	-0.2	-0.2	-0.2
764.5	-0.2	-0.2	-0.2	-0.2
765	-0.2	-0.2	-0.2	-0.2
765.5	-0.2	-0.2	-0.2	-0.2
766	-0.2	-0.2	-0.2	-0.2
766.5	-0.2	-0.2	-0.2	-0.2
767	-0.2	-0.2	-0.2	-0.2
767.5	-0.2	-0.2	-0.2	-0.2
768	-0.2	-0.2	-0.2	-0.2
768.5	-0.2	-0.2	-0.2	-0.2
769	-0.2	-0.2	-0.2	-0.2
769.5	-0.2	-0.2	-0.2	-0.2
770	-0.2	-0.2	-0.2	-0.2
770.5	-0.2	-0.2	-0.2	-0.2
771	-0.2	-0.2	-0.2	-0.2
771.5	-0.2	-0.2	-0.2	-0.2
772	-0.2	-0.2	-0.2	-0.2
772.5	-0.2	-0.2	-0.2	-0.2
773	-0.2	-0.2	-0.2	-0.2
773.5	-0.2	-0.2	-0.2	-0.2
774	-0.2	-0.2	-0.2	-0.2
774.5	-0.2	-0.2	-0.2	-0.2
775	-0.2	-0.2	-0.2	-0.2
775.5	-0.2	-0.2	-0.2	-0.2
776	-0.2	-0.2	-0.2	-0.2
776.5	-0.2	-0.2	-0.2	-0.2
777	-0.2	-0.2	-0.2	-0.2
777.5	-0.2	-0.2	-0.2	-0.2
778	-0.2	-0.2	-0.2	-0.2
778.5	-0.2	-0.2	-0.2	-0.2
779	-0.2	-0.2	-0.2	-0.2
779.5	-0.2	-0.2	-0.2	-0.2
780	-0.2	-0.2	-0.2	-0.2
780.5	-0.2	-0.2	-0.2	-0.2
781	-0.2	-0.2	-0.2	-0.2
781.5	-0.2	-0.2	-0.2	-0.2
782	-0.2	-0.2	-0.2	-0.2
782.5	-0.2	-0.2	-0.2	-0.2
783	-0.2	-0.2	-0.2	-0.2
783.5	-0.2	-0.2	-0.2	-0.2
784	-0.2	-0.2	-0.2	-0.2
784.5	-0.2	-0.2	-0.2	-0.2
785	-0.2	-0.2	-0.2	-0.2
785.5	-0.2	-0.2	-0.2	-0.2
786	-0.2	-0.2	-0.2	-0.2
786.5	-0.2	-0.2	-0.2	-0.2
787	-0.2	-0.2	-0.2	-0.2
787.5	-0.2	-0.2	-0.2	-0.2
788	-0.2	-0.2	-0.2	-0.2
788.5	-0.2	-0.2	-0.2	-0.2
789	-0.2	-0.2	-0.2	-0.2
789.5	-0.2	-0.2	-0.2	-0.2
790	-0.2	-0.2	-0.2	-0.2
790.5	-0.2	-0.2	-0.2	-0.2
791	-0.2	-0.2	-0.2	-0.2
791.5	-0.2	-0.2	-0.2	-0.2
792	-0.2	-0.2	-0.2	-0.2
792.5	-0.2	-0.2	-0.2	-0.2
793	-0.2	-0.2	-0.2	-0.2
793.5	-0.2	-0.2	-0.2	-0.2
794	-0.2	-0.2	-0.2	-0.2
794.5	-0.2	-0.2	-0.2	-0.2
795	-0.2	-0.2	-0.2	-0.2
795.5	-0.2	-0.2	-0.2	-0.2
796	-0.2	-0.2	-0.2	-0.2
796.5	-0.2	-0.2	-0.2	-0.2
797	-0.2	-0.2	-0.2	-0.2
797.5	-0.2	-0.2	-0.2	-0.2
798	-0.2	-0.2	-0.2	-0.2
798.5	-0.2	-0.2	-0.2	-0.2
799	-0.2	-0.2	-0.2	-0.2
799.5	-0.2	-0.2	-0.2	-0.2
800	-0.2	-0.2	-0.2	-0.2
800.5	-0.2	-0.2	-0.2	-0.2
801	-0.2	-0.2	-0.2	-0.2
801.5	-0.2	-0.2	-0.2	-0.2
802	-0.2	-0.2	-0.2	-0.2
802.5	-0.2	-0.2	-0.2	-0.2
803	-0.2	-0.2	-0.2	-0.2
803.5	-0.2	-0.2	-0.2	-0.2
804	-0.2	-0.2	-0.2	-0.2
804.5	-0.2	-0.2	-0.2	-0.2
805	-0.2	-0.2	-0.2	-0.2
805.5	-0.2	-0.2	-0.2	-0.2
806	-0.2	-0.2	-0.2	-0.2
806.5	-0.2	-0.2	-0.2	-0.2
807	-0.2	-0.2	-0.2	-0.2
807.5	-0.2	-0.2	-0.2	-0.2
808	-0.2	-0.2	-0.2	-0.2
808.5	-0.2	-0.2	-0.2	-0.2
809	-0.2	-0.2	-0.2	-0.2
809.5	-0.2	-0.2	-0.2	-0.2
810	-0.2	-0.2	-0.2	-0.2
810.5	-0.2	-0.2	-0.2	-0.2
811	-0.2	-0.2	-0.2	-0.2
811.5	-0.2	-0.2	-0.2	-0.2
812	-0.2	-0.2	-0.2	-0.2
812.5	-0.2	-0.2	-0.2	-0.2
813	-0.2	-0.2	-0.2	-0.2
813.5	-0.2	-0.2	-0.2	-0.2
814	-0.2	-0.2	-0.2	-0.2
814.5	-0.2	-0.2	-0.2	-0.2
815	-0.2	-0.2	-0.2	-0.2
815.5	-0.2	-0.2	-0.2	-0.2
816	-0.2	-0.2	-0.2	-0.2
816.5	-0.2	-0.2	-0.2	-0.2
817	-0.2	-0.2	-0.2	-0.2
817.5	-0.2	-0.2	-0.2	-0.2
818	-0.2	-0.2	-0.2	-0.2
818.5	-0.2	-0.2	-0.2	-0.2
819	-0.2	-0.2	-0.2	-0.2
819.5	-0.2	-0.2	-0.2	-0.2
820	-0.2	-0.2	-0.2	-0.2
820.5	-0.2	-0.2	-0.2	-0.2
821	-0.2	-0.2	-0.2	-0.2
821.5	-0.2	-0.2	-0.2	-0.2
822	-0.2	-0.2	-0.2	-0.2
822.5	-0.2	-0.2	-0.2	-0.2
823	-0.2	-0.2	-0.2	-0.2
823.5	-0.2	-0.2	-0.2	-0.2
824	-0.2	-0.2	-0.2	-0.2
824.5	-0.2	-0.2	-0.2	-0.2
825	-0.2	-0.2	-0.2	-0.2
825.5	-0.2	-0.2	-0.2	-0.2
826	-0.2	-0.2	-0.2	-0.2
826.5	-0.2	-0.2	-0.2	-0.2
827	-0.2	-0.2	-0.2	-0.2
827.5	-0.2	-0.2	-0.2	-0.2
828	-0.2	-0.2	-0.2	-0.2
828.5	-0.2	-0.2	-0.2	-0.2
829	-0.2	-0.2	-0.2	-0.2
829.5	-0.2	-0.2	-0.2	-0.2
830	-0.2	-0.2	-0.2	-0.2
830.5	-0.2	-0.2	-0.2	-0.2
831	-0.2	-0.2	-0.2	-0.2
831.5	-0.2	-0.2	-0.2	-0.2
832	-0.2	-0.2	-0.2	-0.2
832.5	-0.2	-0.2	-0.2	-0.2
833	-0.2	-0.2	-0.2	-0.2
833.5	-0.2	-0.2	-0.2	-0.2
834	-0.2	-0.2	-0.2	-0.2
834.5	-0.2	-0.2	-0.2	-0.2
835	-0.2	-0.2	-0.2	-0.2
835.5	-0.2	-0.2	-0.2	-0.2
836	-0.2	-0.2	-0.2	-0.2
836.5	-0.2	-0.2	-0.2	-0.2
837	-0.2	-0.2	-0.2	-0.2
837.5	-0.2	-0.2	-0.2	-0.2
838	-0.2	-0.2	-0.2	-0.2
838.5	-0.2	-0.2	-0.2	-0.2
839	-0.2	-0.2	-0.2	-0.2
839.5	-0.2	-0.2	-0.2	-0.2
840	-0.2	-0.2	-0.2	-0.2
840.5	-0.2	-0.2	-0.2	-0.2
841	-0.2	-0.2	-0.2	-0.2
841.5	-0.2	-0.2	-0.2	-0.2
842	-0.2	-0.2	-0.2	-0.2
842.5	-0.2	-0.2	-0.2	-0.2
843	-0.2	-0.2	-0.2	-0.2
843.5	-0.2	-0.2	-0.2	-0.2
844	-0.2	-0.2	-0.2	-0.2
844.5	-0.2	-0.2	-0.2	-0.2
845	-0.2	-0.2	-0.2	-0.2
845.5	-0.2	-0.2	-0.2	-0.2
846	-0.2	-0.2	-0.2	-0.2
846.5	-0.2	-0.2	-0.2	-0.2
847	-0.2	-0.2	-0.2	-0.2
847.5	-0.2	-0.2	-0.2	-0.2
848	-0.2	-0.2	-0.2	-0.2
848.5	-0.2	-0.2	-0.2	-0.2
849	-0.2	-0.2	-0.2	-0.2
849.5	-0.2	-0.2	-0.2	-0.2
850	-0.2	-0.2	-0.2	-0.2
850.5	-0.2	-0.2	-0.2	-0.2
851	-0.2	-0.2	-0.2	-0.2
851.5	-0.2	-0.2	-0.2	-0.2
852	-0.2	-0.2	-0.2	-0.2
852.5	-0.2	-0.2	-0.2	-0.2
853	-0.2	-0.2	-0.2	-0.2
853.5	-0.2	-0.2	-0.2	-0.2
854	-0.2	-0.2	-0.2	-0.2
854.5	-0.2	-0.2	-0.2	-0.2
855	-0.2	-0.2	-0.2	-0.2
855.5	-0.2	-0.2	-0.2	-0.2
856	-0.2	-0.2	-0.2	-0.2
856.5	-0.2	-0.2	-0.2	-0.2
857	-0.2	-0.2	-0.2	-0.2
857.5	-0.2	-0.2	-0.2	-0.2
858	-0.2	-0.2	-0.2	-0.2
858.5	-0.2	-0.2	-0.2	-0.2
859	-0.2	-0.2	-0.2	-0.2
859.5	-0.2	-0.2	-0.2	-0.2
860	-0.2	-0.2	-0.2	-0.2
860.5	-0.2	-0.2	-0.2	-0.2
861	-0.2	-0.2	-0.2	-0.2
861.5	-0.2	-0.2	-0.2	-0.2
862	-0.2	-0.2	-0.2	-0.2
862.5	-0.2	-0.2	-0.2	-0.2
863	-0.2	-0.2	-0.2	-0.2
863.5	-0.2	-0.2	-0.2	-0.2
864	-0.2	-0.2	-0.2	-0.2
864.5	-0.2	-0.2	-0.2	-0.2
865	-0.2	-0.2	-0.2	-0.2
865.5	-0.2	-0.2	-0.2	-0.2
866	-0.2	-0.2	-0.2	-0.2
866.5	-0.2	-0.2	-0.2	-0.2
867	-0.2	-0.2	-0.2	-0.2
867.5	-0.2	-0.2	-0.2	-0.2
868	-0.2	-0.2	-0.2	-0.2
868.5	-0.2	-0.2	-0.2	-0.2
869	-0.2	-0.2	-0.2	-0.2
869.5	-0.2	-0.2	-0.2	-0.2
870	-0.2	-0.2	-0.2	-0.2
870.5	-0.2	-0.2	-0.2	-0.2
871	-0.2	-0.2	-0.2	-0.2
871.5	-0.2	-0.2	-0.2	-0.2
872	-0.2	-0.2	-0.2	-0.2
872.5	-0.2	-0.2	-0.2	-0.2
873	-0.2	-0.2	-0.2	-0.2
873.5	-0.2	-0.2	-0.2	-0.2
874	-0.2	-0.2	-0.2	-0.2
874.5	-0.2	-0.2	-0.2	-0.2
875	-0.2	-0.2	-0.2	-0.2
875.5	-0.2	-0.2	-0.2	-0.2
876	-0.2	-0.2	-0.2	-0.2
876.5	-0.2	-0.2	-0.2	-0.2
877	-0.2	-0.2	-0.2	-0.2
877.5	-0.2	-0.2	-0.2	-0.2
878	-0.2	-0.2	-0.2	-0.2
878.5	-0.2	-0.2	-0.2	-0.2
879	-0.2	-0.2	-0.2	-0.2
879.5	-0.2	-0.2	-0.2	-0.2
880	-0.2	-0.2	-0.2	-0.2
880.5	-0.2	-0.2	-0.2	-0.2
881	-0.2	-0.2	-0.2	-0.2
881.5	-0.2	-0.2	-0.2	-0.2
882	-0.2	-0.2	-0.2	-0.2
882.5	-0.2	-0.2	-0.2	-0.2
883	-0.2	-0.2	-0.2	-0.2
883.5	-0.2	-0.2	-0.2	-0.2
884	-0.2	-0.2	-0.2	-0.2
884.5	-0.2	-0.2	-0.2	-0.2
885	-0.2	-0.2	-0.2	-0.2
885.5	-0.2	-0.2	-0.2	-0.2
886	-0.2	-0.2	-0.2	-0.2
886.5	-0.2	-0.2	-0.2	-0.2
887	-0.2	-0.2	-0.2	-0.2
887.5	-0.2	-0.2	-0.2	-0.2
888	-0.2	-0.2	-0.2	-0.2
888.5	-0.2	-0.2	-0.2	-0.2
889	-0.2	-0.2	-0.2	-0.2
889.5	-0.2	-0.2	-0.2	-0.2
890	-0.2	-0.2	-0.2	-0.2
890.5	-0.2	-0.2	-0.2	-0.2
891	-0.2	-0.2	-0.2	-0.2
891.5	-0.2	-0.2	-0.2	-0.2
892	-0.2	-0.2	-0.2	-0.2
892.5	-0.2	-0.2	-0.2	-0.2
893	-0.2	-0.2	-0.2	-0.2
893.5	-0.2	-0.2	-0.2	-0.2
894	-0.2	-0.2	-0.2	-0.2
894.5	-0.2	-0.2	-0.2	-0.2
895	-0.2	-0.2	-0.2	-0.2
895.5	-0.2	-0.2	-0.2	-0.2
896	-0.2	-0.2	-0.2	-0.2
896.5	-0.2	-0.2	-0.2	-0.2
897	-0.2	-0.2	-0.2	-0.2
897.5	-0.2	-0.2	-0.2	-0.2
898	-0.2	-0.2	-0.2	-0.2
898.5	-0.2	-0.2	-0.2	-0.2
899	-0.2	-0.2	-0.2	-0.2
899.5	-0.2	-0.2	-0.2	-0.2
900	-0.2	-0.2	-0.2	-0.2
