# Supplementary material for: Low-bias photoelectrochemical water splitting via mediating trap states and small polaron hopping
Source: Nat Commun. 2022 Oct 20;13:6231. doi: 10.1038/s41467-022-33905-6 (PMC9585101; doi:10.1038/s41467-022-33905-6)
Supplement: Supplementary file 5 — Source Data [file 41467_2022_33905_MOESM5_ESM.zip › Supplementary Figure 3.xlsx]

## Sheet: Figure S3a
Binding Energy (eV)	P2p for pristine BiVO4	P2p for P-BiVO4-0.5 mg	P2p for P-BiVO4-1 mg	P2p for P-BiVO4-5 mg
145.1	2546.6	3612.9	4760.5	5826.34
145	2572.22	3674.6	4714.6	5823.12
144.9	2555.84	3662.7	4702.1	5850.89
144.8	2547.49	3592.7	4719.6	5821.37
144.7	2522.92	3650.7	4686.7	5795.97
144.6	2475.98	3649.8	4640.7	5799.77
144.5	2486.87	3618.8	4687.8	5772.63
144.4	2583.88	3558.6	4730.5	5762.77
144.3	2594.17	3623.4	4678.6	5838.53
144.2	2545.74	3659.2	4711.2	5861.87
144.1	2547.41	3644.2	4712.1	5790.39
144	2569.1	3586.3	4660.6	5806.13
143.9	2583.69	3606.5	4668.4	5839.54
143.8	2581.19	3619.5	4675.3	5851.63
143.7	2558.93	3573.6	4656.4	5806.68
143.6	2516.17	3627.9	4638.3	5803.2
143.5	2519.45	3660.2	4699.2	5822.85
143.4	2549.73	3654.2	4709.4	5809.18
143.3	2579.6	3703.3	4728	5787.19
143.2	2555.14	3681.7	4735.7	5734.9
143.1	2515.04	3681.4	4711.9	5723.98
143	2550.98	3630.3	4697.9	5772.22
142.9	2564.22	3636.3	4740.5	5769.83
142.8	2533.36	3663.9	4760.8	5831.75
142.7	2501	3610.6	4678.7	5793.85
142.6	2465.25	3667.7	4645.8	5752.17
142.5	2483.85	3646.1	4643.5	5761.29
142.4	2558.67	3650.1	4678	5807.92
142.3	2534.61	3688.5	4661.6	5785.65
142.2	2518.25	3664.9	4633.4	5755.95
142.1	2520.78	3653.8	4685.7	5811
142	2482.57	3555.1	4679.7	5820.11
141.9	2462.04	3563	4677.9	5777.7
141.8	2496.22	3676.3	4655.8	5746.24
141.7	2524.55	3631.6	4626.7	5706.21
141.6	2499.92	3632.9	4584.2	5671.08
141.5	2553.06	3731.1	4584.2	5710.99
141.4	2532.01	3651.8	4618.1	5793.4
141.3	2497.27	3637.6	4620.4	5825.06
141.2	2512.09	3661.3	4637.6	5822.38
141.1	2529.31	3612.5	4653.6	5812.6
141	2514.02	3615.1	4691.7	5783.04
140.9	2554.76	3618.9	4678	5793.32
140.8	2504.4	3652.1	4674.1	5746.75
140.7	2508.35	3664.3	4705.4	5732.85
140.6	2553.61	3662.2	4669	5742.36
140.5	2562.7	3693.7	4671.2	5782.49
140.4	2568.9	3610.3	4660.3	5757.12
140.3	2525.73	3619.2	4635.6	5742.73
140.2	2578.37	3612.6	4623.8	5731.5
140.1	2538.55	3645.6	4644.2	5771.69
140	2491.6	3723.2	4636.4	5756.03
139.9	2496.18	3639.6	4596.6	5696.06
139.8	2489.83	3572.6	4650.7	5697.75
139.7	2494.06	3573.7	4704	5717.59
139.6	2514.18	3591.6	4685.3	5723.79
139.5	2501.22	3642.1	4656.4	5733.38
139.4	2482.67	3641.4	4615.9	5746.72
139.3	2501.27	3646.6	4616.9	5765.7
139.2	2496.63	3666	4653.4	5764.59
139.1	2532.42	3685.3	4664.4	5729.73
139	2582.57	3666.7	4675.6	5735.44
138.9	2561.38	3644.7	4704.6	5783.92
138.8	2560.58	3589.1	4688.5	5796.57
138.7	2532.79	3624.9	4688	5789.29
138.6	2539	3688.1	4715.4	5803.58
138.5	2519.01	3651.2	4712.9	5760.22
138.4	2500.78	3600.4	4714.7	5713.14
138.3	2512.21	3620.1	4712.1	5722.28
138.2	2527.2	3657.7	4709.9	5715.63
138.1	2540.77	3604.2	4678.3	5763.58
138	2517.66	3608.9	4664.2	5733.47
137.9	2543.54	3616.9	4663.3	5722.33
137.8	2490.67	3667.9	4619	5777.05
137.7	2481.59	3722.7	4613.9	5752.5
137.6	2554.99	3678.4	4586.2	5728.85
137.5	2538.3	3602.5	4551.5	5706.73
137.4	2534.28	3578.3	4533.1	5685.73
137.3	2549.3	3587.3	4526.6	5714.47
137.2	2475.74	3591.6	4540.6	5740.02
137.1	2434.92	3651.2	4573.5	5784.64
137	2447.26	3639.4	4603.6	5749.47
136.9	2489.6	3592.1	4607.7	5730.68
136.8	2481.07	3521.2	4547.9	5697.13
136.7	2467.85	3578.3	4531.9	5738.42
136.6	2467.17	3591.7	4591.5	5693.13
136.5	2459.1	3597.6	4608.7	5651.04
136.4	2404.83	3528.4	4612.8	5711.18
136.3	2378.69	3566	4599.1	5697.26
136.2	2450.05	3500.4	4543.8	5681.26
136.1	2430.49	3495.5	4566.1	5693.52
136	2406.42	3540.4	4557.5	5657.82
135.9	2424.57	3518.8	4579.6	5671.67
135.8	2497.13	3552.8	4562.5	5658.99
135.7	2509.51	3592.3	4575.8	5635.65
135.6	2506.39	3481.2	4583	5668.56
135.5	2463.9	3480.9	4598.5	5711.25
135.4	2384.33	3484.6	4576.7	5705.66
135.3	2405.18	3476.4	4529.2	5675.15
135.2	2383.99	3482.8	4506.5	5622.33
135.1	2419.54	3539.4	4545.3	5672.05
135	2423.82	3568.1	4521.9	5693.67
134.9	2451.45	3526.6	4474.9	5679.47
134.8	2457.35	3549.9	4488.4	5704.86
134.7	2427.96	3539.5	4534.1	5740.63
134.6	2428.43	3542	4590.2	5689.98
134.5	2459.43	3585.2	4642	5688.5
134.4	2470.43	3488.3	4656.3	5766.56
134.3	2431.28	3544.8	4658.2	5807.52
134.2	2409.62	3574.1	4704.9	5828.8
134.1	2484.3	3616.8	4785.5	5890.81
134	2457.17	3615.8	4827.5	5908.16
133.9	2413.05	3666.3	4897.3	6015.13
133.8	2496.42	3692.4	4966.4	6134
133.7	2455.34	3675.8	5042	6182.84
133.6	2440.2	3728.6	5086.8	6169.5
133.5	2454.31	3861.6	5144.5	6250.95
133.4	2502.9	3912.4	5226.7	6359.78
133.3	2445.94	3918.2	5238.9	6460.18
133.2	2510.74	3917.8	5290.3	6514.08
133.1	2570.73	4039.1	5319	6639.45
133	2570.12	4019.6	5321.2	6695.18
132.9	2546.93	4070.3	5385.1	6733.01
132.8	2553.96	4046.1	5404.3	6737.27
132.7	2564.86	4091.7	5393.6	6756.77
132.6	2559.04	4066.4	5381	6720.23
132.5	2500.23	4129.7	5345.2	6713.46
132.4	2488.98	4134.5	5246.4	6718.57
132.3	2559.85	4051.3	5119.3	6550.83
132.2	2601.28	4045.7	4925.6	6410.93
132.1	2551.16	3958.6	4824.8	6327.77
132	2517.32	3905.7	4778.8	6164.65
131.9	2538.98	3854.8	4707	6016.26
131.8	2499.64	3693.4	4689.8	5871.34
131.7	2460.78	3627.7	4631.8	5798.89
131.6	2460.99	3593.3	4598.6	5725.31
131.5	2414.74	3627.2	4545.3	5686
131.4	2437.01	3540.9	4528.8	5680.77
131.3	2445.56	3535.6	4539.8	5698.27
131.2	2431.63	3495.8	4508	5656.9
131.1	2423.46	3505.8	4518.7	5666.77
131	2357.27	3526.3	4504.6	5683.07
130.9	2360.73	3542.3	4508.7	5676.48
130.8	2422.02	3479.2	4578.8	5683.29
130.7	2444.84	3486.2	4553.5	5600.18
130.6	2364.04	3521.8	4490.5	5614.55
130.5	2327.42	3441.2	4485	5626.72
130.4	2395.04	3468.8	4460.5	5648.1
130.3	2403.81	3463.1	4474.7	5637.24
130.2	2409.65	3486.6	4489	5613.48
130.1	2418.89	3496.9	4471.3	5611.32
130	2384.27	3520.2	4473.3	5627.15
129.9	2354.31	3463.3	4506.1	5625.26
129.8	2360.54	3480.9	4526.3	5625.09
129.7	2387.68	3424	4512.7	5660.92
129.6	2408.04	3452.2	4479.8	5634.11
129.5	2427.11	3456.9	4462.1	5616.12
129.4	2448.85	3516.5	4469.6	5646.57
129.3	2399.18	3478.9	4460.5	5646.69
129.2	2339.7	3463.3	4506.5	5617.96
129.1	2375.72	3503.4	4508	5645.27
129	2401.85	3452.4	4480.5	5688.83
128.9	2365.99	3463.9	4483.7	5597.38
128.8	2395.62	3525.1	4515.7	5593.84
128.7	2418.33	3526	4523	5666.57
128.6	2389	3510.7	4517.9	5621.71
128.5	2368.46	3497.9	4484.8	5605.63
128.4	2331.63	3476.3	4495.1	5641.39
128.3	2362.12	3446.1	4550.4	5638.11
128.2	2345.08	3490.8	4556.6	5631.61
128.1	2319.77	3527.8	4496.7	5624.44
128	2330.74	3516.2	4453.1	5676.62
127.9	2316.71	3482.9	4518.5	5648.79
127.8	2359.85	3497.7	4547.5	5624.06
127.7	2362.57	3448.4	4497.9	5662.46
127.6	2341.8	3504.7	4512.4	5669.97
127.5	2396.76	3517.8	4511.6	5637.95
127.4	2410.55	3492.4	4488.6	5671.3
127.3	2481.75	3501	4506.2	5656.34
127.2	2454.83	3484.1	4525.3	5588.67
127.1	2367.85	3456.7	4493.3	5602.88
127	2367.47	3452.8	4457.3	5639.52
126.9	2386.01	3422.4	4498.9	5650.17
126.8	2345.35	3493.1	4495.2	5665.52
126.7	2350.15	3506.2	4529.8	5623.98
126.6	2418.19	3472.4	4581.5	5622.86
126.5	2431.04	3506.9	4563.2	5646.17
126.4	2388.79	3507.5	4528.7	5695.29
126.3	2384.62	3450.5	4490.9	5679.03
126.2	2382.38	3463.9	4504.9	5617.35
126.1	2331.97	3505.4	4533.5	5679.82
126	2364.13	3458.3	4536.5	5696.75
125.9	2434.95	3491.7	4510.7	5674.83
125.8	2408.98	3484.1	4512.8	5730.67
125.7	2390.65	3496.1	4537.9	5722.53
125.6	2442.84	3521	4551.5	5718.19
125.5	2369.23	3502.1	4615.7	5672.16
125.4	2355.03	3509	4604	5677.9
125.3	2416.98	3566.3	4562.2	5698.09
125.2	2410.37	3602	4577.5	5634.09
125.1	2449.16	3551.2	4626.5	5614.88

## Sheet: Figure S3b
Binding Energy (eV)	Bi4f for pristine BiVO4	Bi4f for P-BiVO4-0.5 mg	Bi4f for P-BiVO4-1 mg	Bi4f for P-BiVO4-5 mg
170.6	9006.41	85653	160798	233435
170.5	9076.47	85643.6	160944	233363
170.4	9162.72	85643.2	161095	233357
170.3	9238.17	85861.4	161235	233436
170.2	9172.16	86004.4	161134	233481
170.1	9319.64	85767.6	161102	233452
170	9208.28	85767.7	161344	233379
169.9	9230.45	85659.7	161428	233594
169.8	9229.18	85990.3	161335	233707
169.7	9431.87	86051.7	161276	233576
169.6	9423.24	86104.3	161349	233549
169.5	9487.36	86224.5	161513	233590
169.4	9520.56	86264.1	161614	233538
169.3	9638.22	86115.9	161600	233675
169.2	9576.57	85998.3	161444	233892
169.1	9578.14	86298.4	161492	233868
169	9676.35	86342.7	161604	233819
168.9	9816.41	86266.3	161586	233714
168.8	9934.66	86159.9	161470	233501
168.7	9747.24	86025.7	161470	233537
168.6	9550.92	86123.9	161396	233554
168.5	9479.61	85909.2	161235	233523
168.4	9413.56	85907.1	161201	233378
168.3	9325.22	85643.2	161152	233414
168.2	9256.88	85595.5	161053	233399
168.1	9279.08	85668.7	160940	233395
168	9141.84	85707.5	160842	233207
167.9	9110.19	85515.8	160720	232973
167.8	9117.2	85331.5	160742	232916
167.7	9086.69	85308.4	160628	232831
167.6	8878.45	85315.6	160410	232867
167.5	8710.1	85280.4	160224	232693
167.4	8537.43	85101.6	160118	232420
167.3	8614.07	84959.9	159979	232451
167.2	8599.12	84848.9	159712	232305
167.1	8482.52	84669.8	159571	232148
167	8337.21	84573.1	159573	232137
166.9	8243.15	84442.3	159606	232075
166.8	8129.76	84485	159326	231978
166.7	8016.42	84263.5	159043	231953
166.6	7998.66	84000.6	158875	231852
166.5	7870.25	83942.8	158710	231659
166.4	7786.22	83715.4	158884	231577
166.3	7623.57	83643.8	158892	231736
166.2	7388.6	83533.9	158733	231680
166.1	7291	83447.6	158724	231476
166	7115.43	83337.7	158890	231742
165.9	7020.83	83458.7	159393	232175
165.8	7021.18	83652.5	160082	232504
165.7	7018.2	83857.9	160817	233173
165.6	7029.46	84468.7	161724	233870
165.5	7277.8	85090.8	163178	234878
165.4	7531.26	85884	165120	236385
165.3	7907.64	87145.1	167747	238123
165.2	8324.24	88669.7	171108	240538
165.1	8924.78	91019.2	175421	243773
165	9789.92	94091.1	180933	247493
164.9	11160.5	97823.4	187186	251687
164.8	12871.6	103175	194993	257022
164.7	15261.6	110203	204322	263396
164.6	18367.5	118040	214215	270542
164.5	22584.8	127172	223496	277078
164.4	28344.1	137846	232577	282632
164.3	35797.9	148343	239127	287154
164.2	44395.8	157588	241365	289487
164.1	53235.7	163330	238624	288169
164	62429.5	166126	231691	283946
163.9	69300.1	163094	221102	277567
163.8	72899.1	155342	208416	269352
163.7	72420	144055	195899	260994
163.6	68255.9	131470	185030	253186
163.5	60243.4	118959	176274	246387
163.4	50521.7	108705	170184	241270
163.3	40250.1	100675	165848	237852
163.2	30926.9	94510.7	163046	235401
163.1	23429.4	90391.6	161483	233766
163	17843.3	87814.1	160176	232680
162.9	14019.9	85901.3	159213	232062
162.8	11576.9	84885.2	158619	231564
162.7	9996.14	84182.2	158134	231340
162.6	8970.12	83604.5	157717	230980
162.5	8242.38	82922.2	157358	230703
162.4	7681.23	82660.6	157105	230573
162.3	7385.61	82246.6	156856	230333
162.2	7038.66	82011.6	156666	230104
162.1	6869.34	81815.6	156668	230127
162	6556.49	81663.2	156567	230084
161.9	6150.52	81276.1	156185	229788
161.8	5985.79	81409.5	156013	229510
161.7	5983.25	81323.8	156032	229460
161.6	5881.37	81178.6	156014	229453
161.5	5488.08	80818.8	155670	229493
161.4	5196.48	80459.8	155540	229300
161.3	5188.92	80568	155646	229234
161.2	5076.09	80622.5	155727	229342
161.1	4920.17	80451.1	155625	229426
161	4747.07	80373.6	155599	229356
160.9	4769.92	80503.6	155763	229426
160.8	4763.82	80579.1	155965	229546
160.7	4671.35	80574	156277	229706
160.6	4707.55	80806.8	156765	230240
160.5	4837.21	81051.9	157494	230937
160.4	5014.42	81353.6	158431	231506
160.3	5247.3	81928.8	159730	232271
160.2	5416.06	82598	161338	233484
160.1	5668.59	83481.1	163611	235300
160	6189.49	85168	166839	237523
159.9	6654.59	87124.7	171058	240422
159.8	7324.22	89690.5	176204	244178
159.7	8372.02	93520.9	182633	248821
159.6	10006.4	98808.5	190950	254637
159.5	12195.4	105050	200772	261116
159.4	15037.1	113280	212040	269020
159.3	18863.8	122938	224613	277300
159.2	24263.7	134823	237991	285840
159.1	31695.2	148652	249970	293754
159	40627.6	162596	258897	300105
158.9	51237.1	174307	262584	303929
158.8	62854.7	183217	260228	303712
158.7	74558.4	186997	251341	298674
158.6	84457.9	184562	237705	290210
158.5	89849.3	175517	222038	280010
158.4	90656.5	161815	206030	268826
158.3	85247.8	145536	191405	258422
158.2	75039.4	128528	179768	249677
158.1	62234.2	114385	171416	242830
158	49172.1	103716	165705	238105
157.9	37327.5	95589.6	162174	235105
157.8	26880.2	89890.6	159805	232895
157.7	19437.9	86836.3	158263	231707
157.6	14302.7	84354.7	157194	230885
157.5	10940.8	82727.8	156466	230124
157.4	8917.94	81846.7	155813	229599
157.3	7567.9	81168.3	155282	229264
157.2	6565.33	80536.3	154930	229029
157.1	5918.28	80198.7	154699	228824
157	5464.77	80082.2	154534	228731
156.9	5149.44	79677.5	154370	228544
156.8	4801.65	79452.3	154154	228312
156.7	4517.55	79289.4	153934	228252
156.6	4437.46	79123.7	153911	228262
156.5	4298.93	78978.3	153864	228231
156.4	4102.12	78942.2	153764	228084
156.3	3902.73	78846.6	153678	228005
156.2	3852.44	78818.1	153637	228009
156.1	3731.39	78701.2	153571	227957
156	3534.6	78529.9	153535	227948
155.9	3438.8	78453.2	153554	228009
155.8	3407.1	78388.5	153445	227955
155.7	3242.7	78528.2	153376	227891
155.6	3086.4	78421.6	153430	227909
155.5	3166.56	78343.4	153412	227884
155.4	3198.79	78316.9	153380	227796
155.3	3180.54	78268.6	153298	227719
155.2	3192.33	78297.9	153256	227689
155.1	3188.87	78247.3	153253	227680
155	3043	78200.4	153210	227715
154.9	3015.3	78205.1	153244	227681
154.8	3099.63	78370.9	153284	227731
154.7	3009.1	78279.8	153291	227664
154.6	3012.64	78181.6	153262	227680
			17480.5
			17483.7
			17515.7
			17523
			17517.9
			17484.8
			17495.1
			17550.4
			17556.6
			17496.7
			17453.1
			17518.5
			17547.5
			17497.9
			17512.3
			17511.6
			17488.6
			17506.2
			17525.3
			17493.3
			17457.2
			17498.9
			17495.2
			17529.8
			17581.5
			17563.2
			17528.7
			17490.8
			17504.9
			17533.5
			17536.5
			17510.7
			17512.8
			17537.9
			17551.5
			17615.7
			17604
			17562.2
			17577.5
			17626.5

## Sheet: Figure S3c
Binding Energy (eV)	Bi4f for pristine BiVO4	Bi4f for P-BiVO4-0.5 mg	Bi4f for P-BiVO4-1 mg	Bi4f for P-BiVO4-5 mg
527.1	25772.3	45865.8	65844.7	85461.9
527	25958	45962.7	65890.8	85336.9
526.9	26117.5	45974.6	65959.3	85539.2
526.8	25803.3	46074.3	66000	85548.2
526.7	25925.6	46056.5	66072.4	85378.5
526.6	25877.5	46054.8	66046.5	85389.8
526.5	26092.2	46135.7	66093.2	85411
526.4	26063.9	45925.7	66062.7	85408.9
526.3	25846.3	46281.6	66007.4	85363.6
526.2	25730.5	46320.8	66310.7	85529.5
526.1	25508.9	46105	66243.7	85418.6
526	25691	46419.1	66197.4	85193.5
525.9	25931.9	46197.4	66363.6	85254.1
525.8	25901.7	46120.5	66197.7	85622.8
525.7	25795.8	45854.2	66042.6	85590.8
525.6	25716.5	45991.8	65899.7	85488.8
525.5	25911.8	46012.4	65947.6	85753.1
525.4	26213.7	46736.5	66209.9	85973.2
525.3	26294.6	46579.1	66670.7	85921
525.2	26132.1	47078.8	66684.9	86250
525.1	26160.7	47381.1	67155.5	86542.2
525	26412.2	47433	67376.7	86838.5
524.9	26858.8	47842.2	67502.6	86919.6
524.8	27202	48445.7	67973.1	87057.6
524.7	27542.8	48844.7	68525.6	87132.3
524.6	27769.6	49297.5	68923.9	87420.8
524.5	28103.6	49867.1	69433.5	87821.8
524.4	28748.6	50054.7	69892.7	88125.7
524.3	29197.7	50483.9	70140	88116.3
524.2	29713.9	50762.6	70572.3	88376.5
524.1	30128.8	50402.8	70687.9	88270.8
524	30212.2	50105.1	70341.8	88222.9
523.9	30457.8	49897.4	70051.6	88122.5
523.8	30654	49773	69903.9	88084.2
523.7	30609.8	49183.5	69622.8	87661.4
523.6	30640.5	49159.7	69194.9	87594.4
523.5	30245.4	48821.7	69090.3	87382.4
523.4	30024.8	48569.6	68761.4	86922
523.3	29807.4	48360	68558.5	86802.9
523.2	29563.1	47776.6	68194.7	87080.3
523.1	29173	48082.3	67854.2	86979.4
523	29117.6	48010	68077.4	86783.4
522.9	29184.7	47668.9	67957.2	86636.6
522.8	29115.3	47157.3	67538.9	86395
522.7	28885	47198.3	67165.8	86370.1
522.6	28575.9	47218.6	67205.2	86353.4
522.5	28169	47083.8	67211.4	86073.5
522.4	27867.1	46642.6	66977.9	85820.1
522.3	28035.5	46617.6	66625.3	85753.1
522.2	27688.6	46743.6	66662	85830.1
522.1	27293.8	46568.8	66692.2	85770.9
522	27009.8	46642.4	66599.7	85734.9
521.9	27113.9	46453.9	66592.4	85560.2
521.8	27065.6	46419.2	66465.3	85530.3
521.7	26783.9	46041.5	66339	85400.8
521.6	26851.6	45782.2	65984.6	85301.6
521.5	26608.5	45649.5	65750.6	85248.6
521.4	26354.8	45665.4	65643.5	85129.5
521.3	26423.9	45768.3	65705.4	85172.5
521.2	26184	45536.3	65710.9	85224.4
521.1	25999.9	45466.1	65533.7	85266.7
521	26018.2	45225.7	65406	85107.4
520.9	25689.1	45257.4	65225.7	84919.4
520.8	25794.7	45458.2	65289.3	85012.8
520.7	25678.3	45682.1	65531.4	85042.7
520.6	25310.6	45444	65613.1	84988.2
520.5	25252.6	45539.3	65481.8	85179.2
520.4	25464.7	45222.5	65483.5	85032.5
520.3	25251.7	44903.4	65128.8	84994.1
520.2	25310.1	45120.4	64958.7	85006.8
520.1	25360.7	45072.9	65116.1	85205.2
520	24961.6	44963.7	65042.7	85191.2
519.9	24980.2	45038	64975.2	84924.5
519.8	25025.5	45187.7	65066.6	84689.5
519.7	25017.7	45263	65223.1	84797.3
519.6	24903.3	45055.8	65196.6	84812.3
519.5	24489.5	45253.1	65113.9	84869.6
519.4	24626.9	45084.5	65217.8	84741.4
519.3	24987.3	44991.5	65057.3	84831.1
519.2	25241.1	45034.8	65007.3	84956.4
519.1	25169.6	44950.8	65014.8	84739.9
519	24953.4	44954.4	64946.6	84781.1
518.9	24887.3	45104.4	64974.8	85035.1
518.8	24728.6	45328.4	65172.7	85050.5
518.7	25119.2	45154.5	65279.2	84938.9
518.6	25066	45253.5	65177.7	84968.1
518.5	24798.2	45302.4	65260	84727.6
518.4	25018.4	45423.4	65325.4	84562.4
518.3	25261.3	45559.9	65452.3	85000.5
518.2	25212.8	45633.3	65580.7	85105.2
518.1	25051.3	45655.5	65623.4	84953.3
518	25153.6	45966.4	65717.3	85014.1
517.9	25331.6	46211.6	66029.9	85362.4
517.8	25260.4	46141	66202.6	85578
517.7	25567.3	46093.3	66106.4	85693.5
517.6	25555.5	46597	66184	85736.8
517.5	25872.6	47180.3	66737.7	85823
517.4	26113.9	47424.4	67200.6	86336.5
517.3	26336.4	48357.6	67587.2	87286.8
517.2	26757.3	49844.3	68639.3	88179.5
517.1	27401.8	51756.1	70204	89373
517	27840.8	54320.7	72229.1	90986.4
516.9	28728.2	57761.5	74993.1	92783.8
516.8	30099.3	61540.6	78512.6	94936.1
516.7	31991.8	65224.4	82315.3	96868
516.6	34378.4	67884.9	85809.3	98708.6
516.5	37274.6	69176.5	88205.8	99124.3
516.4	40047.6	68797.5	89184.4	98482.2
516.3	42905.6	66392.7	88386.7	96882.3
516.2	45194.3	62389.8	85631.1	94487.9
516.1	46537.8	57797.4	81433.7	92075.9
516	46357.9	54037.6	77029.7	89882.4
515.9	44445.6	50777.9	73348.6	88232.9
515.8	41329	48519.3	70274.1	87483.2
515.7	37344.9	47352	68275.8	86576.1
515.6	33978.9	46385.9	67158.7	85805.4
515.5	31099.3	45614.8	66192.9	85227.6
515.4	29003.3	45556.5	65615.6	85023.2
515.3	27561	45240	65494.8	84894.9
515.2	26851.7	44887.8	65170.1	84787.9
515.1	26366.8	44578.2	64814.9	84862.7
515	25859.5	44511.6	64560	84744.9
514.9	25594.2	44516.2	64517.9	84583
514.8	25318.3	44412	64495.7	84586.2
514.7	24989.3	44358.4	64390	84465.8
514.6	24599.3	44486.9	64393.1	84235.4
514.5	24553.8	44355.2	64476.7	84165.1
514.4	24234.3	44019.5	64264.1	84067.4
514.3	24029	44092.4	64048.1	84119.3
514.2	23988.9	43931.2	64051	84256.4
514.1	24074.4	43906.5	63935.6	84418.4
514	24215.7	43753	63864	84091.3
513.9	23949.8	43869.8	63769.5	84259.4
513.8	23855.1	44028	63920.3	84243.8
513.7	23963.3	43876.4	63984	84191.9
513.6	24001.5	43989.1	63900.7	84162.5
513.5	23816	44016.2	64004.4	84221
513.4	23794.9	43900.2	63982	84003.2
513.3	23847.9	43975.3	63921	83944.2
513.2	23796.8	43939.3	63967.2	84127.4
513.1	23586.3	43909.3	63935.9	84145.7
513	23512.5	43827.3	63892.9	84023.9

## Sheet: Figure S3d
BE (eV)	O1s for pristine BiVO4	Background	O1s for P-BiVO4-0.5 mg	Background	O1s for P-BiVO4-1 mg	Background	O1s for P-BiVO4-5 mg	Background
541	30812.6		81277		136024		186459
540.9	30775.6		81260.1		136019		186517
540.8	30808.5		81201.1		136028		186182
540.7	30801.9		81223.6		136189		186096
540.6	30750.7		81152.4		135968		186353
540.5	30589.2		80915.6		135738		186508
540.4	30696.4		80894.3		135944		186107
540.3	30879.8		81147.7		135828		185970
540.2	30980.2		80931.6		135766		185836
540.1	30786.2		80845.8		135661		185969
540	30558.1		81000.9		135495		186118
539.9	30165.9		80931.9		135559		186238
539.8	30296.6		80763.1		135484		186106
539.7	30369.5		80704		135235		186094
539.6	30312.5		80947.7		135166		185801
539.5	30238		80732.2		135274		185656
539.4	30066.1		80551		135373		185785
539.3	29960.5		80392		135467		185725
539.2	30108		80281.7		135370		185607
539.1	30383.9		80585.5		135278		185793
539	30629.4		80692.4		135369		185728
538.9	30548.1		80411.2		135599		185508
538.8	29952.1		80749.5		135437		185502
538.7	30115.4		80283		135030		185386
538.6	30359		80289.1		134954		185419
538.5	30116.4		80444		134912		185589
538.4	30014.6		80241.3		134957		185477
538.3	29971.2		80041.8		135037		185630
538.2	29541.9		80229.8		134954		185528
538.1	29726		80069.8		134650		185593
538	29729		79926.6		134617		185490
537.9	29480.4		79942.2		134452		185282
537.8	29531.7		79799.8		134098		185182
537.7	29711.6		79775.2		134268		185155
537.6	29723.4		79608.1		134307		185153
537.5	29793.8		79261		134245		185220
537.4	30002.9		79008.7		134327		185078
537.3	30174.5		79057.1		134422		185139
537.2	30000.3		79315.9		134511		185241
537.1	30195.3		79434.7		134584		185176
537	30478.8		79229.3		134366		185353
536.9	30451.6		79322.2		134240		185419
536.8	30391.3		79162.6		134338		185271
536.7	30361.7		79351.9		134247		185062
536.6	30550.4		79439.7		134068		184901
536.5	30915.5		79179.4		134062		185150
536.4	30836.9		79136.1		134281		185272
536.3	30785.9		79295.1		134431		185582
536.2	30979		79454.7		134238		185339
536.1	30888		79341.2		134247		185077
536	31101.2		79514.1		134251		185331
535.9	30993.7	30995.6	79085.4		134272		185450
535.8	30939.3	30993.6	79298.5	79155.7	134130		185584
535.7	31055.7	30991.6	78978.6	79155	133841	134112	185451	185420
535.6	31132.7	30989.7	78902	79154.1	134060	134111	185320	185419
535.5	31086.4	30987.8	79387.5	79153.1	134255	134111	185294	185418
535.4	30983.1	30986	79155.1	79152	134224	134110	185192	185418
535.3	30990.5	30984.1	79345.7	79150.9	134093	134110	185228	185417
535.2	30804.1	30982.2	79503.4	79149.7	133872	134109	185402	185416
535.1	30953.2	30980.2	79375.1	79148.5	133808	134108	185474	185416
535	30908.7	30978.4	79397.4	79147	134035	134108	185496	185415
534.9	31003.5	30976.5	79504.7	79145.2	134183	134107	185197	185414
534.8	30812.6	30974.7	79355.9	79143.4	134365	134106	185386	185414
534.7	30906.5	30973	79496.4	79141.3	134518	134106	185408	185413
534.6	30776.4	30971.2	79706.1	79139	134240	134105	185315	185412
534.5	30512.3	30969.4	79626.5	79136.5	134246	134104	185228	185411
534.4	30680.9	30967.6	79671.5	79133.7	134265	134103	185393	185410
534.3	30748.5	30965.8	79886	79130.7	134224	134101	185272	185409
534.2	30608.9	30964.1	80117.5	79127.3	134318	134100	185588	185407
534.1	30900.2	30962.3	80056.3	79123.5	134461	134098	185808	185404
534	30718.5	30960.5	80102.9	79119.2	134334	134096	186089	185401
533.9	30577.3	30958.7	80175.6	79114.4	134428	134094	186572	185398
533.8	30590.8	30956.6	80498.9	79109.1	134750	134092	186545	185393
533.7	30622.3	30954.3	80831.1	79103.1	135235	134089	186605	185388
533.6	30952.8	30951.3	80881.8	79096.3	135436	134085	186852	185381
533.5	31366.9	30947.5	81184.5	79088.7	135179	134081	187026	185374
533.4	31520	30942.5	81395.4	79080.4	135395	134076	187508	185365
533.3	31659.9	30936.1	81631.8	79071.1	135898	134071	187833	185355
533.2	31796.3	30928	82323.6	79060.6	136103	134064	188048	185343
533.1	32023.2	30917.7	82595.8	79048.9	136320	134057	188572	185330
533	32637.9	30904.8	82416.1	79036	136742	134048	189034	185316
532.9	33012.2	30889.4	82943.7	79021.8	137352	134039	189150	185300
532.8	33304.6	30871.5	83839	79006.2	138027	134028	189772	185282
532.7	34147.5	30850.7	84380.1	78989.2	138378	134015	190420	185262
532.6	34643.8	30826.6	84383	78970.4	138943	134001	191079	185240
532.5	35096	30798.9	84837.5	78950.2	139507	133986	191337	185217
532.4	35382.3	30767.3	85387.1	78928.4	139871	133968	191557	185191
532.3	35927.6	30731.7	86023.6	78904.8	140339	133948	192156	185164
532.2	37003.4	30691.9	86747.7	78879.3	141301	133927	192709	185135
532.1	37510.4	30647.5	86789.3	78852	142286	133903	193064	185104
532	38239.3	30599.1	87493.6	78823	143143	133877	193287	185071
531.9	38921.8	30546.6	87909.7	78791.9	143985	133848	193622	185036
531.8	39708.6	30490.2	88634.5	78758.8	144462	133818	193950	184998
531.7	40359.8	30429.8	89322.7	78723.6	145451	133784	194420	184958
531.6	40432	30365.8	89647.5	78686.3	146592	133747	195356	184915
531.5	40942.6	30298.8	90421.6	78646.7	147635	133707	196500	184869
531.4	41169.1	30229.1	91261.8	78604.5	148774	133664	197232	184820
531.3	41323.5	30157.4	91517.2	78559.7	149888	133618	198355	184768
531.2	41301.2	30084	92387.8	78512.4	150786	133569	199169	184711
531.1	41394.8	30008.9	93561.2	78462.4	151910	133518	200361	184652
531	41161.9	29932.5	94684	78409.7	152922	133462	201173	184588
530.9	40971.3	29854.4	95180.8	78353.9	153636	133405	201941	184522
530.8	41078.8	29774.2	95849.2	78294.7	154403	133344	202685	184451
530.7	41606.6	29690.9	96361.1	78231.7	155221	133280	203212	184378
530.6	41839.4	29603.4	97537.1	78164.2	155965	133212	203556	184301
530.5	42503	29509.7	98929	78091	156898	133141	204149	184221
530.4	43643.4	29407.6	100727	78011	157990	133065	204735	184136
530.3	45368.2	29294.2	102514	77923.1	159554	132983	205430	184047
530.2	47602.2	29166.4	105336	77826.1	161829	132895	206551	183952
530.1	50718.3	29021.4	109799	77719.1	164571	132799	207930	183852
530	54556	28857.9	114470	77601.8	168451	132696	210732	183747
529.9	58925.5	28675.1	119164	77475	172960	132586	213375	183638
529.8	63965.8	28473.7	123284	77340.4	177110	132470	215273	183526
529.7	68281.2	28256.1	126402	77200.2	180294	132350	216082	183412
529.6	71220	28026.2	128161	77057	181432	132228	215399	183299
529.5	72426.4	27789.2	126467	76914.1	180359	132106	214139	183188
529.4	71786.1	27550.2	122694	76775	177226	131988	211158	183083
529.3	68827.7	27315.6	117220	76643.1	172390	131875	207435	182984
529.2	63520.4	27091.1	110387	76521.1	165794	131771	203088	182894
529.1	57394.4	26882.2	103107	76411.5	158479	131677	198401	182814
529	51519.5	26693.5	96246.4	76315.8	151447	131595	194136	182746
528.9	45047.9	26528.2	90409.6	76235.1	145979	131525	190851	182688
528.8	39629.3	26387.8	85993.8	76169.5	141707	131468	188374	182642
528.7	35754.1	26272.7	82760.9	76117.8	138043	131423	186501	182606
528.6	32528.7	26181.7	81198.1	76078.3	135604	131389	185465	182579
528.5	30370.2	26111.9	79115	76049.2	134368	131364	184651	182558
528.4	29110.5	26060.1	77905.3	76028.1	133693	131346	183892	182544
528.3	28208.4	26023	77844.9	76013.1	133003	131333	183479	182534
528.2	27462.2	25996.7	77701.7	76002.5	132525	131325	183263	182526
528.1	27104.7	25977.9	77282.2	75994.7	132273	131319	183370	182520
528	26721.5	25964.6	76982.5	75989	132198	131314	183327	182516
527.9	26504.8	25955.2	76628.1	75984.9	131847	131311	182865	182513
527.8	26676.4	25948.4	76657.1	75981.7	131541	131308	182892	182511
527.7	26701.2	25943	76563.6	75979.1	131424	131306	182853	182509
527.6	26465.7	25938.6	76252.8	75976.9	131270	131305	182868	182507
527.5	25994	25935	75961.5	75975.1	131217	131303	182796	182505
527.4	25772.3	25931.8	75912.6	75973.6	131331		182682	182504
527.3	25958	25929	76269.5	75972.4	131274		182671	182503
				75971.3
