# Supplementary material for: Low-bias photoelectrochemical water splitting via mediating trap states and small polaron hopping
Source: Nat Commun. 2022 Oct 20;13:6231. doi: 10.1038/s41467-022-33905-6 (PMC9585101; doi:10.1038/s41467-022-33905-6)
Supplement: Supplementary file 5 — Source Data [file 41467_2022_33905_MOESM5_ESM.zip › Supplementary Figure 4.xlsx]

## Sheet: Figure S4a
Wavelength (nm)	IPCE for BiVO4	IPCE for P-BiVO4-0.5 mg	IPCE for P-BiVO4-1 mg	IPCE for P-BiVO4-5 mg
600	0	0	0	0
590	0	0	0	0
580	0	0	0	0
570	0	0	0	0
560	0	0	0	0
550	0	0	0	0
540	0	0	0	0
530	0	0	0	0
520	0	0	1.8	0
510	1.3	1.99	3.6	2
500	4.4	6.73	10.1	6.1
490	11	15.6	20.1	14.1
480	23.2	33.4	35.8	28.1
470	36.6	54.2	58.3	49.5
460	45.9	64.3	70.7	61.8
450	48.9	64.5	74.6	63.6
440	50.1	66.5	72.7	65.1
430	49.4	66.2	74.5	63.7
420	49.7	66.8	74.7	65.6
410	48	66.7	75.4	63.1

## Sheet: Figure S4b
Potential (VRHE)	Pristine BiVO4	P-BiVO4-0.5 mg	P-BiVO4-1 mg	P-BiVO4-5 mg
0.0369	-0.06635	0.00793	0.006341	-0.04189
0.0379	-0.05777	0.00966	0.006941	-0.03788
0.0389	-0.05235	0.0113	0.007506	-0.03412
0.0399	-0.04776	0.0128	0.008	-0.03059
0.0409	-0.04376	0.0141	0.008447	-0.02694
0.0419	-0.04024	0.0161	0.009094	-0.02389
0.0429	-0.03706	0.0172	0.0094	-0.02082
0.0439	-0.03412	0.0186	0.009836	-0.01753
0.0449	-0.03141	0.0201	0.010447	-0.01494
0.0459	-0.02883	0.0212	0.010694	-0.01235
0.0469	-0.02647	0.0223	0.011188	-0.00939
0.0479	-0.02424	0.0238	0.011764	-0.0073
0.0489	-0.02235	0.0246	0.012	-0.00513
0.0499	-0.02059	0.0255	0.012236	-0.00268
0.0509	-0.01847	0.0268	0.012706	-0.00057
0.0519	-0.01694	0.0278	0.013059	0.001341
0.0529	-0.01541	0.0283	0.013294	0.003282
0.0539	-0.01388	0.0294	0.013647	0.005118
0.0549	-0.01259	0.0304	0.014	0.006659
0.0559	-0.0113	0.0309	0.014235	0.008424
0.0569	-0.01006	0.0317	0.014471	0.010059
0.0579	-0.00883	0.0329	0.014824	0.01153
0.0589	-0.00791	0.0335	0.015059	0.012823
0.0599	-0.00691	0.0342	0.015294	0.014471
0.0609	-0.00582	0.0349	0.015529	0.015765
0.0619	-0.0049	0.0355	0.015765	0.016941
0.0629	-0.00413	0.036	0.016	0.018236
0.0639	-0.00324	0.0373	0.016471	0.019529
0.0649	-0.00244	0.0378	0.016588	0.020353
0.0659	-0.0017	0.0386	0.016824	0.021647
0.0669	-0.00093	0.0389	0.017059	0.022588
0.0679	-0.00034	0.0396	0.017294	0.023411
0.0689	0.000219	0.0399	0.017411	0.024589
0.0699	0.000982	0.0408	0.017647	0.025529
0.0709	0.001553	0.0414	0.017883	0.026353
0.0719	0.002059	0.0419	0.018117	0.027176
0.0729	0.002659	0.0423	0.018236	0.028118
0.0739	0.003223	0.0431	0.018589	0.028941
0.0749	0.003611	0.0433	0.018589	0.029647
0.0759	0.004118	0.0436	0.018941	0.030589
0.0769	0.004659	0.0445	0.019176	0.031176
0.0779	0.005071	0.0448	0.019176	0.031765
0.0789	0.005447	0.0452	0.019412	0.032706
0.0799	0.005953	0.0459	0.019882	0.033294
0.0809	0.006236	0.0461	0.019882	0.033765
0.0819	0.006565	0.0463	0.02	0.034471
0.0829	0.006988	0.0469	0.020235	0.035059
0.0839	0.007282	0.0474	0.020471	0.035647
0.0849	0.007624	0.0478	0.020588	0.036236
0.0859	0.008059	0.0483	0.020824	0.036941
0.0869	0.008294	0.0488	0.021059	0.037412
0.0879	0.008541	0.049	0.021294	0.037882
0.0889	0.008929	0.0495	0.021412	0.038471
0.0899	0.009318	0.0501	0.021765	0.038941
0.0909	0.009483	0.0502	0.021882	0.039294
0.0919	0.009765	0.0505	0.022235	0.040118
0.0929	0.010118	0.0511	0.022588	0.040353
0.0939	0.010353	0.0511	0.022824	0.040824
0.0949	0.010577	0.0514	0.022941	0.041294
0.0959	0.011036	0.0521	0.023411	0.041647
0.0969	0.011177	0.0527	0.023647	0.042117
0.0979	0.011482	0.0529	0.024	0.042823
0.0989	0.011883	0.0532	0.024353	0.043059
0.0999	0.012	0.0535	0.024589	0.043412
0.1009	0.012117	0.0537	0.024941	0.044
0.1019	0.012589	0.0541	0.025294	0.044588
0.1029	0.012823	0.0547	0.025882	0.045059
0.1039	0.013059	0.0551	0.026	0.045412
0.1049	0.013294	0.0554	0.026471	0.045882
0.1059	0.013529	0.0559	0.027059	0.046235
0.1069	0.013765	0.0559	0.027294	0.046706
0.1079	0.014118	0.0564	0.027765	0.047294
0.1089	0.014353	0.057	0.028471	0.047647
0.1099	0.014588	0.0571	0.028941	0.048117
0.1109	0.014941	0.0574	0.02953	0.048823
0.1119	0.015294	0.058	0.030117	0.049176
0.1129	0.015529	0.0582	0.030706	0.049529
0.1139	0.015765	0.0585	0.031412	0.050118
0.1149	0.016118	0.0593	0.032	0.050706
0.1159	0.016353	0.0599	0.032706	0.051176
0.1169	0.016588	0.0603	0.033647	0.051882
0.1179	0.016941	0.0611	0.034353	0.052706
0.1189	0.017294	0.0613	0.035059	0.052941
0.1199	0.017411	0.0617	0.035764	0.05353
0.1209	0.017764	0.0623	0.036941	0.054353
0.1219	0.018236	0.0632	0.038118	0.055059
0.1229	0.018589	0.0637	0.039059	0.055765
0.1239	0.018823	0.064	0.040118	0.056588
0.1249	0.019294	0.0649	0.041294	0.056941
0.1259	0.019647	0.0652	0.04247	0.057882
0.1269	0.019882	0.0655	0.043882	0.058941
0.1279	0.020471	0.0664	0.045294	0.059647
0.1289	0.020706	0.0671	0.046706	0.060353
0.1299	0.021176	0.0677	0.048236	0.061647
0.1309	0.021765	0.0682	0.049647	0.062471
0.1319	0.022	0.0689	0.051294	0.063294
0.1329	0.022471	0.0696	0.053059	0.064235
0.1339	0.023177	0.0704	0.055059	0.06553
0.1349	0.023647	0.0714	0.056824	0.066706
0.1359	0.024117	0.0721	0.058588	0.067647
0.1369	0.024706	0.0729	0.060823	0.068941
0.1379	0.025294	0.0739	0.063294	0.070118
0.1389	0.025882	0.0744	0.06553	0.071411
0.1399	0.026588	0.0757	0.067647	0.072941
0.1409	0.027176	0.0773	0.070235	0.074118
0.1419	0.027882	0.0787	0.072823	0.075647
0.1429	0.028588	0.0791	0.075294	0.077411
0.1439	0.02953	0.08	0.078236	0.078589
0.1449	0.030117	0.0811	0.081059	0.080118
0.1459	0.030941	0.0827	0.083764	0.081882
0.1469	0.031882	0.0844	0.087176	0.08353
0.1479	0.032824	0.0856	0.090589	0.085412
0.1489	0.033647	0.0872	0.093647	0.087412
0.1499	0.034588	0.0884	0.097647	0.089059
0.1509	0.035647	0.0897	0.10153	0.090823
0.1519	0.036589	0.0918	0.105294	0.093059
0.1529	0.037765	0.0939	0.109412	0.095411
0.1539	0.039059	0.0956	0.113294	0.097529
0.1549	0.040353	0.0976	0.117529	0.1
0.1559	0.04153	0.0991	0.121176	0.102589
0.1569	0.042706	0.101	0.125883	0.104824
0.1579	0.044	0.103	0.130588	0.107059
0.1589	0.045412	0.106	0.135294	0.11
0.1599	0.046941	0.109	0.14	0.112471
0.1609	0.048236	0.111	0.144706	0.114823
0.1619	0.049765	0.114	0.149411	0.117647
0.1629	0.051529	0.117	0.155294	0.121176
0.1639	0.053177	0.119	0.16	0.123529
0.1649	0.054706	0.121	0.164706	0.127059
0.1659	0.056471	0.125	0.170588	0.130588
0.1669	0.058118	0.128	0.176471	0.132941
0.1679	0.06	0.132	0.182353	0.136471
0.1689	0.061647	0.135	0.188235	0.138823
0.1699	0.063647	0.138	0.194118	0.142353
0.1709	0.065883	0.142	0.2	0.145882
0.1719	0.068118	0.145	0.207059	0.150589
0.1729	0.070118	0.148	0.214118	0.154118
0.1739	0.072236	0.153	0.22	0.157647
0.1749	0.074471	0.158	0.227059	0.162353
0.1759	0.077177	0.162	0.234117	0.164706
0.1769	0.079176	0.167	0.242353	0.169412
0.1779	0.081529	0.171	0.249412	0.172941
0.1789	0.084117	0.176	0.256471	0.177647
0.1799	0.086824	0.181	0.26353	0.181176
0.1809	0.089411	0.185	0.270589	0.185883
0.1819	0.092353	0.19	0.278824	0.190588
0.1829	0.095177	0.195	0.285882	0.194118
0.1839	0.097647	0.202	0.294117	0.198823
0.1849	0.100706	0.207	0.302353	0.20353
0.1859	0.103882	0.212	0.310588	0.208235
0.1869	0.106941	0.218	0.318823	0.212941
0.1879	0.110588	0.224	0.327059	0.217647
0.1889	0.114117	0.229	0.335294	0.222353
0.1899	0.116941	0.235	0.344706	0.228236
0.1909	0.12	0.244	0.354117	0.232941
0.1919	0.124706	0.25	0.362353	0.238824
0.1929	0.128235	0.255	0.370588	0.243529
0.1939	0.131764	0.263	0.38	0.249412
0.1949	0.134118	0.268	0.388235	0.254118
0.1959	0.138823	0.276	0.397647	0.258823
0.1969	0.142353	0.285	0.408236	0.26353
0.1979	0.147059	0.29	0.417647	0.270589
0.1989	0.150589	0.297	0.425883	0.275294
0.1999	0.155294	0.306	0.435294	0.281177
0.2009	0.16	0.312	0.445882	0.285882
0.2019	0.163529	0.323	0.45647	0.291765
0.2029	0.168236	0.331	0.465882	0.297647
0.2039	0.171765	0.336	0.475294	0.303529
0.2049	0.175294	0.345	0.484706	0.309412
0.2059	0.181176	0.353	0.495294	0.315294
0.2069	0.185883	0.361	0.504706	0.322353
0.2079	0.190588	0.371	0.515294	0.328235
0.2089	0.195294	0.38	0.525882	0.332941
0.2099	0.2	0.388	0.536471	0.34
0.2109	0.204706	0.398	0.545883	0.345882
0.2119	0.209411	0.409	0.556471	0.351765
0.2129	0.215294	0.418	0.567059	0.358824
0.2139	0.22	0.423	0.577647	0.364706
0.2149	0.224706	0.435	0.588236	0.370588
0.2159	0.230588	0.447	0.598824	0.376471
0.2169	0.236471	0.457	0.611764	0.38353
0.2179	0.241176	0.464	0.622353	0.391765
0.2189	0.245883	0.475	0.634118	0.39647
0.2199	0.251764	0.485	0.644706	0.402353
0.2209	0.256471	0.491	0.656471	0.409412
0.2219	0.262353	0.5	0.667059	0.416471
0.2229	0.267059	0.511	0.678823	0.422353
0.2239	0.274118	0.525	0.691765	0.429412
0.2249	0.28	0.536	0.701177	0.436471
0.2259	0.285882	0.545	0.712941	0.44353
0.2269	0.291765	0.556	0.723529	0.450589
0.2279	0.297647	0.57	0.734118	0.455294
0.2289	0.303529	0.58	0.744706	0.463529
0.2299	0.309412	0.59	0.757647	0.471765
0.2309	0.316471	0.599	0.771765	0.477647
0.2319	0.322353	0.609	0.783529	0.484706
0.2329	0.328235	0.621	0.795294	0.491764
0.2339	0.335294	0.634	0.807059	0.5
0.2349	0.341177	0.644	0.818824	0.505882
0.2359	0.347059	0.656	0.830588	0.512941
0.2369	0.354117	0.665	0.841176	0.518824
0.2379	0.358824	0.679	0.852941	0.525882
0.2389	0.365883	0.685	0.864706	0.531765
0.2399	0.372941	0.699	0.878824	0.538824
0.2409	0.38	0.716	0.892941	0.545883
0.2419	0.387059	0.727	0.903529	0.554118
0.2429	0.394118	0.734	0.914118	0.562353
0.2439	0.401177	0.746	0.924706	0.570589
0.2449	0.408236	0.762	0.937647	0.577647
0.2459	0.415294	0.776	0.951765	0.583529
0.2469	0.421176	0.79	0.963529	0.590588
0.2479	0.425883	0.803	0.974118	0.598824
0.2489	0.434118	0.81	0.987059	0.607059
0.2499	0.442353	0.817	1	0.614118
0.2509	0.449411	0.831	1.01177	0.62
0.2519	0.455294	0.846	1.02471	0.628235
0.2529	0.463529	0.863	1.03882	0.635294
0.2539	0.470588	0.878	1.05059	0.641177
0.2549	0.477647	0.887	1.06471	0.648236
0.2559	0.484706	0.892	1.07882	0.658824
0.2569	0.491764	0.909	1.09059	0.667059
0.2579	0.498823	0.925	1.10235	0.672941
0.2589	0.507059	0.939	1.11412	0.678823
0.2599	0.514118	0.947	1.12824	0.687059
0.2609	0.521177	0.958	1.14118	0.69647
0.2619	0.528236	0.974	1.15294	0.703529
0.2629	0.535294	0.99	1.16588	0.708236
0.2639	0.542353	1	1.17647	0.716471
0.2649	0.549412	1.01	1.18824	0.723529
0.2659	0.556471	1.02	1.2	0.734118
0.2669	0.564706	1.03	1.21176	0.742353
0.2679	0.574118	1.04	1.22353	0.750589
0.2689	0.582353	1.06	1.23529	0.757647
0.2699	0.589412	1.07	1.25882	0.764706
0.2709	0.596471	1.09	1.27059	0.771765
0.2719	0.604706	1.1	1.28235	0.778824
0.2729	0.611764	1.11	1.29412	0.785883
0.2739	0.62	1.12	1.30588	0.797647
0.2749	0.627059	1.14	1.31765	0.805882
0.2759	0.634118	1.15	1.32941	0.810589
0.2769	0.641177	1.16	1.34118	0.814118
0.2779	0.649412	1.17	1.35294	0.823529
0.2789	0.658824	1.19	1.36471	0.834117
0.2799	0.668235	1.2	1.37647	0.841176
0.2809	0.675294	1.21	1.4	0.848235
0.2819	0.68353	1.22	1.41176	0.855294
0.2829	0.690589	1.24	1.42353	0.864706
0.2839	0.69647	1.26	1.43529	0.872941
0.2849	0.705882	1.26	1.44706	0.878824
0.2859	0.714117	1.27	1.45882	0.885882
0.2869	0.721176	1.28	1.47059	0.896471
0.2879	0.730588	1.3	1.48235	0.903529
0.2889	0.738823	1.31	1.49412	0.910588
0.2899	0.748235	1.33	1.50588	0.917647
0.2909	0.754118	1.34	1.52941	0.927059
0.2919	0.76	1.35	1.52941	0.935294
0.2929	0.769412	1.36	1.55294	0.942353
0.2939	0.777647	1.38	1.56471	0.950588
0.2949	0.784706	1.4	1.57647	0.96
0.2959	0.792941	1.4	1.58824	0.968235
0.2969	0.801176	1.41	1.6	0.975294
0.2979	0.810589	1.43	1.61176	0.98353
0.2989	0.818824	1.44	1.62353	0.989411
0.2999	0.828236	1.45	1.63529	0.998824
0.3009	0.835294	1.46	1.64706	1.00941
0.3019	0.844706	1.47	1.65882	1.01647
0.3029	0.851764	1.49	1.68235	1.02353
0.3039	0.856471	1.49	1.69412	1.03059
0.3049	0.865882	1.51	1.70588	1.03765
0.3059	0.877647	1.53	1.71765	1.04941
0.3069	0.883529	1.54	1.72941	1.05765
0.3079	0.892941	1.55	1.75294	1.06588
0.3089	0.901176	1.56	1.75294	1.07529
0.3099	0.909412	1.57	1.76471	1.08353
0.3109	0.917647	1.59	1.77647	1.08941
0.3119	0.925882	1.6	1.78824	1.09765
0.3129	0.934118	1.62	1.8	1.10706
0.3139	0.941177	1.63	1.81176	1.11529
0.3149	0.949412	1.64	1.83529	1.12235
0.3159	0.958824	1.64	1.84706	1.12941
0.3169	0.967059	1.66	1.85882	1.13765
0.3179	0.975294	1.67	1.87059	1.14588
0.3189	0.98353	1.69	1.88235	1.15529
0.3199	0.991765	1.7	1.89412	1.16118
0.3209	0.998824	1.71	1.90588	1.16941
0.3219	1.00588	1.72	1.91765	1.17647
0.3229	1.01412	1.73	1.92941	1.18824
0.3239	1.02353	1.74	1.94118	1.2
0.3249	1.03059	1.75	1.95294	1.21176
0.3259	1.03765	1.77	1.96471	1.21176
0.3269	1.04706	1.78	1.97647	1.22353
0.3279	1.05765	1.8	1.98823	1.22353
0.3289	1.06353	1.81	2.01177	1.23529
0.3299	1.07177	1.82	2.01177	1.24706
0.3309	1.08	1.83	2.02353	1.25882
0.3319	1.08941	1.84	2.03529	1.27059
0.3329	1.09412	1.85	2.04706	1.27059
0.3339	1.10235	1.86	2.05882	1.28235
0.3349	1.11294	1.86	2.08235	1.29412
0.3359	1.12118	1.88	2.09412	1.29412
0.3369	1.13059	1.9	2.10588	1.30588
0.3379	1.13647	1.91	2.11765	1.31765
0.3389	1.14471	1.92	2.11765	1.32941
0.3399	1.15294	1.93	2.14118	1.32941
0.3409	1.15882	1.94	2.15294	1.34118
0.3419	1.16588	1.95	2.15294	1.35294
0.3429	1.17529	1.96	2.17647	1.36471
0.3439	1.18824	1.97	2.18824	1.36471
0.3449	1.18824	1.98	2.2	1.37647
0.3459	1.2	2	2.21177	1.38824
0.3469	1.21176	2.02	2.22353	1.38824
0.3479	1.21176	2.03	2.23529	1.4
0.3489	1.22353	2.03	2.23529	1.41176
0.3499	1.23529	2.04	2.24706	1.42353
0.3509	1.23529	2.05	2.25882	1.42353
0.3519	1.24706	2.06	2.27059	1.43529
0.3529	1.25882	2.07	2.29412	1.44706
0.3539	1.25882	2.08	2.30588	1.45882
0.3549	1.27059	2.1	2.31765	1.45882
0.3559	1.27059	2.1	2.32941	1.47059
0.3569	1.28235	2.11	2.34118	1.48235
0.3579	1.29412	2.13	2.34118	1.49412
0.3589	1.30588	2.14	2.35294	1.49412
0.3599	1.30588	2.14	2.36471	1.50588
0.3609	1.31765	2.15	2.37647	1.50588
0.3619	1.32941	2.16	2.38824	1.51765
0.3629	1.32941	2.17	2.4	1.52941
0.3639	1.34118	2.19	2.41176	1.54118
0.3649	1.34118	2.19	2.42353	1.55294
0.3659	1.35294	2.2	2.43529	1.56471
0.3669	1.36471	2.21	2.44706	1.56471
0.3679	1.36471	2.22	2.47059	1.57647
0.3689	1.37647	2.23	2.47059	1.58824
0.3699	1.38824	2.24	2.48235	1.58824
0.3709	1.38824	2.25	2.49412	1.6
0.3719	1.4	2.26	2.50588	1.61176
0.3729	1.41176	2.28	2.51765	1.62353
0.3739	1.41176	2.29	2.52941	1.62353
0.3749	1.42353	2.3	2.54118	1.63529
0.3759	1.42353	2.29	2.54118	1.63529
0.3769	1.43529	2.3	2.55294	1.64706
0.3779	1.44706	2.31	2.56471	1.65882
0.3789	1.45882	2.32	2.57647	1.67059
0.3799	1.45882	2.34	2.58824	1.67059
0.3809	1.47059	2.36	2.6	1.68235
0.3819	1.48235	2.36	2.61177	1.69412
0.3829	1.48235	2.37	2.61177	1.70588
0.3839	1.49412	2.38	2.62353	1.70588
0.3849	1.49412	2.38	2.63529	1.71765
0.3859	1.50588	2.37	2.64706	1.72941
0.3869	1.51765	2.38	2.65882	1.74118
0.3879	1.51765	2.4	2.67059	1.74118
0.3889	1.52941	2.41	2.68235	1.75294
0.3899	1.54118	2.42	2.69412	1.76471
0.3909	1.54118	2.44	2.69412	1.77647
0.3919	1.55294	2.44	2.71765	1.77647
0.3929	1.55294	2.45	2.71765	1.78824
0.3939	1.56471	2.45	2.72941	1.78824
0.3949	1.56471	2.46	2.74118	1.8
0.3959	1.57647	2.46	2.75294	1.81176
0.3969	1.58824	2.47	2.76471	1.82353
0.3979	1.6	2.49	2.77647	1.82353
0.3989	1.6	2.5	2.78823	1.83529
0.3999	1.61176	2.51	2.78823	1.84706
0.4009	1.61176	2.51	2.8	1.84706
0.4019	1.62353	2.51	2.81176	1.85882
0.4029	1.62353	2.53	2.82353	1.87059
0.4039	1.63529	2.53	2.82353	1.88235
0.4049	1.63529	2.54	2.83529	1.88235
0.4059	1.64706	2.54	2.84706	1.89412
0.4069	1.65882	2.56	2.85882	1.89412
0.4079	1.65882	2.57	2.87059	1.90588
0.4089	1.67059	2.58	2.87059	1.91765
0.4099	1.67059	2.58	2.88235	1.92941
0.4109	1.68235	2.58	2.89412	1.94118
0.4119	1.68235	2.59	2.90588	1.94118
0.4129	1.69412	2.59	2.91765	1.95294
0.4139	1.70588	2.6	2.92941	1.95294
0.4149	1.70588	2.61	2.92941	1.96471
0.4159	1.71765	2.62	2.95294	1.97647
0.4169	1.71765	2.62	2.96471	1.98823
0.4179	1.72941	2.63	2.96471	2
0.4189	1.72941	2.64	2.97647	2
0.4199	1.74118	2.64	2.97647	2
0.4209	1.75294	2.64	2.98824	2.01177
0.4219	1.75294	2.65	3	2.02353
0.4229	1.76471	2.67	3.01176	2.03529
0.4239	1.76471	2.67	3.01176	2.03529
0.4249	1.76471	2.68	3.02353	2.04706
0.4259	1.77647	2.69	3.03529	2.04706
0.4269	1.78824	2.71	3.03529	2.05882
0.4279	1.78824	2.71	3.04706	2.07059
0.4289	1.8	2.71	3.05882	2.08235
0.4299	1.81176	2.7	3.07059	2.08235
0.4309	1.81176	2.71	3.08235	2.09412
0.4319	1.81176	2.73	3.08235	2.09412
0.4329	1.82353	2.74	3.09412	2.10588
0.4339	1.83529	2.74	3.10588	2.11765
0.4349	1.83529	2.75	3.10588	2.12941
0.4359	1.84706	2.76	3.11765	2.12941
0.4369	1.84706	2.76	3.12941	2.14118
0.4379	1.85882	2.75	3.14118	2.14118
0.4389	1.85882	2.74	3.14118	2.15294
0.4399	1.87059	2.77	3.15294	2.15294
0.4409	1.88235	2.78	3.16471	2.16471
0.4419	1.88235	2.78	3.17647	2.17647
0.4429	1.88235	2.8	3.17647	2.18824
0.4439	1.89412	2.8	3.18824	2.18824
0.4449	1.89412	2.8	3.18824	2.2
0.4459	1.90588	2.8	3.2	2.21177
0.4469	1.90588	2.8	3.21177	2.21177
0.4479	1.91765	2.82	3.21177	2.22353
0.4489	1.92941	2.82	3.22353	2.22353
0.4499	1.92941	2.83	3.23529	2.23529
0.4509	1.94118	2.84	3.24706	2.24706
0.4519	1.94118	2.84	3.24706	2.24706
0.4529	1.95294	2.85	3.25882	2.25882
0.4539	1.95294	2.85	3.25882	2.25882
0.4549	1.95294	2.86	3.27059	2.27059
0.4559	1.96471	2.86	3.27059	2.28235
0.4569	1.96471	2.87	3.28235	2.28235
0.4579	1.97647	2.88	3.29412	2.29412
0.4589	1.97647	2.88	3.29412	2.29412
0.4599	1.98823	2.88	3.30588	2.30588
0.4609	1.98823	2.88	3.30588	2.31765
0.4619	2	2.88	3.31765	2.31765
0.4629	2	2.89	3.32941	2.32941
0.4639	2.01177	2.92	3.34118	2.34118
0.4649	2.01177	2.92	3.34118	2.34118
0.4659	2.01177	2.93	3.35294	2.34118
0.4669	2.02353	2.93	3.35294	2.35294
0.4679	2.03529	2.94	3.36471	2.36471
0.4689	2.03529	2.93	3.36471	2.37647
0.4699	2.03529	2.94	3.36471	2.37647
0.4709	2.04706	2.95	3.37647	2.37647
0.4719	2.05882	2.94	3.38823	2.38824
0.4729	2.05882	2.95	3.4	2.38824
0.4739	2.07059	2.98	3.41176	2.4
0.4749	2.07059	2.98	3.41176	2.41176
0.4759	2.08235	2.97	3.41176	2.41176
0.4769	2.08235	2.96	3.42353	2.42353
0.4779	2.08235	2.98	3.43529	2.42353
0.4789	2.09412	3	3.43529	2.43529
0.4799	2.09412	2.99	3.44706	2.44706
0.4809	2.10588	3	3.45882	2.45882
0.4819	2.10588	3.01	3.47059	2.45882
0.4829	2.11765	3	3.45882	2.45882
0.4839	2.11765	3.01	3.45882	2.47059
0.4849	2.11765	3.01	3.47059	2.47059
0.4859	2.12941	3.02	3.48235	2.48235
0.4869	2.12941	3.02	3.49412	2.49412
0.4879	2.12941	3.03	3.49412	2.49412
0.4889	2.14118	3.04	3.51765	2.49412
0.4899	2.15294	3.03	3.51765	2.50588
0.4909	2.15294	3.03	3.51765	2.51765
0.4919	2.16471	3.04	3.51765	2.51765
0.4929	2.16471	3.05	3.52941	2.52941
0.4939	2.16471	3.05	3.54118	2.54118
0.4949	2.17647	3.04	3.54118	2.54118
0.4959	2.17647	3.07	3.55294	2.55294
0.4969	2.17647	3.07	3.56471	2.55294
0.4979	2.18824	3.09	3.56471	2.56471
0.4989	2.2	3.08	3.56471	2.57647
0.4999	2.2	3.06	3.56471	2.57647
0.5009	2.2	3.07	3.56471	2.58824
0.5019	2.21177	3.08	3.56471	2.58824
0.5029	2.21177	3.08	3.57647	2.6
0.5039	2.21177	3.09	3.58824	2.6
0.5049	2.22353	3.1	3.6	2.61177
0.5059	2.22353	3.11	3.61176	2.61177
0.5069	2.23529	3.11	3.62353	2.61177
0.5079	2.23529	3.11	3.63529	2.62353
0.5089	2.24706	3.1	3.63529	2.63529
0.5099	2.24706	3.12	3.63529	2.63529
0.5109	2.25882	3.12	3.63529	2.64706
0.5119	2.25882	3.12	3.64706	2.64706
0.5129	2.25882	3.12	3.65882	2.64706
0.5139	2.27059	3.14	3.65882	2.65882
0.5149	2.27059	3.15	3.65882	2.67059
0.5159	2.28235	3.15	3.65882	2.67059
0.5169	2.28235	3.14	3.67059	2.68235
0.5179	2.28235	3.14	3.68235	2.68235
0.5189	2.29412	3.14	3.69412	2.69412
0.5199	2.29412	3.15	3.68235	2.70588
0.5209	2.29412	3.18	3.68235	2.70588
0.5219	2.29412	3.18	3.69412	2.70588
0.5229	2.30588	3.17	3.70588	2.71765
0.5239	2.31765	3.18	3.71765	2.72941
0.5249	2.31765	3.17	3.71765	2.74118
0.5259	2.32941	3.16	3.71765	2.72941
0.5269	2.32941	3.17	3.72941	2.74118
0.5279	2.32941	3.18	3.72941	2.75294
0.5289	2.32941	3.18	3.74118	2.75294
0.5299	2.34118	3.19	3.74118	2.76471
0.5309	2.35294	3.2	3.74118	2.76471
0.5319	2.35294	3.2	3.75294	2.77647
0.5329	2.35294	3.19	3.76471	2.78823
0.5339	2.35294	3.19	3.76471	2.78823
0.5349	2.36471	3.2	3.76471	2.8
0.5359	2.36471	3.2	3.77647	2.8
0.5369	2.36471	3.21	3.77647	2.81176
0.5379	2.37647	3.23	3.78823	2.81176
0.5389	2.37647	3.23	3.78823	2.82353
0.5399	2.37647	3.23	3.78823	2.83529
0.5409	2.38824	3.22	3.78823	2.84706
0.5419	2.38824	3.24	3.81176	2.84706
0.5429	2.38824	3.24	3.8	2.84706
0.5439	2.4	3.23	3.8	2.84706
0.5449	2.4	3.23	3.82353	2.85882
0.5459	2.41176	3.25	3.83529	2.85882
0.5469	2.41176	3.26	3.83529	2.87059
0.5479	2.41176	3.24	3.83529	2.85882
0.5489	2.42353	3.25	3.83529	2.87059
0.5499	2.41176	3.26	3.84706	2.88235
0.5509	2.42353	3.27	3.84706	2.89412
0.5519	2.43529	3.27	3.84706	2.89412
0.5529	2.43529	3.26	3.85882	2.89412
0.5539	2.43529	3.26	3.85882	2.90588
0.5549	2.44706	3.25	3.85882	2.91765
0.5559	2.44706	3.28	3.87059	2.91765
0.5569	2.44706	3.28	3.88235	2.91765
0.5579	2.45882	3.29	3.88235	2.92941
0.5589	2.45882	3.28	3.88235	2.94118
0.5599	2.45882	3.3	3.88235	2.95294
0.5609	2.47059	3.3	3.89412	2.95294
0.5619	2.47059	3.29	3.89412	2.95294
0.5629	2.47059	3.31	3.89412	2.96471
0.5639	2.47059	3.3	3.90588	2.96471
0.5649	2.48235	3.28	3.90588	2.96471
0.5659	2.49412	3.3	3.91765	2.97647
0.5669	2.49412	3.3	3.92941	2.98824
0.5679	2.49412	3.3	3.92941	2.98824
0.5689	2.49412	3.29	3.92941	2.98824
0.5699	2.49412	3.31	3.94118	3
0.5709	2.50588	3.32	3.95294	3
0.5719	2.50588	3.32	3.95294	3.01176
0.5729	2.51765	3.31	3.95294	3.01176
0.5739	2.51765	3.31	3.95294	3.02353
0.5749	2.51765	3.32	3.96471	3.03529
0.5759	2.52941	3.33	3.96471	3.03529
0.5769	2.52941	3.31	3.96471	3.02353
0.5779	2.52941	3.32	3.97647	3.03529
0.5789	2.52941	3.31	3.96471	3.04706
0.5799	2.52941	3.32	3.97647	3.05882
0.5809	2.54118	3.35	3.97647	3.05882
0.5819	2.54118	3.35	3.98823	3.07059
0.5829	2.54118	3.35	3.98823	3.07059
0.5839	2.55294	3.34	3.98823	3.07059
0.5849	2.55294	3.34	4	3.07059
0.5859	2.55294	3.35	4	3.08235
0.5869	2.56471	3.34	4	3.08235
0.5879	2.56471	3.35	4	3.09412
0.5889	2.56471	3.36	4.01176	3.09412
0.5899	2.56471	3.35	4.02353	3.10588
0.5909	2.57647	3.35	4.02353	3.10588
0.5919	2.57647	3.35	4.02353	3.11765
0.5929	2.57647	3.35	4.02353	3.11765
0.5939	2.58824	3.37	4.03529	3.12941
0.5949	2.58824	3.38	4.03529	3.12941
0.5959	2.58824	3.39	4.03529	3.12941
0.5969	2.6	3.39	4.03529	3.12941
0.5979	2.6	3.41	4.04706	3.14118
0.5989	2.6	3.4	4.05882	3.14118
0.5999	2.61177	3.4	4.05882	3.15294
0.6009	2.61177	3.38	4.05882	3.16471
0.6019	2.61177	3.4	4.05882	3.16471
0.6029	2.62353	3.41	4.07059	3.17647
0.6039	2.62353	3.39	4.07059	3.17647
0.6049	2.62353	3.39	4.08235	3.17647
0.6059	2.62353	3.41	4.09412	3.18824
0.6069	2.62353	3.42	4.08235	3.2
0.6079	2.63529	3.42	4.08235	3.2
0.6089	2.63529	3.42	4.09412	3.2
0.6099	2.64706	3.41	4.10588	3.21177
0.6109	2.63529	3.42	4.10588	3.22353
0.6119	2.64706	3.43	4.09412	3.22353
0.6129	2.64706	3.43	4.10588	3.22353
0.6139	2.65882	3.43	4.10588	3.23529
0.6149	2.65882	3.42	4.10588	3.23529
0.6159	2.65882	3.44	4.10588	3.24706
0.6169	2.65882	3.44	4.11765	3.24706
0.6179	2.65882	3.45	4.12941	3.25882
0.6189	2.65882	3.43	4.11765	3.25882
0.6199	2.67059	3.43	4.11765	3.27059
0.6209	2.67059	3.45	4.12941	3.27059
0.6219	2.67059	3.43	4.12941	3.28235
0.6229	2.67059	3.43	4.12941	3.28235
0.6239	2.68235	3.45	4.12941	3.29412
0.6249	2.68235	3.45	4.14118	3.29412
0.6259	2.68235	3.45	4.15294	3.29412
0.6269	2.69412	3.44	4.16471	3.30588
0.6279	2.69412	3.44	4.16471	3.30588
0.6289	2.69412	3.47	4.17647	3.30588
0.6299	2.70588	3.46	4.17647	3.31765
0.6309	2.70588	3.46	4.17647	3.31765
0.6319	2.70588	3.47	4.17647	3.31765
0.6329	2.70588	3.46	4.18824	3.32941
0.6339	2.71765	3.46	4.18824	3.34118
0.6349	2.71765	3.47	4.18824	3.35294
0.6359	2.72941	3.48	4.18824	3.35294
0.6369	2.72941	3.48	4.18824	3.35294
0.6379	2.74118	3.48	4.2	3.35294
0.6389	2.72941	3.48	4.2	3.36471
0.6399	2.72941	3.47	4.2	3.37647
0.6409	2.74118	3.49	4.21176	3.37647
0.6419	2.74118	3.49	4.21176	3.37647
0.6429	2.75294	3.48	4.21176	3.37647
0.6439	2.75294	3.48	4.22353	3.38823
0.6449	2.75294	3.48	4.21176	3.38823
0.6459	2.75294	3.5	4.22353	3.4
0.6469	2.75294	3.5	4.22353	3.41176
0.6479	2.75294	3.49	4.22353	3.41176
0.6489	2.76471	3.5	4.23529	3.41176
0.6499	2.75294	3.51	4.23529	3.41176
0.6509	2.76471	3.5	4.23529	3.42353
0.6519	2.76471	3.51	4.23529	3.41176
0.6529	2.77647	3.52	4.24706	3.42353
0.6539	2.77647	3.52	4.25882	3.42353
0.6549	2.77647	3.52	4.25882	3.42353
0.6559	2.77647	3.51	4.25882	3.44706
0.6569	2.78823	3.52	4.25882	3.45882
0.6579	2.78823	3.53	4.27059	3.45882
0.6589	2.78823	3.52	4.27059	3.44706
0.6599	2.78823	3.52	4.28235	3.45882
0.6609	2.78823	3.53	4.28235	3.47059
0.6619	2.78823	3.53	4.28235	3.47059
0.6629	2.8	3.54	4.29412	3.48235
0.6639	2.8	3.53	4.29412	3.48235
0.6649	2.81176	3.53	4.29412	3.49412
0.6659	2.81176	3.53	4.29412	3.49412
0.6669	2.81176	3.53	4.29412	3.50588
0.6679	2.81176	3.53	4.29412	3.49412
0.6689	2.82353	3.55	4.29412	3.50588
0.6699	2.82353	3.55	4.30588	3.50588
0.6709	2.82353	3.54	4.30588	3.51765
0.6719	2.82353	3.55	4.30588	3.51765
0.6729	2.82353	3.54	4.30588	3.52941
0.6739	2.82353	3.54	4.31765	3.52941
0.6749	2.82353	3.54	4.31765	3.54118
0.6759	2.83529	3.55	4.31765	3.54118
0.6769	2.83529	3.56	4.32941	3.54118
0.6779	2.83529	3.57	4.32941	3.54118
0.6789	2.84706	3.58	4.32941	3.55294
0.6799	2.84706	3.57	4.34118	3.55294
0.6809	2.85882	3.57	4.32941	3.56471
0.6819	2.85882	3.56	4.32941	3.56471
0.6829	2.85882	3.56	4.32941	3.56471
0.6839	2.85882	3.57	4.35294	3.57647
0.6849	2.85882	3.57	4.35294	3.57647
0.6859	2.85882	3.59	4.35294	3.57647
0.6869	2.87059	3.59	4.36471	3.58824
0.6879	2.87059	3.59	4.36471	3.6
0.6889	2.87059	3.58	4.36471	3.6
0.6899	2.87059	3.58	4.36471	3.6
0.6909	2.88235	3.57	4.36471	3.61176
0.6919	2.88235	3.57	4.36471	3.61176
0.6929	2.88235	3.58	4.37647	3.62353
0.6939	2.88235	3.61	4.37647	3.62353
0.6949	2.89412	3.6	4.37647	3.62353
0.6959	2.89412	3.59	4.36471	3.62353
0.6969	2.89412	3.59	4.37647	3.63529
0.6979	2.89412	3.59	4.38823	3.63529
0.6989	2.89412	3.58	4.37647	3.63529
0.6999	2.89412	3.59	4.37647	3.64706
0.7009	2.89412	3.59	4.38823	3.65882
0.7019	2.90588	3.6	4.4	3.65882
0.7029	2.90588	3.61	4.41176	3.64706
0.7039	2.91765	3.62	4.4	3.65882
0.7049	2.90588	3.63	4.4	3.67059
0.7059	2.91765	3.63	4.4	3.68235
0.7069	2.91765	3.62	4.4	3.67059
0.7079	2.91765	3.61	4.41176	3.67059
0.7089	2.91765	3.6	4.41176	3.68235
0.7099	2.92941	3.61	4.41176	3.68235
0.7109	2.92941	3.63	4.42353	3.69412
0.7119	2.92941	3.63	4.42353	3.70588
0.7129	2.92941	3.62	4.42353	3.70588
0.7139	2.92941	3.62	4.42353	3.71765
0.7149	2.94118	3.62	4.42353	3.71765
0.7159	2.94118	3.62	4.42353	3.71765
0.7169	2.94118	3.62	4.43529	3.71765
0.7179	2.94118	3.62	4.44706	3.72941
0.7189	2.94118	3.62	4.43529	3.74118
0.7199	2.94118	3.65	4.43529	3.74118
0.7209	2.95294	3.65	4.43529	3.74118
0.7219	2.95294	3.65	4.44706	3.72941
0.7229	2.95294	3.64	4.44706	3.74118
0.7239	2.96471	3.63	4.44706	3.74118
0.7249	2.95294	3.63	4.44706	3.75294
0.7259	2.95294	3.63	4.45882	3.75294
0.7269	2.96471	3.64	4.45882	3.75294
0.7279	2.96471	3.66	4.47059	3.76471
0.7289	2.97647	3.65	4.45882	3.77647
0.7299	2.97647	3.64	4.47059	3.77647
0.7309	2.97647	3.65	4.47059	3.77647
0.7319	2.97647	3.64	4.47059	3.77647
0.7329	2.97647	3.65	4.47059	3.78823
0.7339	2.97647	3.66	4.48235	3.8
0.7349	2.97647	3.66	4.48235	3.8
0.7359	2.98824	3.65	4.49412	3.8
0.7369	2.98824	3.66	4.49412	3.81176
0.7379	3	3.65	4.48235	3.81176
0.7389	3	3.68	4.48235	3.81176
0.7399	3	3.68	4.48235	3.82353
0.7409	3	3.69	4.48235	3.82353
0.7419	3.01176	3.68	4.48235	3.82353
0.7429	3.01176	3.65	4.49412	3.82353
0.7439	3.01176	3.66	4.50588	3.82353
0.7449	3.01176	3.67	4.49412	3.83529
0.7459	3.01176	3.7	4.49412	3.83529
0.7469	3.02353	3.69	4.50588	3.84706
0.7479	3.01176	3.69	4.50588	3.85882
0.7489	3.02353	3.69	4.51765	3.85882
0.7499	3.02353	3.69	4.51765	3.84706
0.7509	3.02353	3.69	4.50588	3.84706
0.7519	3.02353	3.69	4.51765	3.87059
0.7529	3.03529	3.7	4.52941	3.87059
0.7539	3.03529	3.69	4.52941	3.87059
0.7549	3.03529	3.69	4.52941	3.87059
0.7559	3.03529	3.68	4.52941	3.88235
0.7569	3.04706	3.67	4.52941	3.89412
0.7579	3.04706	3.68	4.52941	3.89412
0.7589	3.04706	3.7	4.54118	3.89412
0.7599	3.04706	3.7	4.54118	3.89412
0.7609	3.04706	3.69	4.54118	3.89412
0.7619	3.04706	3.69	4.55294	3.90588
0.7629	3.04706	3.71	4.56471	3.91765
0.7639	3.04706	3.71	4.55294	3.91765
0.7649	3.05882	3.7	4.55294	3.91765
0.7659	3.05882	3.7	4.55294	3.91765
0.7669	3.05882	3.71	4.55294	3.92941
0.7679	3.05882	3.7	4.56471	3.92941
0.7689	3.05882	3.71	4.56471	3.92941
0.7699	3.07059	3.7	4.56471	3.94118
0.7709	3.07059	3.73	4.57647	3.95294
0.7719	3.07059	3.73	4.57647	3.95294
0.7729	3.08235	3.72	4.57647	3.95294
0.7739	3.08235	3.72	4.57647	3.95294
0.7749	3.08235	3.72	4.57647	3.96471
0.7759	3.08235	3.73	4.6	3.96471
0.7769	3.08235	3.71	4.57647	3.96471
0.7779	3.08235	3.7	4.57647	3.96471
0.7789	3.08235	3.71	4.57647	3.97647
0.7799	3.08235	3.72	4.58824	3.97647
0.7809	3.08235	3.73	4.6	3.97647
0.7819	3.09412	3.72	4.58824	3.98823
0.7829	3.09412	3.72	4.6	3.98823
0.7839	3.09412	3.74	4.6	3.98823
0.7849	3.09412	3.74	4.58824	3.98823
0.7859	3.10588	3.74	4.58824	3.98823
0.7869	3.10588	3.74	4.61177	4
0.7879	3.10588	3.74	4.61177	4
0.7889	3.10588	3.74	4.6	4
0.7899	3.10588	3.75	4.61177	4.01176
0.7909	3.11765	3.74	4.62353	4.01176
0.7919	3.10588	3.73	4.62353	4.02353
0.7929	3.10588	3.75	4.62353	4.02353
0.7939	3.11765	3.76	4.62353	4.02353
0.7949	3.11765	3.75	4.61177	4.03529
0.7959	3.11765	3.73	4.62353	4.03529
0.7969	3.11765	3.72	4.61177	4.03529
0.7979	3.12941	3.76	4.61177	4.03529
0.7989	3.12941	3.76	4.63529	4.03529
0.7999	3.14118	3.74	4.64706	4.04706
0.8009	3.12941	3.75	4.63529	4.04706
0.8019	3.14118	3.75	4.63529	4.04706
0.8029	3.14118	3.76	4.63529	4.05882
0.8039	3.14118	3.77	4.63529	4.05882
0.8049	3.15294	3.76	4.63529	4.05882
0.8059	3.14118	3.77	4.64706	4.05882
0.8069	3.15294	3.76	4.65882	4.07059
0.8079	3.15294	3.77	4.67059	4.07059
0.8089	3.15294	3.78	4.65882	4.07059
0.8099	3.15294	3.77	4.64706	4.08235
0.8109	3.15294	3.77	4.65882	4.08235
0.8119	3.16471	3.77	4.65882	4.08235
0.8129	3.15294	3.77	4.67059	4.08235
0.8139	3.16471	3.77	4.65882	4.09412
0.8149	3.16471	3.76	4.67059	4.09412
0.8159	3.16471	3.76	4.68235	4.09412
0.8169	3.16471	3.78	4.68235	4.09412
0.8179	3.16471	3.77	4.68235	4.09412
0.8189	3.17647	3.78	4.68235	4.10588
0.8199	3.17647	3.79	4.69412	4.10588
0.8209	3.17647	3.78	4.68235	4.11765
0.8219	3.17647	3.78	4.69412	4.11765
0.8229	3.17647	3.77	4.69412	4.11765
0.8239	3.17647	3.78	4.69412	4.11765
0.8249	3.18824	3.79	4.69412	4.12941
0.8259	3.18824	3.79	4.70588	4.12941
0.8269	3.18824	3.79	4.70588	4.12941
0.8279	3.18824	3.79	4.70588	4.12941
0.8289	3.18824	3.79	4.70588	4.14118
0.8299	3.18824	3.81	4.70588	4.15294
0.8309	3.2	3.8	4.70588	4.15294
0.8319	3.2	3.78	4.70588	4.15294
0.8329	3.21177	3.79	4.71765	4.15294
0.8339	3.21177	3.79	4.71765	4.16471
0.8349	3.2	3.78	4.71765	4.16471
0.8359	3.21177	3.81	4.71765	4.16471
0.8369	3.21177	3.82	4.72941	4.17647
0.8379	3.21177	3.8	4.71765	4.17647
0.8389	3.21177	3.79	4.72941	4.17647
0.8399	3.21177	3.79	4.72941	4.17647
0.8409	3.21177	3.79	4.72941	4.17647
0.8419	3.22353	3.8	4.74118	4.17647
0.8429	3.22353	3.81	4.74118	4.18824
0.8439	3.22353	3.81	4.74118	4.2
0.8449	3.22353	3.82	4.72941	4.2
0.8459	3.22353	3.83	4.74118	4.2
0.8469	3.22353	3.84	4.74118	4.2
0.8479	3.22353	3.83	4.75294	4.2
0.8489	3.22353	3.81	4.74118	4.2
0.8499	3.23529	3.82	4.75294	4.21176
0.8509	3.23529	3.82	4.75294	4.21176
0.8519	3.23529	3.82	4.75294	4.21176
0.8529	3.23529	3.83	4.75294	4.22353
0.8539	3.23529	3.81	4.74118	4.21176
0.8549	3.23529	3.83	4.75294	4.22353
0.8559	3.24706	3.83	4.77647	4.23529
0.8569	3.24706	3.83	4.77647	4.23529
0.8579	3.24706	3.84	4.76471	4.23529
0.8589	3.24706	3.82	4.75294	4.24706
0.8599	3.24706	3.82	4.76471	4.24706
0.8609	3.24706	3.82	4.77647	4.25882
0.8619	3.25882	3.84	4.76471	4.25882
0.8629	3.27059	3.85	4.77647	4.24706
0.8639	3.25882	3.84	4.77647	4.24706
0.8649	3.25882	3.84	4.77647	4.25882
0.8659	3.25882	3.83	4.78824	4.27059
0.8669	3.25882	3.84	4.78824	4.27059
0.8679	3.27059	3.87	4.78824	4.27059
0.8689	3.27059	3.84	4.8	4.25882
0.8699	3.27059	3.83	4.78824	4.27059
0.8709	3.28235	3.85	4.78824	4.28235
0.8719	3.28235	3.86	4.78824	4.28235
0.8729	3.27059	3.87	4.78824	4.28235
0.8739	3.28235	3.87	4.78824	4.28235
0.8749	3.28235	3.86	4.8	4.29412
0.8759	3.28235	3.87	4.81176	4.30588
0.8769	3.28235	3.87	4.81176	4.30588
0.8779	3.28235	3.86	4.81176	4.30588
0.8789	3.29412	3.86	4.8	4.30588
0.8799	3.29412	3.86	4.8	4.31765
0.8809	3.29412	3.86	4.81176	4.31765
0.8819	3.29412	3.88	4.82353	4.30588
0.8829	3.29412	3.89	4.81176	4.31765
0.8839	3.29412	3.88	4.81176	4.32941
0.8849	3.29412	3.87	4.82353	4.32941
0.8859	3.30588	3.87	4.82353	4.31765
0.8869	3.30588	3.86	4.81176	4.32941
0.8879	3.30588	3.87	4.82353	4.32941
0.8889	3.31765	3.88	4.82353	4.32941
0.8899	3.31765	3.89	4.82353	4.34118
0.8909	3.31765	3.9	4.82353	4.34118
0.8919	3.31765	3.89	4.82353	4.34118
0.8929	3.31765	3.9	4.83529	4.35294
0.8939	3.31765	3.9	4.83529	4.35294
0.8949	3.31765	3.88	4.83529	4.36471
0.8959	3.32941	3.88	4.84706	4.36471
0.8969	3.32941	3.88	4.83529	4.35294
0.8979	3.32941	3.9	4.84706	4.35294
0.8989	3.32941	3.89	4.84706	4.35294
0.8999	3.32941	3.9	4.84706	4.36471
0.9009	3.32941	3.89	4.83529	4.37647
0.9019	3.34118	3.88	4.84706	4.38823
0.9029	3.34118	3.89	4.85882	4.38823
0.9039	3.32941	3.89	4.85882	4.38823
0.9049	3.32941	3.9	4.85882	4.37647
0.9059	3.34118	3.91	4.85882	4.37647
0.9069	3.35294	3.91	4.85882	4.38823
0.9079	3.34118	3.9	4.85882	4.38823
0.9089	3.35294	3.9	4.85882	4.38823
0.9099	3.35294	3.9	4.87059	4.38823
0.9109	3.35294	3.88	4.87059	4.38823
0.9119	3.35294	3.89	4.87059	4.4
0.9129	3.35294	3.91	4.87059	4.41176
0.9139	3.35294	3.9	4.87059	4.4
0.9149	3.36471	3.92	4.87059	4.41176
0.9159	3.36471	3.9	4.88235	4.41176
0.9169	3.36471	3.91	4.88235	4.42353
0.9179	3.36471	3.92	4.88235	4.42353
0.9189	3.36471	3.91	4.88235	4.42353
0.9199	3.36471	3.92	4.89412	4.42353
0.9209	3.36471	3.94	4.89412	4.42353
0.9219	3.36471	3.91	4.89412	4.42353
0.9229	3.36471	3.91	4.90588	4.42353
0.9239	3.37647	3.92	4.91765	4.43529
0.9249	3.37647	3.92	4.90588	4.44706
0.9259	3.37647	3.93	4.91765	4.44706
0.9269	3.38823	3.93	4.90588	4.44706
0.9279	3.38823	3.94	4.90588	4.44706
0.9289	3.38823	3.95	4.89412	4.44706
0.9299	3.38823	3.95	4.90588	4.44706
0.9309	3.38823	3.95	4.91765	4.45882
0.9319	3.38823	3.92	4.91765	4.45882
0.9329	3.38823	3.92	4.91765	4.47059
0.9339	3.38823	3.93	4.91765	4.47059
0.9349	3.4	3.94	4.91765	4.47059
0.9359	3.4	3.96	4.91765	4.47059
0.9369	3.4	3.94	4.91765	4.47059
0.9379	3.4	3.93	4.91765	4.47059
0.9389	3.4	3.95	4.91765	4.48235
0.9399	3.4	3.95	4.92941	4.49412
0.9409	3.4	3.95	4.92941	4.49412
0.9419	3.4	3.95	4.94118	4.49412
0.9429	3.41176	3.96	4.92941	4.48235
0.9439	3.41176	3.95	4.92941	4.49412
0.9449	3.41176	3.95	4.92941	4.49412
0.9459	3.41176	3.94	4.92941	4.49412
0.9469	3.41176	3.94	4.94118	4.49412
0.9479	3.42353	3.96	4.95294	4.50588
0.9489	3.42353	3.96	4.94118	4.51765
0.9499	3.42353	3.95	4.95294	4.51765
0.9509	3.42353	3.95	4.96471	4.50588
0.9519	3.42353	3.95	4.95294	4.51765
0.9529	3.42353	3.96	4.94118	4.52941
0.9539	3.42353	3.96	4.94118	4.51765
0.9549	3.42353	3.95	4.95294	4.52941
0.9559	3.43529	3.97	4.94118	4.54118
0.9569	3.43529	3.96	4.94118	4.52941
0.9579	3.43529	3.95	4.95294	4.54118
0.9589	3.43529	3.97	4.96471	4.54118
0.9599	3.43529	3.97	4.96471	4.54118
0.9609	3.43529	3.97	4.96471	4.54118
0.9619	3.44706	3.97	4.96471	4.55294
0.9629	3.44706	3.98	4.96471	4.55294
0.9639	3.44706	3.97	4.97647	4.55294
0.9649	3.44706	3.98	4.96471	4.55294
0.9659	3.45882	3.97	4.97647	4.56471
0.9669	3.45882	3.96	4.98824	4.56471
0.9679	3.45882	3.98	5	4.56471
0.9689	3.44706	3.99	4.98824	4.56471
0.9699	3.45882	3.98	4.97647	4.56471
0.9709	3.45882	3.98	4.98824	4.57647
0.9719	3.45882	3.98	4.98824	4.57647
0.9729	3.45882	3.98	4.98824	4.56471
0.9739	3.47059	4	4.98824	4.57647
0.9749	3.47059	3.99	4.97647	4.57647
0.9759	3.47059	3.99	4.97647	4.57647
0.9769	3.47059	3.99	4.98824	4.58824
0.9779	3.47059	3.99	5	4.6
0.9789	3.47059	3.99	5	4.6
0.9799	3.47059	3.99	5.01176	4.6
0.9809	3.47059	3.97	5	4.58824
0.9819	3.48235	3.99	5	4.58824
0.9829	3.48235	4.02	5	4.6
0.9839	3.48235	4	5	4.61177
0.9849	3.48235	4.01	5.01176	4.6
0.9859	3.49412	4.02	5.02353	4.61177
0.9869	3.48235	4	5.02353	4.62353
0.9879	3.48235	3.98	5.02353	4.61177
0.9889	3.49412	4	5.02353	4.61177
0.9899	3.50588	4.01	5.02353	4.61177
0.9909	3.49412	4	5.03529	4.61177
0.9919	3.49412	3.99	5.02353	4.62353
0.9929	3.49412	4	5.02353	4.62353
0.9939	3.49412	4.02	5.02353	4.62353
0.9949	3.49412	4.03	5.03529	4.62353
0.9959	3.49412	4.04	5.03529	4.63529
0.9969	3.50588	4.02	5.03529	4.63529
0.9979	3.49412	4.01	5.02353	4.63529
0.9989	3.49412	4.02	5.02353	4.64706
0.9999	3.50588	4.01	5.03529	4.65882
1.0009	3.50588	4.03	5.03529	4.65882
1.0019	3.50588	4.04	5.03529	4.65882
1.0029	3.51765	4.02	5.03529	4.65882
1.0039	3.51765	4.03	5.05882	4.65882
1.0049	3.51765	4.02	5.04706	4.65882
1.0059	3.51765	4.02	5.03529	4.67059
1.0069	3.52941	4.03	5.04706	4.67059
1.0079	3.52941	4.04	5.05882	4.67059
1.0089	3.51765	4.05	5.04706	4.65882
1.0099	3.51765	4.06	5.04706	4.65882
