# Supplementary material for: Low-bias photoelectrochemical water splitting via mediating trap states and small polaron hopping
Source: Nat Commun. 2022 Oct 20;13:6231. doi: 10.1038/s41467-022-33905-6 (PMC9585101; doi:10.1038/s41467-022-33905-6)
Supplement: Supplementary file 5 — Source Data [file 41467_2022_33905_MOESM5_ESM.zip › Supplementary Figure 5.xlsx]

## Sheet: Figure S5a
Potential (VRHE)	Current under AM 1.5G (mA cm^-1)	Current in the dark (mA cm^-1)
0.0409	0.008447	0.0123
0.0459	0.010694	0.0133
0.0509	0.012706	0.0142
0.0559	0.014235	0.015
0.0609	0.015529	0.0158
0.0659	0.016824	0.0165
0.0709	0.017883	0.0171
0.0759	0.018941	0.0177
0.0809	0.019882	0.0182
0.0859	0.020824	0.0186
0.0909	0.021882	0.019
0.0959	0.023411	0.0193
0.1009	0.024941	0.0196
0.1059	0.027059	0.0198
0.1099	0.028941	0.0199
0.1159	0.032706	0.02
0.1209	0.036941	0.0199
0.1259	0.04247	0.0198
0.1309	0.049647	0.0197
0.1359	0.058588	0.0195
0.1409	0.070235	0.0192
0.1459	0.083764	0.0189
0.1509	0.10153	0.0186
0.1559	0.121176	0.0183
0.1609	0.144706	0.018
0.1659	0.170588	0.0178
0.1709	0.2	0.0175
0.1759	0.234117	0.0172
0.1809	0.270589	0.017
0.1859	0.310588	0.0167
0.1909	0.354117	0.0165
0.1959	0.397647	0.0162
0.2009	0.445882	0.0159
0.2059	0.495294	0.0156
0.2109	0.545883	0.0153
0.2159	0.598824	0.015
0.2209	0.656471	0.0146
0.2259	0.712941	0.0142
0.2309	0.771765	0.0139
0.2359	0.830588	0.0135
0.2409	0.892941	0.013
0.2459	0.951765	0.0126
0.2509	1.01177	0.0122
0.2559	1.07882	0.0117
0.2609	1.14118	0.0113
0.2659	1.2	0.0108
0.2709	1.27059	0.0103
0.2759	1.32941	0.00986
0.2809	1.4	0.00941
0.2859	1.45882	0.00897
0.2909	1.52941	0.00855
0.2959	1.58824	0.00814
0.3009	1.64706	0.00775
0.3059	1.71765	0.00738
0.3109	1.77647	0.00702
0.3159	1.84706	0.0067
0.3209	1.90588	0.00638
0.3259	1.96471	0.00609
0.3309	2.02353	0.00581
0.3359	2.09412	0.00554
0.3409	2.15294	0.00529
0.3459	2.21177	0.00505
0.3509	2.25882	0.00482
0.3559	2.32941	0.0046
0.3609	2.37647	0.0044
0.3659	2.43529	0.00421
0.3709	2.49412	0.00404
0.3759	2.54118	0.00388
0.3809	2.6	0.00373
0.3859	2.64706	0.00359
0.3909	2.69412	0.00346
0.3959	2.75294	0.00334
0.4009	2.8	0.00323
0.4059	2.84706	0.00313
0.4109	2.89412	0.00303
0.4159	2.95294	0.00294
0.4209	2.98824	0.00286
0.4259	3.03529	0.00278
0.4309	3.08235	0.00271
0.4359	3.11765	0.00264
0.4409	3.16471	0.00258
0.4459	3.2	0.00252
0.4509	3.24706	0.00246
0.4559	3.27059	0.00241
0.4609	3.30588	0.00236
0.4659	3.35294	0.00231
0.4709	3.37647	0.00226
0.4759	3.41176	0.00222
0.4809	3.45882	0.00217
0.4859	3.48235	0.00214
0.4909	3.51765	0.00209
0.4959	3.55294	0.00206
0.5009	3.56471	0.00202
0.5059	3.61176	0.00199
0.5109	3.63529	0.00195
0.5159	3.65882	0.00192
0.5209	3.68235	0.0019
0.5259	3.71765	0.00187
0.5309	3.74118	0.00184
0.5359	3.77647	0.00182
0.5409	3.78823	0.00179
0.5459	3.83529	0.00177
0.5509	3.84706	0.00175
0.5559	3.87059	0.00173
0.5609	3.89412	0.00171
0.5659	3.91765	0.0017
0.5709	3.95294	0.00167
0.5759	3.96471	0.00167
0.5809	3.97647	0.00166
0.5859	4	0.00165
0.5909	4.02353	0.00164
0.5959	4.03529	0.00163
0.6009	4.05882	0.00162
0.6059	4.09412	0.00161
0.6109	4.10588	0.00161
0.6159	4.10588	0.0016
0.6209	4.12941	0.0016
0.6259	4.15294	0.0016
0.6309	4.17647	0.00159
0.6359	4.18824	0.00159
0.6409	4.21176	0.00158
0.6459	4.22353	0.00158
0.6509	4.23529	0.00158
0.6559	4.25882	0.00158
0.6609	4.28235	0.00158
0.6659	4.29412	0.00158
0.6709	4.30588	0.00158
0.6759	4.31765	0.00157
0.6809	4.32941	0.00157
0.6859	4.35294	0.00157
0.6909	4.36471	0.00157
0.6959	4.36471	0.00157
0.7009	4.38823	0.00156
0.7059	4.4	0.00156
0.7109	4.42353	0.00155
0.7159	4.42353	0.00155
0.7209	4.43529	0.00154
0.7259	4.45882	0.00154
0.7309	4.47059	0.00153
0.7359	4.49412	0.00153
0.7409	4.48235	0.00152
0.7459	4.49412	0.00151
0.7509	4.50588	0.0015
0.7559	4.52941	0.00149
0.7609	4.54118	0.00148
0.7659	4.55294	0.00147
0.7709	4.57647	0.00146
0.7759	4.6	0.00145
0.7809	4.6	0.00144
0.7859	4.58824	0.00143
0.7909	4.62353	0.00142
0.7959	4.62353	0.00142
0.8009	4.63529	0.00141
0.8059	4.64706	0.0014
0.8109	4.65882	0.0014
0.8159	4.68235	0.00139
0.8209	4.68235	0.00139
0.8259	4.70588	0.00139
0.8309	4.70588	0.00139
0.8359	4.71765	0.00139
0.8409	4.72941	0.0014
0.8459	4.74118	0.00141
0.8509	4.75294	0.00142
0.8559	4.77647	0.00143
0.8609	4.77647	0.00145
0.8659	4.78824	0.00148
0.8709	4.78824	0.00152
0.8759	4.81176	0.00156
0.8809	4.81176	0.0016
0.8859	4.82353	0.00166
0.8909	4.82353	0.00172
0.8959	4.84706	0.0018
0.9009	4.83529	0.00189
0.9059	4.85882	0.002
0.9109	4.87059	0.00213
0.9159	4.88235	0.00227
0.9209	4.89412	0.00245
0.9259	4.91765	0.00264
0.9309	4.91765	0.00287
0.9359	4.91765	0.00313
0.9409	4.92941	0.00344
0.9459	4.92941	0.00378
0.9509	4.96471	0.00418
0.9559	4.94118	0.00464
0.9609	4.96471	0.00516
0.9659	4.97647	0.00576
0.9709	4.98824	0.00643
0.9759	4.97647	0.00721
0.9809	5	0.00807
0.9859	5.02353	0.00907
0.9909	5.03529	0.0102
0.9959	5.03529	0.0115
1.0009	5.03529	0.0129
1.0059	5.03529	0.01598
1.0109	5.03529	0.01845
1.0159	5.08235	0.02205
1.0209	5.08235	0.02504
1.0259	5.08235	0.02829
1.0309	5.09412	0.03206
1.0359	5.10588	0.03509
1.0409	5.10588	0.03864
1.0459	5.10588	0.04358
1.0509	5.12941	0.04904
1.0559	5.14118	0.05502
1.0609	5.15294	0.06152
1.0659	5.17647	0.07054
1.0709	5.15294	0.07621
1.0759	5.17647	0.08453
1.0809	5.18823	0.09337
1.0859	5.2	0.10299
1.0909	5.2	0.11313
1.0959	5.22353	0.12392
1.1009	5.24706	0.13523
1.1059	5.24706	0.14693
1.1109	5.27059	0.15993
1.1159	5.28235	0.17293
1.1209	5.29412	0.18723
1.1259	5.30588	0.20153
1.1309	5.32941	0.21713
1.1359	5.34118	0.23273
1.1409	5.34118	0.24033
1.1459	5.36471	0.25523
1.1509	5.4	0.27213
1.1559	5.41176	0.29033
1.1609	5.42353	0.31023
1.1659	5.44706	0.33543
1.1709	5.48235	0.35493
1.1759	5.50588	0.37313
1.1809	5.51765	0.39263
1.1859	5.55294	0.42213
1.1909	5.56471	0.44593
1.1959	5.6	0.46643
1.2009	5.61177	0.48323
1.2059	5.67059	0.53103
1.2109	5.67059	0.56483
1.2159	5.71765	0.59563
1.2209	5.74118	0.61643
1.2259	5.77647	0.64853
1.2309	5.8	0.65063

## Sheet: Figure S5b
Potential (VRHE)	Separation efficiency
0.2009	0.083654
0.2059	0.093326
0.2109	0.103226
0.2159	0.113584
0.2209	0.124878
0.2259	0.135942
0.2309	0.147445
0.2359	0.158967
0.2409	0.171195
0.2459	0.182717
0.2509	0.194468
0.2559	0.207612
0.2609	0.21982
0.2659	0.231362
0.2709	0.245192
0.2759	0.256722
0.2809	0.270543
0.2859	0.282073
0.2909	0.295887
0.2959	0.307411
0.3009	0.318932
0.3059	0.332737
0.3109	0.344251
0.3159	0.358046
0.3209	0.369553
0.3259	0.381054
0.3309	0.392552
0.3359	0.406338
0.3409	0.417831
0.3459	0.429322
0.3509	0.438522
0.3559	0.452298
0.3609	0.461492
0.3659	0.472974
0.3709	0.484451
0.3759	0.493637
0.3809	0.505111
0.3859	0.514294
0.3909	0.523474
0.3959	0.534942
0.4009	0.544119
0.4059	0.553294
0.4109	0.562468
0.4159	0.57393
0.4209	0.580812
0.4259	0.589983
0.4309	0.599152
0.4359	0.606032
0.4409	0.6152
0.4459	0.622078
0.4509	0.631245
0.4559	0.635832
0.4609	0.642709
0.4659	0.651874
0.4709	0.656461
0.4759	0.663336
0.4809	0.672501
0.4859	0.677084
0.4909	0.683961
0.4959	0.690833
0.5009	0.69313
0.5059	0.702291
0.5109	0.706876
0.5159	0.71146
0.5209	0.716041
0.5259	0.722914
0.5309	0.727497
0.5359	0.734368
0.5409	0.736662
0.5459	0.745822
0.5509	0.748115
0.5559	0.752696
0.5609	0.757278
0.5659	0.761857
0.5709	0.76873
0.5759	0.771019
0.5809	0.77331
0.5859	0.777889
0.5909	0.782469
0.5959	0.78476
0.6009	0.789339
0.6059	0.796208
0.6109	0.798496
0.6159	0.798498
0.6209	0.803076
0.6259	0.807654
0.6309	0.812233
0.6359	0.814523
0.6409	0.819102
0.6459	0.821391
0.6509	0.82368
0.6559	0.828258
0.6609	0.832835
0.6659	0.835124
0.6709	0.837413
0.6759	0.839704
0.6809	0.841993
0.6859	0.84657
0.6909	0.848859
0.6959	0.848859
0.7009	0.853439
0.7059	0.855728
0.7109	0.860307
0.7159	0.860307
0.7209	0.862598
0.7259	0.867176
0.7309	0.869467
0.7359	0.874044
0.7409	0.871757
0.7459	0.874048
0.7509	0.876339
0.7559	0.880918
0.7609	0.88321
0.7659	0.8855
0.7709	0.89008
0.7759	0.89466
0.7809	0.894661
0.7859	0.892375
0.7909	0.899243
0.7959	0.899243
0.8009	0.901534
0.8059	0.903825
0.8109	0.906114
0.8159	0.910693
0.8209	0.910693
0.8259	0.915271
0.8309	0.915271
0.8359	0.91756
0.8409	0.919847
0.8459	0.922133
0.8509	0.92442
0.8559	0.928996
0.8609	0.928992
0.8659	0.931275
0.8709	0.931268
0.8759	0.935837
0.8809	0.93583
0.8859	0.938107
0.8909	0.938095
0.8959	0.942657
0.9009	0.940351
0.9059	0.944907
0.9109	0.947171
0.9159	0.949432
0.9209	0.951686
0.9259	0.956227
0.9309	0.956182
0.9359	0.956132
0.9409	0.95836
0.9459	0.958294
0.9509	0.965083
0.9559	0.960416
0.9609	0.964892
0.9659	0.967064
0.9709	0.969223
0.9759	0.966782
0.9809	0.971193
0.9859	0.975576
0.9909	0.977645
0.9959	0.977392
1.0009	0.977119
1.0059	0.97652
1.0109	0.97604
1.0159	0.984495
1.0209	0.983913
1.0259	0.983281
1.0309	0.984836
1.0359	0.986536
1.0409	0.985845
1.0459	0.984884
1.0509	0.988399
1.0559	0.989525
1.0609	0.990549
1.0659	0.993372
1.0709	0.987691
1.0759	0.99065
1.0809	0.991219
1.0859	0.991636
1.0909	0.989663
1.0959	0.992142
1.1009	0.994519
1.1059	0.992243
1.1109	0.994291
1.1159	0.994051
1.1209	0.993558
1.1259	0.993065
1.1309	0.994607
1.1359	0.993861
1.1409	0.992382
1.1459	0.994061
1.1509	0.99764
1.1559	0.996388
1.1609	0.994805
1.1659	0.99448
1.1709	0.997553
1.1759	0.99859
1.1809	0.997085
1.1859	0.998212
1.1909	0.995871
1.1959	0.998749
1.2009	0.997769
1.2059	0.999914
1.2109	0.993338
1.2159	0.996501
1.2209	0.997032
1.2259	0.997654
1.2309	1.00182
