# Supplementary material for: Low-bias photoelectrochemical water splitting via mediating trap states and small polaron hopping
Source: Nat Commun. 2022 Oct 20;13:6231. doi: 10.1038/s41467-022-33905-6 (PMC9585101; doi:10.1038/s41467-022-33905-6)
Supplement: Supplementary file 5 — Source Data [file 41467_2022_33905_MOESM5_ESM.zip › Supplementary Figure 6.xlsx]

## Sheet: Figure S6a
Time (s)	Pristine BiVO4	Time (s)	P-BiVO4
-1.08e-06	9.18424e-08	-4.0325e-06	-7.7779e-07
-1.0465e-06	-1.72645e-06	-3.906e-06	-5.29841e-07
-1.013e-06	-8.21279e-07	-3.7795e-06	-2.55726e-07
-9.795e-07	-1.01614e-06	-3.653e-06	3.63061e-08
-9.46e-07	7.78861e-07	-3.5265e-06	-2.81477e-07
-9.125e-07	-4.97653e-07	-3.4e-06	-3.21422e-07
-8.79e-07	-1.81602e-07	-3.2735e-06	-4.30479e-07
-8.455e-07	1.86336e-07	-3.147e-06	-6.28176e-07
-8.12e-07	-1.60734e-06	-3.0205e-06	-3.32977e-07
-7.785e-07	4.12817e-07	-2.894e-06	-8.44041e-07
-7.45e-07	-5.45563e-07	-2.7675e-06	-8.62708e-07
-7.115e-07	-1.2786e-06	-2.641e-06	-4.75452e-07
-6.78e-07	-1.45755e-06	-2.5145e-06	-6.85372e-07
-6.445e-07	-1.10893e-06	-2.388e-06	-6.67593e-07
-6.11e-07	-5.07879e-07	-2.2615e-06	-6.06593e-07
-5.775e-07	-2.10575e-07	-2.135e-06	-3.25533e-07
-5.44e-07	-6.8361e-07	-2.0085e-06	-2.23559e-07
-5.105e-07	-2.93138e-07	-1.882e-06	7.98346e-08
-4.77e-07	-2.02621e-08	-1.7555e-06	-8.1754e-07
-4.435e-07	-2.68899e-07	-1.629e-06	-2.72726e-07
-4.1e-07	7.90602e-07	-1.5025e-06	-5.35536e-07
-3.765e-07	1.4941e-07	-1.376e-06	-7.83345e-07
-3.43e-07	1.15759e-06	-1.2495e-06	-2.36615e-07
-3.095e-07	5.96692e-07	-1.123e-06	-2.59504e-07
-2.76e-07	5.09394e-08	-9.965e-07	-4.97202e-07
-2.425e-07	1.39506e-06	-8.7e-07	-6.43899e-08
-2.09e-07	1.3053e-06	-7.435e-07	-1.42669e-07
-1.755e-07	3.4029e-07	-6.17e-07	-4.68813e-07
-1.42e-07	1.36722e-07	-4.905e-07	-1.14974e-07
-9.6e-08	7.73938e-07	-3.64e-07	-3.34644e-07
-9.55e-08	-2.91813e-07	-2.95e-07	-6.11426e-07
-9.5e-08	-1.5225e-07	-2.945e-07	-6.88733e-07
-9.45e-08	1.39563e-06	-2.94e-07	-6.11426e-07
-9.4e-08	2.89275e-06	-2.935e-07	-2.24892e-07
-9.35e-08	2.9435e-06	-2.93e-07	7.02789e-09
-9.3e-08	1.7255e-06	-2.925e-07	-3.51394e-08
-9.25e-08	-1.14188e-07	-2.92e-07	-2.81115e-07
-9.2e-08	-1.12919e-06	-2.915e-07	-4.21673e-07
-9.15e-08	-1.04038e-06	-2.91e-07	-2.81115e-07
-9.1e-08	-3.80625e-07	-2.905e-07	-9.13625e-08
-9.05e-08	-3.80625e-07	-2.9e-07	-1.40558e-08
-9e-08	-4.69438e-07	-2.895e-07	7.73067e-08
-8.95e-08	1.39563e-07	-2.89e-07	-5.62231e-08
-8.9e-08	1.35756e-06	-2.885e-07	-2.81115e-07
-8.85e-08	1.81431e-06	-2.88e-07	2.53004e-07
-8.8e-08	8.24688e-07	-2.875e-07	9.48764e-07
-8.75e-08	-9.135e-07	-2.87e-07	1.19474e-06
-8.7e-08	-2.39794e-06	-2.865e-07	8.36318e-07
-8.65e-08	-3.71744e-06	-2.86e-07	-4.56813e-07
-8.6e-08	-4.263e-06	-2.855e-07	-1.25096e-06
-8.55e-08	-3.22263e-06	-2.85e-07	-6.25482e-07
-8.5e-08	-1.67475e-06	-2.845e-07	9.13625e-08
-8.45e-08	-8.88125e-07	-2.84e-07	8.43346e-08
-8.4e-08	-8.37375e-07	-2.835e-07	-3.16255e-07
-8.35e-08	-1.06575e-06	-2.83e-07	-4.9898e-07
-8.3e-08	-9.6425e-07	-2.825e-07	-2.10837e-07
-8.25e-08	-7.73938e-07	-2.82e-07	-2.81115e-08
-8.2e-08	-1.16725e-06	-2.815e-07	-2.17864e-07
-8.15e-08	-2.436e-06	-2.81e-07	-9.83904e-08
-8.1e-08	-3.62863e-06	-2.805e-07	1.12446e-07
-8.05e-08	-3.66669e-06	-2.8e-07	7.02789e-08
-8e-08	-2.77856e-06	-2.795e-07	2.6706e-07
-7.95e-08	-1.07844e-06	-2.79e-07	5.34119e-07
-7.9e-08	2.91813e-07	-2.785e-07	4.77896e-07
-7.85e-08	-1.64938e-07	-2.78e-07	1.47586e-07
-7.8e-08	-7.73938e-07	-2.775e-07	-3.58422e-07
-7.75e-08	-3.5525e-07	-2.77e-07	-8.85514e-07
-7.7e-08	2.03e-07	-2.765e-07	-1.30719e-06
-7.65e-08	-3.93313e-07	-2.76e-07	-1.45477e-06
-7.6e-08	-1.07844e-06	-2.755e-07	-1.63047e-06
-7.55e-08	-1.1165e-06	-2.75e-07	-1.73589e-06
-7.5e-08	-6.21688e-07	-2.745e-07	-9.9796e-07
-7.45e-08	-3.045e-07	-2.74e-07	-3.23283e-07
-7.4e-08	-2.5375e-08	-2.735e-07	-3.30311e-07
-7.35e-08	7.6125e-08	-2.73e-07	-3.44366e-07
-7.3e-08	5.075e-08	-2.725e-07	-2.03809e-07
-7.25e-08	-5.70938e-07	-2.72e-07	-7.6604e-07
-7.2e-08	-7.86625e-07	-2.715e-07	-1.40558e-06
-7.15e-08	-5.32875e-07	-2.71e-07	-9.27681e-07
-7.1e-08	-6.34375e-08	-2.705e-07	-2.10837e-07
-7.05e-08	-1.26875e-07	-2.7e-07	-9.13625e-08
-7e-08	-2.03e-07	-2.695e-07	-3.02199e-07
-6.95e-08	0	-2.69e-07	-2.10837e-07
-6.9e-08	3.29875e-07	-2.685e-07	4.84924e-07
-6.85e-08	1.33219e-06	-2.68e-07	1.41261e-06
-6.8e-08	2.15688e-06	-2.675e-07	1.95375e-06
-6.75e-08	1.67475e-06	-2.67e-07	1.44072e-06
-6.7e-08	2.79125e-07	-2.665e-07	6.04398e-07
-6.65e-08	-3.67938e-07	-2.66e-07	-1.05418e-07
-6.6e-08	5.5825e-07	-2.655e-07	-7.73067e-07
-6.55e-08	1.71281e-06	-2.65e-07	-1.16663e-06
-6.5e-08	2.09344e-06	-2.645e-07	-1.10338e-06
-6.45e-08	1.38294e-06	-2.64e-07	-8.22263e-07
-6.4e-08	2.41063e-07	-2.635e-07	-6.04398e-07
-6.35e-08	-7.73938e-07	-2.63e-07	-4.70868e-07
-6.3e-08	-9.76938e-07	-2.625e-07	-5.9737e-07
-6.25e-08	-1.02769e-06	-2.62e-07	-1.04013e-06
-6.2e-08	-1.06575e-06	-2.615e-07	-1.34935e-06
-6.15e-08	-7.48563e-07	-2.61e-07	-7.87123e-07
-6.1e-08	-2.28375e-07	-2.605e-07	3.51394e-07
-6.05e-08	2.15688e-07	-2.6e-07	1.11743e-06
-6e-08	-2.15688e-07	-2.595e-07	1.32124e-06
-5.95e-08	-1.66206e-06	-2.59e-07	1.1596e-06
-5.9e-08	-2.5375e-06	-2.585e-07	6.25482e-07
-5.85e-08	-1.95388e-06	-2.58e-07	9.13625e-08
-5.8e-08	-1.02769e-06	-2.575e-07	7.73067e-08
-5.75e-08	-1.26875e-07	-2.57e-07	2.03809e-07
-5.7e-08	7.99313e-07	-2.565e-07	3.79506e-07
-5.65e-08	1.23069e-06	-2.56e-07	2.24892e-07
-5.6e-08	1.5225e-07	-2.555e-07	-1.47586e-07
-5.55e-08	-1.16725e-06	-2.55e-07	-2.38948e-07
-5.5e-08	-1.37025e-06	-2.545e-07	-1.54613e-07
-5.45e-08	-1.78894e-06	-2.54e-07	-4.49785e-07
-5.4e-08	-1.85238e-06	-2.535e-07	-9.48764e-07
-5.35e-08	-6.5975e-07	-2.53e-07	-1.24394e-06
-5.3e-08	1.04038e-06	-2.525e-07	-8.71458e-07
-5.25e-08	2.24569e-06	-2.52e-07	1.40558e-07
-5.2e-08	2.79125e-06	-2.515e-07	9.06597e-07
-5.15e-08	2.49944e-06	-2.51e-07	6.74677e-07
-5.1e-08	2.67706e-06	-2.505e-07	4.21673e-08
-5.05e-08	3.60325e-06	-2.5e-07	-2.81115e-08
-5e-08	4.51675e-06	-2.495e-07	6.95761e-07
-4.95e-08	5.30338e-06	-2.49e-07	1.32124e-06
-4.9e-08	5.83625e-06	-2.485e-07	1.13852e-06
-4.85e-08	6.14075e-06	-2.48e-07	4.9898e-07
-4.8e-08	6.699e-06	-2.475e-07	1.96781e-07
-4.75e-08	6.88931e-06	-2.47e-07	-1.54613e-07
-4.7e-08	5.54444e-06	-2.465e-07	-4.77896e-07
-4.65e-08	3.38756e-06	-2.46e-07	-4.70868e-07
-4.6e-08	2.18225e-06	-2.455e-07	-5.55203e-07
-4.55e-08	1.39563e-06	-2.45e-07	-8.01179e-07
-4.5e-08	1.04038e-06	-2.445e-07	-6.39538e-07
-4.45e-08	1.12919e-06	-2.44e-07	-5.90342e-07
-4.4e-08	1.90313e-06	-2.435e-07	-8.85514e-07
-4.35e-08	2.91813e-06	-2.43e-07	-9.41737e-07
-4.3e-08	2.96888e-06	-2.425e-07	-9.83904e-07
-4.25e-08	2.11881e-06	-2.42e-07	-1.06121e-06
-4.2e-08	1.30681e-06	-2.415e-07	-5.06008e-07
-4.15e-08	1.95388e-06	-2.41e-07	2.6706e-07
-4.1e-08	2.86738e-06	-2.405e-07	5.76287e-07
-4.05e-08	1.53519e-06	-2.4e-07	2.81115e-07
-4e-08	-7.48563e-07	-2.395e-07	-8.08207e-07
-3.95e-08	-1.85238e-06	-2.39e-07	-1.66561e-06
-3.9e-08	-1.73819e-06	-2.385e-07	-1.37044e-06
-3.85e-08	-7.23188e-07	-2.38e-07	-7.73067e-07
-3.8e-08	-3.93313e-07	-2.375e-07	-3.6545e-07
-3.75e-08	-8.75438e-07	-2.37e-07	-1.61641e-07
-3.7e-08	-4.82125e-07	-2.365e-07	-2.24892e-07
-3.65e-08	7.6125e-07	-2.36e-07	-3.93562e-07
-3.6e-08	1.421e-06	-2.355e-07	-3.51394e-07
-3.55e-08	1.06575e-06	-2.35e-07	-2.45976e-07
-3.5e-08	8.12e-07	-2.345e-07	-5.13036e-07
-3.45e-08	5.32875e-07	-2.34e-07	-3.16255e-07
-3.4e-08	1.64938e-07	-2.335e-07	8.22263e-07
-3.35e-08	-7.35875e-07	-2.33e-07	1.67264e-06
-3.3e-08	-1.12919e-06	-2.325e-07	1.57425e-06
-3.25e-08	-5.70938e-07	-2.32e-07	1.2088e-06
-3.2e-08	-8.24688e-07	-2.315e-07	1.14555e-06
-3.15e-08	-2.05538e-06	-2.31e-07	1.49694e-06
-3.1e-08	-2.34719e-06	-2.305e-07	2.05214e-06
-3.05e-08	-2.44869e-06	-2.3e-07	1.91861e-06
-3e-08	-2.86738e-06	-2.295e-07	1.0331e-06
-2.95e-08	-3.1465e-06	-2.29e-07	-7.02789e-08
-2.9e-08	-3.69206e-06	-2.285e-07	-6.3251e-07
-2.85e-08	-3.98388e-06	-2.28e-07	-9.90932e-07
-2.8e-08	-3.28606e-06	-2.275e-07	-1.53911e-06
-2.75e-08	-1.83969e-06	-2.27e-07	-2.17864e-06
-2.7e-08	-5.70938e-07	-2.265e-07	-2.3192e-06
-2.65e-08	-7.6125e-08	-2.26e-07	-1.67966e-06
-2.6e-08	-3.93313e-07	-2.255e-07	-1.41261e-06
-2.55e-08	-7.48563e-07	-2.25e-07	-1.49694e-06
-2.5e-08	-2.66438e-07	-2.245e-07	-1.13149e-06
-2.45e-08	2.41063e-07	-2.24e-07	-3.02199e-07
-2.4e-08	2.91813e-07	-2.235e-07	5.27092e-07
-2.35e-08	1.26875e-08	-2.23e-07	6.3251e-07
-2.3e-08	3.17188e-07	-2.225e-07	4.28701e-07
-2.25e-08	1.54788e-06	-2.22e-07	4.0059e-07
-2.2e-08	3.31144e-06	-2.215e-07	3.37339e-07
-2.15e-08	4.92275e-06	-2.21e-07	3.72478e-07
-2.1e-08	6.02657e-06	-2.205e-07	3.09227e-07
-2.05e-08	5.51907e-06	-2.2e-07	7.02789e-08
-2e-08	3.90775e-06	-2.195e-07	4.14645e-07
-1.95e-08	2.19494e-06	-2.19e-07	1.13149e-06
-1.9e-08	1.12919e-06	-2.185e-07	1.62344e-06
-1.85e-08	2.28375e-07	-2.18e-07	1.90456e-06
-1.8e-08	-8.88125e-07	-2.175e-07	2.21378e-06
-1.75e-08	-1.64938e-06	-2.17e-07	2.60032e-06
-1.7e-08	-9.00813e-07	-2.165e-07	2.51598e-06
-1.65e-08	4.06e-07	-2.16e-07	2.42462e-06
-1.6e-08	3.80625e-07	-2.155e-07	2.50896e-06
-1.55e-08	-7.6125e-07	-2.15e-07	2.55112e-06
-1.5e-08	-1.02769e-06	-2.145e-07	2.56518e-06
-1.45e-08	7.6125e-08	-2.14e-07	2.28406e-06
-1.4e-08	1.624e-06	-2.135e-07	1.51802e-06
-1.35e-08	2.09344e-06	-2.13e-07	5.76287e-07
-1.3e-08	1.86506e-06	-2.125e-07	9.83904e-08
-1.25e-08	7.73938e-07	-2.12e-07	-1.61641e-07
-1.2e-08	-8.88125e-08	-2.115e-07	-7.02789e-07
-1.15e-08	-1.5225e-07	-2.11e-07	-8.29291e-07
-1.1e-08	-4.18688e-07	-2.105e-07	-2.17864e-07
-1.05e-08	-1.37025e-06	-2.1e-07	-5.62231e-08
-1e-08	-1.71281e-06	-2.095e-07	-3.30311e-07
-9.5e-09	-1.25606e-06	-2.09e-07	-5.55203e-07
-9e-09	-1.39563e-06	-2.085e-07	-6.25482e-07
-8.5e-09	-1.96656e-06	-2.08e-07	-2.03809e-07
-8e-09	-1.64938e-06	-2.075e-07	5.41147e-07
-7.5e-09	-9.76938e-07	-2.07e-07	1.07527e-06
-7e-09	-6.34375e-07	-2.065e-07	1.2861e-06
-6.5e-09	-1.70013e-06	-2.06e-07	1.23691e-06
-6e-09	-3.01963e-06	-2.055e-07	1.25096e-06
-5.5e-09	-3.03231e-06	-2.05e-07	1.20177e-06
-5e-09	-2.56288e-06	-2.045e-07	1.0331e-06
-4.5e-09	-1.89044e-06	-2.04e-07	8.50374e-07
-4e-09	-1.25606e-06	-2.035e-07	3.72478e-07
-3.5e-09	-1.37025e-06	-2.03e-07	-3.44366e-07
-3e-09	-9.38875e-07	-2.025e-07	-9.90932e-07
-2.5e-09	-5.5825e-07	-2.02e-07	-1.2088e-06
-2e-09	-5.5825e-07	-2.015e-07	-5.9737e-07
-1.5e-09	2.15688e-07	-2.01e-07	1.05418e-07
-1e-09	1.24338e-06	-2.005e-07	4.77896e-07
-5e-10	1.54788e-06	-2e-07	1.11041e-06
0	2.38525e-06	-1.995e-07	1.79211e-06
5e-10	4.02194e-06	-1.99e-07	1.90456e-06
1e-09	6.02657e-06	-1.985e-07	1.79914e-06
1.5e-09	7.46025e-06	-1.98e-07	1.78508e-06
2e-09	8.18344e-06	-1.975e-07	1.70075e-06
2.5e-09	8.55138e-06	-1.97e-07	1.38449e-06
3e-09	8.75438e-06	-1.965e-07	6.39538e-07
3.5e-09	8.729e-06	-1.96e-07	-4.21673e-08
4e-09	9.18575e-06	-1.955e-07	-1.40558e-07
4.5e-09	9.57907e-06	-1.95e-07	-1.82725e-07
5e-09	9.60444e-06	-1.945e-07	-9.20653e-07
5.5e-09	9.4395e-06	-1.94e-07	-1.32124e-06
6e-09	9.17307e-06	-1.935e-07	-8.6443e-07
6.5e-09	8.46257e-06	-1.93e-07	-4.70868e-07
7e-09	7.98044e-06	-1.925e-07	-4.21673e-08
7.5e-09	7.82819e-06	-1.92e-07	8.57402e-07
8e-09	7.99313e-06	-1.915e-07	1.82022e-06
8.5e-09	8.00582e-06	-1.91e-07	1.69372e-06
9e-09	7.57444e-06	-1.905e-07	7.80095e-07
9.5e-09	7.15575e-06	-1.9e-07	3.37339e-07
1e-08	7.52369e-06	-1.895e-07	6.04398e-07
1.05e-08	7.8155e-06	-1.89e-07	9.41737e-07
1.1e-08	8.23419e-06	-1.885e-07	9.41737e-07
1.15e-08	9.61713e-06	-1.88e-07	7.44956e-07
1.2e-08	1.02769e-05	-1.875e-07	2.3192e-07
1.25e-08	9.98507e-06	-1.87e-07	-2.45976e-07
1.3e-08	1.05814e-05	-1.865e-07	-2.24892e-07
1.35e-08	1.16471e-05	-1.86e-07	-6.3251e-08
1.4e-08	1.18247e-05	-1.855e-07	1.12446e-07
1.45e-08	1.13173e-05	-1.85e-07	2.17864e-07
1.5e-08	1.09112e-05	-1.845e-07	-1.26502e-07
1.55e-08	1.00866e-05	-1.84e-07	-4.91952e-07
1.6e-08	9.80744e-06	-1.835e-07	-6.25482e-07
1.65e-08	1.03149e-05	-1.83e-07	-1.0331e-06
1.7e-08	1.08859e-05	-1.825e-07	-1.51802e-06
1.75e-08	1.08986e-05	-1.82e-07	-1.62344e-06
1.8e-08	1.07971e-05	-1.815e-07	-1.35638e-06
1.85e-08	1.02515e-05	-1.81e-07	-6.18454e-07
1.9e-08	8.89394e-06	-1.805e-07	4.56813e-07
1.95e-08	7.39682e-06	-1.8e-07	1.00499e-06
2e-08	6.77513e-06	-1.795e-07	5.9737e-07
2.05e-08	6.14075e-06	-1.79e-07	4.56813e-07
2.1e-08	5.5825e-06	-1.785e-07	6.67649e-07
2.15e-08	5.684e-06	-1.78e-07	5.90342e-07
2.2e-08	5.83625e-06	-1.775e-07	4.49785e-07
2.25e-08	7.0035e-06	-1.77e-07	4.07617e-07
2.3e-08	8.76707e-06	-1.765e-07	7.02789e-08
2.35e-08	9.744e-06	-1.76e-07	-1.61641e-07
2.4e-08	1.02515e-05	-1.755e-07	1.68669e-07
2.45e-08	1.06448e-05	-1.75e-07	7.87123e-07
2.5e-08	1.10889e-05	-1.745e-07	1.11743e-06
2.55e-08	1.1571e-05	-1.74e-07	5.69259e-07
2.6e-08	1.1571e-05	-1.735e-07	-4.21673e-07
2.65e-08	1.11143e-05	-1.73e-07	-1.01904e-06
2.7e-08	1.01373e-05	-1.725e-07	-1.27908e-06
2.75e-08	9.2365e-06	-1.72e-07	-1.41963e-06
2.8e-08	9.18575e-06	-1.715e-07	-1.30719e-06
2.85e-08	9.947e-06	-1.71e-07	-7.44956e-07
2.9e-08	1.13173e-05	-1.705e-07	-2.81115e-08
2.95e-08	1.24718e-05	-1.7e-07	2.6706e-07
3e-08	1.27129e-05	-1.695e-07	-2.10837e-08
3.05e-08	1.22434e-05	-1.69e-07	-4.6384e-07
3.1e-08	1.20404e-05	-1.685e-07	-6.18454e-07
3.15e-08	1.23196e-05	-1.68e-07	-4.0059e-07
3.2e-08	1.27002e-05	-1.675e-07	-2.95171e-07
3.25e-08	1.18374e-05	-1.67e-07	-4.9898e-07
3.3e-08	1.02769e-05	-1.665e-07	-7.80095e-07
3.35e-08	8.67825e-06	-1.66e-07	-8.22263e-07
3.4e-08	7.33338e-06	-1.655e-07	-1.26502e-07
3.45e-08	7.01619e-06	-1.65e-07	2.3192e-07
3.5e-08	6.95275e-06	-1.645e-07	-2.81115e-08
3.55e-08	6.36913e-06	-1.64e-07	-2.81115e-08
3.6e-08	5.82357e-06	-1.635e-07	1.75697e-07
3.65e-08	5.32875e-06	-1.63e-07	-2.53004e-07
3.7e-08	6.25494e-06	-1.625e-07	-9.13625e-07
3.75e-08	8.17075e-06	-1.62e-07	-9.06597e-07
3.8e-08	8.84319e-06	-1.615e-07	-5.48175e-07
3.85e-08	8.17075e-06	-1.61e-07	-3.02199e-07
3.9e-08	7.21919e-06	-1.605e-07	-2.24892e-07
3.95e-08	6.43257e-06	-1.6e-07	-2.95171e-07
4e-08	5.89969e-06	-1.595e-07	-1.26502e-07
4.05e-08	5.18919e-06	-1.59e-07	-1.61641e-07
4.1e-08	4.63094e-06	-1.585e-07	-4.56813e-07
4.15e-08	4.93544e-06	-1.58e-07	-3.30311e-07
4.2e-08	6.10269e-06	-1.575e-07	-2.53004e-07
4.25e-08	7.0035e-06	-1.57e-07	-7.59012e-07
4.3e-08	7.15575e-06	-1.565e-07	-1.3353e-06
4.35e-08	6.88931e-06	-1.56e-07	-1.7148e-06
4.4e-08	7.05425e-06	-1.555e-07	-2.10134e-06
4.45e-08	7.308e-06	-1.55e-07	-2.31217e-06
4.5e-08	7.21919e-06	-1.545e-07	-2.04511e-06
4.55e-08	6.86394e-06	-1.54e-07	-1.83428e-06
4.6e-08	6.09e-06	-1.535e-07	-1.82725e-06
4.65e-08	4.872e-06	-1.53e-07	-1.37747e-06
4.7e-08	4.51675e-06	-1.525e-07	-7.09817e-07
4.75e-08	4.63094e-06	-1.52e-07	-3.37339e-07
4.8e-08	5.1765e-06	-1.515e-07	-3.72478e-07
4.85e-08	6.16613e-06	-1.51e-07	-6.95761e-07
4.9e-08	7.06694e-06	-1.505e-07	-7.44956e-07
4.95e-08	6.902e-06	-1.5e-07	-4.35729e-07
5e-08	5.50638e-06	-1.495e-07	-3.86534e-07
5.05e-08	5.21456e-06	-1.49e-07	-6.60621e-07
5.1e-08	6.293e-06	-1.485e-07	-5.34119e-07
5.15e-08	7.13038e-06	-1.48e-07	-5.34119e-07
5.2e-08	8.66557e-06	-1.475e-07	-5.62231e-07
5.25e-08	1.00866e-05	-1.47e-07	-2.10837e-08
5.3e-08	1.04164e-05	-1.465e-07	3.37339e-07
5.35e-08	9.60444e-06	-1.46e-07	3.44366e-07
5.4e-08	8.88125e-06	-1.455e-07	7.02789e-07
5.525e-08	9.86136e-06	-1.45e-07	1.0331e-06
5.725e-08	8.16124e-06	-1.4375e-07	4.33972e-07
5.925e-08	7.12086e-06	-1.4175e-07	3.16255e-08
6.125e-08	7.21285e-06	-1.3975e-07	-1.20704e-06
6.325e-08	6.24225e-06	-1.3775e-07	4.55056e-07
6.525e-08	4.40574e-06	-1.3575e-07	-4.04104e-08
6.725e-08	5.62691e-06	-1.3375e-07	-1.44072e-07
6.925e-08	6.96227e-06	-1.3175e-07	-3.67207e-07
7.125e-08	4.76416e-06	-1.2975e-07	-1.38801e-06
7.325e-08	7.13672e-06	-1.2775e-07	-1.3107e-06
7.525e-08	8.07243e-06	-1.2575e-07	-5.09522e-07
7.725e-08	5.69035e-06	-1.2375e-07	4.07617e-07
7.925e-08	4.56433e-06	-1.2175e-07	-9.17139e-07
8.125e-08	5.76964e-06	-1.1975e-07	-2.33677e-07
8.325e-08	5.42708e-06	-1.1775e-07	-1.25799e-06
8.525e-08	3.92044e-06	-1.1575e-07	-1.90456e-06
8.725e-08	2.75002e-06	-1.1375e-07	-2.20324e-06
8.925e-08	1.70013e-06	-1.1175e-07	-1.47234e-06
9.125e-08	5.28117e-06	-1.0975e-07	-1.84306e-06
9.325e-08	5.14478e-06	-1.0775e-07	-1.99065e-06
9.525e-08	6.4738e-06	-1.0575e-07	-1.17717e-06
9.725e-08	6.12806e-06	-1.0375e-07	-1.40382e-06
9.925e-08	5.59836e-06	-1.0175e-07	-3.40852e-07
1.0125e-07	5.35095e-06	-9.975e-08	2.63546e-07
1.0325e-07	6.07414e-06	-9.775e-08	-7.94151e-07
1.0525e-07	7.32069e-06	-9.575e-08	-5.1655e-07
1.0725e-07	6.54675e-06	-9.375e-08	-7.60769e-07
1.0925e-07	6.41671e-06	-9.175e-08	-1.95024e-07
1.1125e-07	6.87346e-06	-8.975e-08	-1.54438e-06
1.1325e-07	8.53235e-06	-8.775e-08	-1.74819e-06
1.1525e-07	6.7561e-06	-8.575e-08	-2.16107e-07
1.1725e-07	5.85846e-06	-8.375e-08	-1.22637e-06
1.1925e-07	2.79442e-06	-8.175e-08	-9.68091e-07
1.2125e-07	4.77367e-06	-7.975e-08	-1.12622e-06
1.2325e-07	3.11795e-06	-7.775e-08	-1.03661e-07
1.2525e-07	1.68744e-06	-7.575e-08	-9.11868e-07
1.2725e-07	4.97985e-06	-7.375e-08	-6.60621e-07
1.2925e-07	4.71024e-06	-7.175e-08	-4.9898e-07
1.3125e-07	4.59288e-06	-6.975e-08	-3.46123e-07
1.3325e-07	5.63008e-06	-6.775e-08	-5.88586e-07
1.3525e-07	5.66497e-06	-6.575e-08	-6.88733e-07
1.3725e-07	6.87028e-06	-6.375e-08	-1.70778e-06
1.3925e-07	3.96167e-06	-6.175e-08	-1.31246e-06
1.4125e-07	5.65863e-06	-5.975e-08	-7.36171e-07
1.4325e-07	9.338e-06	-5.775e-08	-3.56665e-07
1.4525e-07	9.41096e-06	-5.575e-08	-5.81557e-07
1.4725e-07	4.31692e-06	-5.375e-08	-7.78338e-07
1.4925e-07	4.96399e-06	-5.175e-08	-8.78486e-09
1.5125e-07	5.30972e-06	-4.975e-08	-7.53741e-07
1.5325e-07	6.30886e-06	-4.775e-08	-2.6706e-07
1.5525e-07	5.82991e-06	-4.575e-08	1.25448e-06
1.5725e-07	4.64363e-06	-4.375e-08	1.31949e-06
1.5925e-07	2.97522e-06	-4.175e-08	9.24167e-07
1.6125e-07	1.75722e-06	-3.975e-08	1.03661e-07
1.6325e-07	2.67389e-06	-3.775e-08	-1.12095e-06
1.6525e-07	4.91006e-06	-3.575e-08	-1.39855e-06
1.6725e-07	4.92275e-06	-3.375e-08	-1.10514e-06
1.6925e-07	5.67449e-06	-3.175e-08	5.44661e-07
1.7125e-07	3.53664e-06	-2.975e-08	-4.67354e-07
1.7325e-07	4.45966e-06	-2.775e-08	-6.51836e-07
1.7525e-07	2.42331e-06	-2.575e-08	3.70721e-07
1.7725e-07	2.30913e-06	-2.375e-08	-3.54908e-07
1.7925e-07	2.98474e-06	-2.175e-08	-1.63925e-06
1.8125e-07	4.70389e-06	-1.975e-08	-1.05594e-06
1.8325e-07	4.60874e-06	-1.775e-08	-1.06472e-06
1.8525e-07	5.18285e-06	-1.575e-08	-6.23725e-07
1.8725e-07	6.48014e-06	-1.375e-08	-6.5008e-07
1.8925e-07	5.16064e-06	-1.175e-08	1.1596e-07
1.9125e-07	2.35988e-06	-9.75e-09	2.74088e-07
1.9325e-07	3.06086e-06	-7.75e-09	5.44661e-08
1.9525e-07	2.99425e-06	-5.75e-09	-3.46123e-07
1.9725e-07	4.06635e-06	-3.75e-09	1.75697e-09
1.9925e-07	5.4588e-06	-1.75e-09	-1.11743e-06
2.0125e-07	1.95388e-06	2.5e-10	-8.82e-07
2.0325e-07	3.19725e-06	2.25e-09	1.11743e-06
2.0525e-07	4.27886e-06	4.25e-09	8.44927e-06
2.0725e-07	6.00119e-06	6.25e-09	1.64611e-05
2.0925e-07	4.76416e-06	8.25e-09	1.98731e-05
2.1125e-07	5.85528e-06	1.025e-08	2.04511e-05
2.1325e-07	4.71341e-06	1.225e-08	2.21537e-05
2.1525e-07	2.57873e-06	1.425e-08	2.41092e-05
2.1725e-07	1.18945e-06	1.625e-08	2.40125e-05
2.1925e-07	4.21859e-06	1.825e-08	2.37543e-05
2.2125e-07	8.06925e-06	2.025e-08	2.36646e-05
2.2325e-07	5.5603e-06	2.225e-08	2.40389e-05
2.2525e-07	4.17419e-06	2.425e-08	2.36488e-05
2.2725e-07	4.30741e-06	2.625e-08	2.17777e-05
2.2925e-07	1.56056e-06	2.825e-08	2.20166e-05
2.3125e-07	1.58277e-06	3.025e-08	2.12822e-05
2.3325e-07	3.54616e-06	3.225e-08	2.08359e-05
2.3525e-07	3.75233e-06	3.425e-08	1.98046e-05
2.3725e-07	3.95533e-06	3.625e-08	1.91703e-05
2.3925e-07	4.39622e-06	3.825e-08	1.86907e-05
2.4125e-07	5.40805e-06	4.025e-08	1.87012e-05
2.4325e-07	4.669e-06	4.225e-08	1.82584e-05
2.4525e-07	5.82357e-06	4.425e-08	1.71972e-05
2.4725e-07	6.22639e-06	4.625e-08	1.5883e-05
2.4925e-07	7.09549e-06	4.825e-08	1.60956e-05
2.5125e-07	3.77453e-06	5.025e-08	1.68669e-05
2.5325e-07	3.39391e-06	5.225e-08	1.55756e-05
2.5525e-07	2.92764e-06	5.425e-08	1.61009e-05
2.5725e-07	2.33767e-06	5.625e-08	1.56915e-05
2.5925e-07	2.4582e-06	5.825e-08	1.39995e-05
2.6125e-07	2.8642e-06	6.025e-08	1.469e-05
2.6325e-07	3.6096e-06	6.225e-08	1.38994e-05
2.6525e-07	3.67621e-06	6.425e-08	1.43404e-05
2.6725e-07	3.03549e-06	6.625e-08	1.53155e-05
2.6925e-07	1.94119e-06	6.825e-08	1.38537e-05
2.7125e-07	2.73099e-06	7.025e-08	1.34953e-05
2.7325e-07	3.10844e-06	7.225e-08	1.41208e-05
2.7525e-07	2.73733e-06	7.425e-08	1.31035e-05
2.7725e-07	3.98388e-06	7.625e-08	1.38695e-05
2.7925e-07	3.30192e-06	7.825e-08	1.28733e-05
2.8125e-07	3.13064e-06	8.025e-08	1.31826e-05
2.8325e-07	2.93081e-06	8.225e-08	1.36077e-05
2.8525e-07	2.46455e-06	8.425e-08	1.37729e-05
2.8725e-07	2.29327e-06	8.625e-08	1.24903e-05
2.8925e-07	6.63239e-06	8.825e-08	1.31615e-05
2.9125e-07	5.16699e-06	9.025e-08	1.37202e-05
2.9325e-07	2.32816e-06	9.225e-08	1.2652e-05
2.9525e-07	2.37891e-06	9.425e-08	1.2478e-05
2.9725e-07	1.624e-06	9.625e-08	1.15451e-05
2.9925e-07	2.79125e-06	9.825e-08	1.23445e-05
3.0125e-07	3.8792e-06	1.0025e-07	1.32282e-05
3.0325e-07	2.82297e-06	1.0225e-07	1.25009e-05
3.0525e-07	3.68572e-06	1.0425e-07	1.30033e-05
3.0725e-07	4.11709e-06	1.0625e-07	1.2905e-05
3.0925e-07	4.02511e-06	1.0825e-07	1.19632e-05
3.1125e-07	4.88786e-06	1.1025e-07	1.30947e-05
3.1325e-07	3.61594e-06	1.1225e-07	1.36921e-05
3.1525e-07	6.56261e-06	1.1425e-07	1.21899e-05
3.1725e-07	4.77367e-06	1.1625e-07	1.16329e-05
3.1925e-07	3.31461e-06	1.1825e-07	1.1661e-05
3.2125e-07	4.79905e-06	1.2025e-07	1.08054e-05
3.2325e-07	5.49052e-06	1.2225e-07	1.20071e-05
3.2525e-07	4.90372e-06	1.2425e-07	1.24218e-05
3.2725e-07	5.24311e-06	1.2625e-07	1.28066e-05
3.2925e-07	7.04474e-06	1.2825e-07	1.33846e-05
3.3125e-07	4.37402e-06	1.3025e-07	1.21108e-05
3.3325e-07	2.72147e-06	1.3225e-07	1.11111e-05
3.3525e-07	4.3201e-06	1.3425e-07	1.22566e-05
3.3725e-07	4.29789e-06	1.3625e-07	1.26115e-05
3.3925e-07	2.37256e-06	1.3825e-07	1.35462e-05
3.4125e-07	2.3345e-06	1.4025e-07	1.24938e-05
3.4325e-07	4.98936e-06	1.4225e-07	1.19333e-05
3.4525e-07	5.54127e-06	1.4425e-07	1.16944e-05
3.4725e-07	3.54299e-06	1.4625e-07	1.19052e-05
3.4925e-07	5.34144e-06	1.4825e-07	1.14027e-05
3.5125e-07	3.54616e-06	1.5025e-07	9.44372e-06
3.5325e-07	7.83453e-07	1.5225e-07	1.06314e-05
3.5625e-07	2.74526e-06	1.5425e-07	9.36114e-06
3.6025e-07	5.18443e-06	1.5725e-07	1.08572e-05
3.6425e-07	4.05524e-06	1.6125e-07	1.01702e-05
3.6825e-07	1.66999e-06	1.6525e-07	9.66071e-06
3.7225e-07	2.54067e-06	1.6925e-07	9.83026e-06
3.7625e-07	4.02987e-06	1.7325e-07	9.55968e-06
3.8025e-07	1.81431e-06	1.7725e-07	1.09538e-05
3.8425e-07	6.56578e-07	1.8125e-07	8.80858e-06
3.8825e-07	3.43038e-06	1.8525e-07	1.04944e-05
3.9225e-07	1.58752e-06	1.8925e-07	9.19511e-06
3.9625e-07	4.21384e-06	1.9325e-07	9.57549e-06
4.0025e-07	5.61264e-06	1.9725e-07	9.56583e-06
4.0425e-07	3.14016e-06	2.0125e-07	8.71458e-06
4.0825e-07	3.46369e-06	2.0525e-07	9.49116e-06
4.1225e-07	2.87372e-06	2.0925e-07	9.62645e-06
4.1625e-07	1.47492e-06	2.1325e-07	8.73303e-06
4.2025e-07	1.17359e-06	2.1725e-07	9.53157e-06
4.2425e-07	1.44796e-06	2.2125e-07	9.30843e-06
4.2825e-07	1.24972e-06	2.2525e-07	9.29174e-06
4.3225e-07	2.42173e-06	2.2925e-07	9.63435e-06
4.3625e-07	3.5303e-06	2.3325e-07	9.23903e-06
4.4025e-07	1.41783e-06	2.3725e-07	1.00042e-05
4.4425e-07	-2.28375e-07	2.4125e-07	8.87534e-06
4.4825e-07	2.96253e-06	2.4525e-07	8.94299e-06
4.5225e-07	2.97522e-06	2.4925e-07	8.29203e-06
4.5625e-07	3.20042e-06	2.5325e-07	6.64399e-06
4.6025e-07	3.06562e-06	2.5725e-07	7.6235e-06
4.6425e-07	4.20115e-06	2.6125e-07	8.53712e-06
4.6825e-07	2.13784e-06	2.6525e-07	1.0396e-05
4.7225e-07	3.82528e-06	2.6925e-07	9.28296e-06
4.7625e-07	2.56763e-06	2.7325e-07	8.79716e-06
4.8025e-07	3.86969e-07	2.7725e-07	9.17403e-06
4.8425e-07	-5.77281e-07	2.8125e-07	8.47387e-06
4.8825e-07	6.28031e-07	2.8525e-07	9.23728e-06
4.9225e-07	-8.59578e-07	2.8925e-07	8.95968e-06
4.9625e-07	-9.78524e-07	2.9325e-07	8.32277e-06
5.0025e-07	-1.93484e-07	2.9725e-07	8.92717e-06
5.0425e-07	3.84431e-06	3.0125e-07	8.66626e-06
5.0825e-07	1.03403e-06	3.0525e-07	9.64314e-06
5.1225e-07	-9.83282e-08	3.0925e-07	1.07017e-05
5.1625e-07	1.85555e-06	3.1325e-07	1.10338e-05
5.2025e-07	-1.19421e-06	3.1725e-07	9.1345e-06
5.2425e-07	1.27351e-06	3.2125e-07	8.58896e-06
5.2825e-07	5.63008e-07	3.2525e-07	7.80622e-06
5.3225e-07	-5.72524e-07	3.2925e-07	9.38486e-06
5.3625e-07	1.89995e-06	3.3325e-07	8.17958e-06
5.4025e-07	1.84603e-06	3.3725e-07	8.20769e-06
5.4425e-07	2.61045e-06	3.4125e-07	8.55469e-06
5.4825e-07	1.0832e-06	3.4525e-07	8.06362e-06
5.5225e-07	3.33047e-08	3.4925e-07	7.72716e-06
5.5625e-07	7.07328e-07	3.5325e-07	8.58368e-06
5.6025e-07	4.16309e-06	3.5725e-07	9.16788e-06
5.6425e-07	2.77539e-06	3.6125e-07	8.44576e-06
5.6825e-07	1.25923e-06	3.6525e-07	8.32717e-06
5.7225e-07	2.01731e-06	3.6925e-07	9.33215e-06
5.7625e-07	1.19738e-06	3.7325e-07	7.49524e-06
5.8025e-07	3.44783e-06	3.7725e-07	8.80682e-06
5.8425e-07	2.90702e-06	3.8125e-07	8.726e-06
5.8825e-07	2.3345e-06	3.8525e-07	9.00536e-06
5.9225e-07	9.53149e-07	3.8925e-07	8.90433e-06
5.9625e-07	1.74453e-08	3.9325e-07	7.90198e-06
6.0025e-07	2.37891e-08	3.9725e-07	7.92921e-06
6.0425e-07	2.02683e-06	4.0125e-07	8.76817e-06
6.0825e-07	-7.85039e-07	4.0525e-07	7.92658e-06
6.1225e-07	-5.70938e-08	4.0925e-07	9.07124e-06
6.1625e-07	-2.33133e-07	4.1325e-07	8.71897e-06
6.2025e-07	1.93009e-06	4.1725e-07	7.63843e-06
6.2425e-07	1.73502e-06	4.2125e-07	6.28205e-06
6.2825e-07	1.33219e-06	4.2525e-07	6.26097e-06
6.3225e-07	2.5042e-06	4.2925e-07	7.14033e-06
6.3625e-07	3.1465e-06	4.3325e-07	7.18074e-06
6.4025e-07	2.63583e-06	4.3725e-07	7.48646e-06
6.4425e-07	5.7411e-07	4.4125e-07	7.61296e-06
6.4825e-07	1.51299e-06	4.4525e-07	7.67094e-06
6.5225e-07	2.06331e-06	4.4925e-07	7.72804e-06
6.5625e-07	3.56519e-06	4.5325e-07	7.76669e-06
6.6025e-07	2.91495e-06	4.5725e-07	8.41238e-06
6.6425e-07	1.99511e-06	4.6125e-07	7.17898e-06
6.6825e-07	3.08306e-06	4.6525e-07	7.37049e-06
6.7225e-07	5.65545e-06	4.6925e-07	7.94766e-06
6.7625e-07	4.39939e-06	4.7325e-07	7.42584e-06
6.8025e-07	3.15126e-06	4.7725e-07	8.36582e-06
6.8425e-07	9.73766e-07	4.8125e-07	7.64019e-06
6.8825e-07	7.50149e-07	4.8525e-07	5.98512e-06
6.9225e-07	2.37098e-06	4.8925e-07	8.07504e-06
6.9625e-07	3.20042e-06	4.9325e-07	8.032e-06
7.0025e-07	9.53149e-07	4.9725e-07	8.61268e-06
7.0425e-07	2.88641e-06	5.0125e-07	8.19979e-06
7.0825e-07	1.62242e-06	5.0525e-07	7.78075e-06
7.1225e-07	3.32095e-06	5.0925e-07	7.42848e-06
7.1625e-07	-5.37633e-07	5.1325e-07	7.01998e-06
7.2025e-07	5.67766e-07	5.1725e-07	6.57459e-06
7.2425e-07	2.83883e-06	5.2125e-07	6.25833e-06
7.2825e-07	4.02194e-06	5.2525e-07	6.77752e-06
7.3225e-07	4.91641e-08	5.2925e-07	7.09465e-06
7.3625e-07	9.00813e-07	5.3325e-07	6.9866e-06
7.4025e-07	8.6275e-07	5.3725e-07	5.09258e-06
7.4425e-07	1.17835e-06	5.4125e-07	7.41793e-06
7.4825e-07	-5.12258e-07	5.4525e-07	6.7169e-06
7.5225e-07	8.15172e-07	5.4925e-07	6.37605e-06
7.5625e-07	2.20445e-07	5.5325e-07	7.82731e-06
7.6025e-07	2.6279e-06	5.5725e-07	6.8926e-06
7.6425e-07	3.31937e-06	5.6125e-07	7.65952e-06
7.6825e-07	1.17201e-06	5.6525e-07	6.62115e-06
7.7225e-07	-1.90313e-08	5.6925e-07	6.64223e-06
7.7625e-07	6.56578e-07	5.7325e-07	6.86361e-06
7.8025e-07	3.67462e-06	5.7725e-07	7.41881e-06
7.8425e-07	1.87458e-06	5.8125e-07	6.71075e-06
7.8825e-07	4.17419e-06	5.8525e-07	7.5787e-06
7.9225e-07	4.17736e-06	5.8925e-07	6.74941e-06
7.9625e-07	3.83321e-06	5.9325e-07	6.38483e-06
8.0025e-07	1.40673e-06	5.9725e-07	6.31895e-06
8.0425e-07	2.75002e-06	6.0125e-07	6.6229e-06
8.0825e-07	1.03086e-06	6.0525e-07	6.14764e-06
8.1225e-07	2.89592e-06	6.0925e-07	7.30461e-06
8.1625e-07	1.85713e-06	6.1325e-07	6.57459e-06
8.2025e-07	3.48906e-07	6.1725e-07	4.99331e-06
8.2425e-07	-3.75867e-07	6.2125e-07	5.28409e-06
8.2825e-07	2.36305e-07	6.2525e-07	6.13271e-06
8.3225e-07	2.1648e-06	6.2925e-07	6.28996e-06
8.3625e-07	3.99498e-06	6.3325e-07	6.28205e-06
8.4025e-07	1.96656e-06	6.3725e-07	7.60944e-06
8.4425e-07	2.10454e-06	6.4125e-07	6.68352e-06
8.4825e-07	3.19884e-06	6.4525e-07	6.70987e-06
8.5225e-07	1.51616e-06	6.4925e-07	6.62466e-06
8.5625e-07	6.50235e-08	6.5325e-07	6.268e-06
8.6025e-07	3.3717e-06	6.5725e-07	6.52891e-06
8.6425e-07	4.02987e-06	6.6125e-07	6.59128e-06
8.6825e-07	2.30437e-06	6.6525e-07	7.02525e-06
8.7225e-07	2.19652e-06	6.6925e-07	7.47064e-06
8.7625e-07	4.3645e-06	6.7325e-07	7.56903e-06
8.8025e-07	1.12443e-06	6.7725e-07	7.40212e-06
8.8425e-07	3.29717e-06	6.8125e-07	6.00357e-06
8.8825e-07	1.68427e-06	6.8525e-07	6.43227e-06
8.9225e-07	1.36708e-06	6.8925e-07	7.1579e-06
8.9625e-07	3.19249e-06	6.9325e-07	7.64898e-06
9.0025e-07	1.83176e-06	6.9725e-07	7.04721e-06
9.0425e-07	4.7372e-06	7.0125e-07	7.20095e-06
9.0825e-07	1.62717e-06	7.0525e-07	7.19216e-06
9.1225e-07	9.70594e-07	7.0925e-07	8.01179e-06
9.1625e-07	1.0261e-06	7.1325e-07	7.03316e-06
9.2025e-07	1.71281e-06	7.1725e-07	8.38427e-06
9.2425e-07	3.70951e-06	7.2125e-07	7.40388e-06
9.2825e-07	1.50506e-06	7.2525e-07	7.40476e-06
9.3225e-07	3.44624e-06	7.2925e-07	7.18953e-06
9.3625e-07	2.99901e-06	7.3325e-07	6.90841e-06
9.4025e-07	3.80625e-06	7.3725e-07	6.47005e-06
9.4425e-07	2.84517e-06	7.4125e-07	5.01791e-06
9.4825e-07	1.90788e-06	7.4525e-07	4.99595e-06
9.5225e-07	4.7594e-06	7.4925e-07	6.239e-06
9.5825e-07	4.94654e-06	7.5325e-07	5.95438e-06
9.6625e-07	3.65638e-06	7.5925e-07	6.06024e-06
9.7425e-07	2.66358e-06	7.6725e-07	6.56097e-06
9.8225e-07	3.42563e-06	7.7525e-07	6.68659e-06
9.9025e-07	4.36054e-06	7.8325e-07	6.49992e-06
9.9825e-07	2.91892e-06	7.9125e-07	7.04721e-06
1.00625e-06	2.47327e-06	7.9925e-07	6.64399e-06
1.01425e-06	2.48834e-06	8.0725e-07	5.92275e-06
1.02225e-06	3.26862e-06	8.1525e-07	6.4986e-06
1.03025e-06	3.23769e-06	8.2325e-07	5.45891e-06
1.03825e-06	3.34237e-06	8.3125e-07	6.14369e-06
1.04625e-06	5.66576e-06	8.3925e-07	6.44501e-06
1.05425e-06	1.81669e-06	8.4725e-07	6.64091e-06
1.06225e-06	1.99035e-06	8.5525e-07	5.56609e-06
1.07025e-06	2.88482e-06	8.6325e-07	5.56828e-06
1.07825e-06	3.15998e-06	8.7125e-07	5.53885e-06
1.08625e-06	3.74281e-07	8.7925e-07	5.49449e-06
1.09425e-06	2.63107e-06	8.8725e-07	6.30929e-06
1.10225e-06	2.59856e-06	8.9525e-07	6.09889e-06
1.11025e-06	2.81187e-06	9.0325e-07	6.70416e-06
1.11825e-06	3.33602e-06	9.1125e-07	7.06215e-06
1.12625e-06	1.95229e-06	9.1925e-07	6.41866e-06
1.13425e-06	2.99029e-06	9.2725e-07	6.61148e-06
1.14225e-06	9.36496e-07	9.3525e-07	5.85423e-06
1.15025e-06	3.51682e-06	9.4325e-07	5.95569e-06
1.15825e-06	1.49792e-06	9.5125e-07	6.12041e-06
1.16625e-06	1.66048e-06	9.5925e-07	5.49756e-06
1.17425e-06	1.43131e-06	9.6725e-07	6.85439e-06
1.18225e-06	1.36391e-07	9.7525e-07	6.59919e-06
1.19025e-06	1.67792e-06	9.8325e-07	6.95936e-06
1.19825e-06	6.12965e-07	9.9125e-07	5.78263e-06
1.20625e-06	2.07996e-06	9.9925e-07	6.16785e-06
1.21425e-06	3.18377e-06	1.00725e-06	6.51529e-06
1.22225e-06	2.81663e-06	1.01525e-06	5.94603e-06
1.23025e-06	3.1687e-06	1.02325e-06	5.91133e-06
1.23825e-06	3.63259e-06	1.03125e-06	6.17488e-06
1.24625e-06	2.11485e-06	1.03925e-06	6.58381e-06
1.25525e-06	1.81233e-06	1.04725e-06	7.11705e-06
1.27025e-06	6.90676e-07	1.05625e-06	6.14479e-06
1.28625e-06	2.89117e-06	1.07125e-06	6.63147e-06
1.30225e-06	1.32703e-06	1.08725e-06	6.87525e-06
1.31825e-06	3.42959e-06	1.10325e-06	6.08351e-06
1.33425e-06	3.89189e-06	1.11925e-06	6.23549e-06
1.35025e-06	2.29247e-06	1.13525e-06	5.12223e-06
1.36625e-06	2.68935e-06	1.15125e-06	6.58425e-06
1.38225e-06	1.58594e-06	1.16725e-06	6.4136e-06
1.39825e-06	2.30437e-06	1.18325e-06	6.17949e-06
1.41425e-06	2.66913e-06	1.19925e-06	6.45116e-06
1.43025e-06	2.2556e-06	1.21525e-06	5.74464e-06
1.44625e-06	2.62393e-06	1.23125e-06	6.56646e-06
1.46225e-06	2.32618e-06	1.24725e-06	6.6934e-06
1.47825e-06	2.28613e-06	1.26325e-06	5.4431e-06
1.49425e-06	2.78768e-06	1.27925e-06	6.04991e-06
1.51025e-06	2.43005e-06	1.29525e-06	5.13804e-06
1.52625e-06	1.94e-06	1.31125e-06	5.12267e-06
1.54225e-06	2.87531e-06	1.32725e-06	6.65782e-06
1.55825e-06	1.50347e-06	1.34325e-06	5.88102e-06
1.57425e-06	1.55224e-06	1.35925e-06	5.53863e-06
1.59025e-06	1.06853e-06	1.37525e-06	5.63944e-06
1.60625e-06	1.97211e-06	1.39125e-06	4.17193e-06
1.62225e-06	2.92447e-06	1.40725e-06	5.16045e-06
1.63825e-06	8.84557e-07	1.42325e-06	5.6614e-06
1.65425e-06	1.03998e-06	1.43925e-06	6.07341e-06
1.67025e-06	1.52012e-06	1.45525e-06	5.75232e-06
1.68625e-06	1.66444e-06	1.47125e-06	5.66316e-06
1.70225e-06	2.11247e-06	1.48725e-06	5.12487e-06
1.71825e-06	7.60457e-07	1.50325e-06	5.71191e-06
1.73425e-06	6.78781e-07	1.51925e-06	6.40438e-06
1.75025e-06	6.33186e-07	1.53525e-06	6.22912e-06
1.76625e-06	1.47492e-06	1.55125e-06	5.30891e-06
1.78225e-06	2.07679e-06	1.56725e-06	5.66843e-06
1.79825e-06	4.57147e-07	1.58325e-06	5.25422e-06
1.81425e-06	1.9063e-06	1.59925e-06	5.33351e-06
1.83025e-06	1.55462e-06	1.61525e-06	4.54726e-06
1.84625e-06	1.56017e-06	1.63125e-06	4.48796e-06
1.86225e-06	1.8163e-06	1.64725e-06	5.39742e-06
1.87825e-06	1.02055e-06	1.66325e-06	5.17845e-06
1.89425e-06	1.32069e-06	1.67925e-06	4.55012e-06
1.91025e-06	1.70488e-06	1.69525e-06	5.04009e-06
1.92625e-06	1.94912e-06	1.71125e-06	6.18498e-06
1.94225e-06	7.37461e-07	1.72725e-06	5.28014e-06
1.95825e-06	8.48873e-07	1.74325e-06	4.60502e-06
1.97425e-06	-2.6168e-08	1.75925e-06	4.55407e-06
1.99025e-06	3.02399e-06	1.77525e-06	4.90437e-06
2.00625e-06	-5.12654e-07	1.79125e-06	4.39045e-06
2.02225e-06	1.45034e-06	1.80725e-06	4.00106e-06
2.03825e-06	2.93835e-06	1.82325e-06	4.99353e-06
2.05425e-06	1.41545e-06	1.83925e-06	5.14002e-06
2.07025e-06	9.31739e-07	1.85525e-06	4.14162e-06
2.08625e-06	6.56182e-07	1.87125e-06	4.98079e-06
2.10225e-06	3.62783e-07	1.88725e-06	4.92633e-06
2.11825e-06	5.01949e-07	1.90325e-06	5.26279e-06
2.13425e-06	2.08828e-06	1.91925e-06	5.1152e-06
2.15025e-06	2.28375e-07	1.93525e-06	4.8947e-06
2.16625e-06	2.36781e-06	1.95125e-06	4.60173e-06
2.18225e-06	2.74566e-06	1.96725e-06	4.86242e-06
2.19825e-06	8.87332e-07	1.98325e-06	5.19185e-06
2.21425e-06	1.03086e-06	1.99925e-06	4.64455e-06
2.23025e-06	9.24205e-07	2.01525e-06	4.14535e-06
2.24625e-06	-2.97363e-07	2.03125e-06	4.55341e-06
2.26225e-06	6.70455e-07	2.04725e-06	4.53738e-06
2.27825e-06	4.61111e-07	2.06325e-06	4.83606e-06
2.29425e-06	-4.35736e-07	2.07925e-06	3.87171e-06
2.31025e-06	1.32188e-06	2.09525e-06	4.83563e-06
2.32625e-06	2.29961e-08	2.11125e-06	4.6865e-06
2.34225e-06	8.41737e-07	2.12725e-06	4.83233e-06
2.35825e-06	1.28263e-06	2.14325e-06	4.86835e-06
2.37425e-06	1.12205e-06	2.15925e-06	4.89053e-06
2.39025e-06	1.19382e-06	2.17525e-06	4.88658e-06
2.40625e-06	3.2591e-07	2.19125e-06	4.32478e-06
2.42225e-06	-1.10857e-06	2.20725e-06	5.1521e-06
2.43825e-06	-4.28203e-08	2.22325e-06	5.592e-06
2.45425e-06	2.6049e-07	2.23925e-06	5.52765e-06
2.47025e-06	-2.63266e-07	2.25525e-06	4.71857e-06
2.48625e-06	1.35201e-07	2.27125e-06	5.2775e-06
2.50225e-06	-4.85297e-07	2.28725e-06	4.40583e-06
2.51825e-06	4.05604e-07	2.30325e-06	3.91431e-06
2.53425e-06	4.32961e-07	2.31925e-06	4.5376e-06
2.55025e-06	5.48735e-07	2.33525e-06	4.86066e-06
2.56625e-06	-7.6244e-07	2.35125e-06	4.2567e-06
2.58225e-06	-2.33926e-07	2.36725e-06	4.7895e-06
2.59825e-06	1.33536e-06	2.38325e-06	4.12273e-06
2.61425e-06	-3.03707e-07	2.39925e-06	4.60832e-06
2.63025e-06	-2.41856e-07	2.41525e-06	3.91826e-06
2.64625e-06	5.98295e-07	2.43125e-06	4.49807e-06
2.66225e-06	3.03311e-07	2.44725e-06	4.84068e-06
2.67825e-06	-4.22256e-07	2.46325e-06	5.06996e-06
2.69425e-06	9.69801e-07	2.47925e-06	5.7229e-06
2.71025e-06	4.47631e-07	2.49525e-06	4.82003e-06
2.72625e-06	1.10223e-07	2.51125e-06	4.83914e-06
2.74225e-06	-2.84676e-07	2.52725e-06	4.64851e-06
2.75825e-06	-7.7711e-08	2.54325e-06	4.53848e-06
2.77425e-06	1.17597e-06	2.55925e-06	4.52266e-06
2.79025e-06	-1.94e-06	2.57525e-06	5.02692e-06
2.80625e-06	-4.81332e-07	2.59125e-06	4.89778e-06
2.82225e-06	1.19183e-06	2.60725e-06	5.00781e-06
2.83825e-06	1.0372e-06	2.62325e-06	4.83936e-06
2.85425e-06	1.42853e-06	2.63925e-06	4.47808e-06
2.87025e-06	1.73224e-06	2.65525e-06	5.02208e-06
2.88625e-06	2.88601e-06	2.67125e-06	4.82947e-06
2.90225e-06	2.54503e-06	2.68725e-06	5.04668e-06
2.91825e-06	1.59942e-06	2.70325e-06	4.43767e-06
2.93425e-06	3.34633e-07	2.71925e-06	4.75085e-06
2.95025e-06	-2.12119e-07	2.73525e-06	5.79405e-06
2.96625e-06	1.3758e-06	2.75125e-06	5.04734e-06
2.98225e-06	2.99703e-06	2.76725e-06	5.08511e-06
2.99825e-06	2.26155e-06	2.78325e-06	4.85495e-06
3.01425e-06	1.68902e-06	2.79925e-06	4.35641e-06
3.03025e-06	2.14657e-06	2.81525e-06	4.5376e-06
3.04625e-06	1.74612e-06	2.83125e-06	4.90041e-06
3.06225e-06	1.23227e-06	2.84725e-06	4.87494e-06
3.07825e-06	5.7966e-07	2.86325e-06	4.34916e-06
3.09425e-06	1.65691e-06	2.87925e-06	4.757e-06
3.11025e-06	2.07639e-06	2.89525e-06	4.54441e-06
3.12625e-06	1.3754e-06	2.91125e-06	3.88401e-06
3.14225e-06	2.95698e-06	2.92725e-06	4.49302e-06
3.15825e-06	3.99537e-06	2.94325e-06	4.52728e-06
3.17425e-06	4.28679e-06	2.95925e-06	4.93533e-06
3.19025e-06	1.89321e-06	2.97525e-06	5.76748e-06
3.20625e-06	2.71869e-06	2.99125e-06	3.99469e-06
3.22225e-06	2.61918e-06	3.00725e-06	3.77222e-06
3.23825e-06	2.70085e-06	3.02325e-06	4.30151e-06
3.25425e-06	1.88053e-06	3.03925e-06	5.04448e-06
3.27025e-06	2.09146e-06	3.05525e-06	5.40269e-06
3.28625e-06	2.05855e-06	3.07125e-06	5.63153e-06
3.30225e-06	2.31825e-06	3.08725e-06	5.47868e-06
3.31825e-06	2.86975e-06	3.10325e-06	4.45261e-06
3.33425e-06	1.81392e-06	3.11925e-06	4.26219e-06
3.35025e-06	2.68024e-07	3.13525e-06	4.9518e-06
3.36625e-06	1.66524e-06	3.15125e-06	4.25407e-06
3.38225e-06	2.25203e-06	3.16725e-06	4.49499e-06
3.39825e-06	1.87061e-06	3.18325e-06	5.07106e-06
3.41425e-06	1.18787e-06	3.19925e-06	5.14903e-06
3.43025e-06	1.61726e-06	3.21525e-06	4.97728e-06
3.44625e-06	2.47723e-06	3.23125e-06	5.20525e-06
3.46225e-06	2.40428e-06	3.24725e-06	5.30605e-06
3.47825e-06	6.57768e-07	3.26325e-06	5.34537e-06
3.49425e-06	8.36979e-07	3.27925e-06	5.18944e-06
3.51025e-06	1.67198e-06	3.29525e-06	4.40407e-06
3.52625e-06	2.41023e-06	3.31125e-06	4.20751e-06
3.54225e-06	1.07765e-06	3.32725e-06	5.04514e-06
3.55825e-06	6.69266e-07	3.34325e-06	4.83628e-06
3.57425e-06	2.56605e-06	3.35925e-06	4.86659e-06
3.59025e-06	3.4732e-07	3.37525e-06	4.64499e-06
3.60625e-06	1.87537e-06	3.39125e-06	4.79961e-06
3.62225e-06	9.51166e-07	3.40725e-06	4.80422e-06
3.63825e-06	9.84868e-07	3.42325e-06	4.45414e-06
3.65425e-06	2.43719e-06	3.43925e-06	3.9332e-06
3.67025e-06	2.31428e-06	3.45525e-06	3.65955e-06
3.68625e-06	2.65407e-06	3.47125e-06	4.23101e-06
3.70225e-06	2.50539e-06	3.48725e-06	4.51849e-06
3.71825e-06	3.27615e-06	3.50325e-06	4.757e-06
3.73425e-06	1.88528e-06	3.51925e-06	4.8745e-06
3.75025e-06	9.78127e-07	3.53525e-06	5.03372e-06
3.76625e-06	1.57603e-06	3.55125e-06	4.86066e-06
3.78225e-06	-3.15205e-07	3.56725e-06	4.48401e-06
3.79825e-06	1.74414e-06	3.58325e-06	5.16352e-06
3.81425e-06	2.63226e-06	3.59925e-06	4.58943e-06
3.83025e-06	2.24053e-06	3.61525e-06	4.26132e-06
3.84625e-06	2.65565e-06	3.63125e-06	4.95356e-06
3.86225e-06	1.11412e-06	3.64725e-06	4.8712e-06
3.87825e-06	2.13071e-06	3.66325e-06	4.66256e-06
3.89425e-06	1.59109e-06	3.67925e-06	4.32061e-06
3.91025e-06	1.85317e-06	3.69525e-06	4.17303e-06
3.92625e-06	1.46818e-06	3.71125e-06	4.0865e-06
3.94225e-06	1.14227e-06	3.72725e-06	3.22097e-06
3.96275e-06	1.83969e-06	3.74325e-06	4.07705e-06
3.99425e-06	1.18291e-06	3.76375e-06	4.06871e-06
4.02625e-06	7.99313e-07	3.79525e-06	4.40561e-06
4.05825e-06	1.6918e-06	3.82725e-06	4.38672e-06
4.09025e-06	2.52204e-06	3.85925e-06	3.76838e-06
4.12225e-06	1.70885e-06	3.89125e-06	3.80802e-06
4.15425e-06	3.06542e-06	3.92325e-06	4.27054e-06
4.18625e-06	2.22309e-06	3.95525e-06	4.69155e-06
4.21825e-06	2.57993e-06	3.98725e-06	4.15118e-06
4.25025e-06	1.37897e-06	4.01925e-06	4.25264e-06
4.28225e-06	1.15e-06	4.05125e-06	4.43097e-06
4.31425e-06	1.53241e-06	4.08325e-06	4.38474e-06
4.34625e-06	1.15238e-06	4.11525e-06	4.34192e-06
4.37825e-06	1.78537e-06	4.14725e-06	4.26768e-06
4.41025e-06	1.64442e-06	4.17925e-06	4.62918e-06
4.44225e-06	1.48424e-06	4.21125e-06	4.77248e-06
4.47425e-06	1.99967e-06	4.24325e-06	4.128e-06
4.50625e-06	6.78781e-07	4.27525e-06	4.55945e-06
4.53825e-06	1.15635e-06	4.30725e-06	5.21722e-06
4.57025e-06	1.80559e-06	4.33925e-06	3.87555e-06
4.60225e-06	2.37078e-06	4.37125e-06	3.89477e-06
4.63425e-06	1.9291e-06	4.40325e-06	3.99008e-06
4.66625e-06	1.57603e-06	4.43525e-06	4.01138e-06
4.69825e-06	2.41082e-06	4.46725e-06	4.82113e-06
4.73025e-06	2.11029e-06	4.49925e-06	4.16534e-06
4.76225e-06	3.07434e-06	4.53125e-06	4.47742e-06
4.79425e-06	1.80658e-06	4.56325e-06	3.70809e-06
4.82625e-06	1.64799e-06	4.59525e-06	3.77837e-06
4.85825e-06	2.36305e-07	4.62725e-06	4.85133e-06
4.89025e-06	5.01156e-07	4.65925e-06	3.31431e-06
4.92225e-06	9.77136e-07	4.69125e-06	3.86731e-06
4.95425e-06	7.47175e-07	4.72325e-06	4.43306e-06
4.98625e-06	1.1621e-06	4.75525e-06	4.17116e-06
5.01825e-06	2.28177e-06	4.78725e-06	4.46402e-06
5.05025e-06	1.66286e-06	4.81925e-06	4.1526e-06
5.08225e-06	8.23697e-07	4.85125e-06	3.69689e-06
5.11425e-06	1.05287e-06	4.88325e-06	4.66937e-06
5.14625e-06	1.43825e-06	4.91525e-06	4.6473e-06
5.17825e-06	8.80592e-07	4.94725e-06	4.39188e-06
5.21025e-06	1.52369e-06	4.97925e-06	4.14492e-06
5.24225e-06	1.38928e-06	5.01125e-06	3.98415e-06
5.27425e-06	1.66781e-06	5.04325e-06	3.83261e-06
5.30625e-06	1.55045e-06	5.07525e-06	5.12838e-06
5.33825e-06	2.03714e-06	5.10725e-06	4.81267e-06
5.37025e-06	2.22468e-06	5.13925e-06	4.20356e-06
5.40225e-06	6.45279e-07	5.17125e-06	4.71428e-06
5.43425e-06	1.31415e-06	5.20325e-06	4.59799e-06
5.46625e-06	1.4662e-06	5.23525e-06	4.15831e-06
5.49825e-06	2.27364e-06	5.26725e-06	3.23689e-06
5.53025e-06	2.29882e-06	5.29925e-06	4.50597e-06
5.56225e-06	1.03324e-06	5.33125e-06	4.5365e-06
5.59425e-06	1.23961e-06	5.36325e-06	3.9657e-06
5.62625e-06	2.18622e-06	5.39525e-06	4.20542e-06
5.65825e-06	1.65314e-06	5.42725e-06	3.80055e-06
5.69025e-06	6.46468e-07	5.45925e-06	3.32759e-06
5.72225e-06	1.10381e-06	5.49125e-06	4.17039e-06
5.75425e-06	1.038e-06	5.52325e-06	4.16315e-06
5.78625e-06	1.26954e-06	5.55525e-06	3.9175e-06
5.81825e-06	1.1276e-06	5.58725e-06	4.11549e-06
5.85025e-06	1.88806e-06	5.61925e-06	4.00117e-06
5.88225e-06	1.60338e-06	5.65125e-06	3.01727e-06
5.91425e-06	2.08452e-06	5.68325e-06	3.82141e-06
5.94625e-06	1.68169e-06	5.71525e-06	3.07064e-06
5.97825e-06	1.26776e-06	5.74725e-06	3.85359e-06
6.01025e-06	5.82237e-07	5.77925e-06	3.56544e-06
6.04225e-06	1.90412e-06	5.81125e-06	3.66658e-06
6.07425e-06	9.52158e-07	5.84325e-06	3.73609e-06
6.10625e-06	1.38532e-06	5.87525e-06	4.35773e-06
6.13825e-06	1.70885e-06	5.90725e-06	4.27218e-06
6.17025e-06	1.46164e-06	5.93925e-06	3.53942e-06
6.20225e-06	1.50525e-06	5.97125e-06	3.87225e-06
6.23425e-06	7.68784e-07	6.00325e-06	3.59861e-06
6.26625e-06	1.37778e-06	6.03525e-06	3.03374e-06
6.29825e-06	1.45014e-06	6.06725e-06	3.0042e-06
6.33025e-06	2.12278e-06	6.09925e-06	2.85892e-06
6.36225e-06	1.73204e-06	6.13125e-06	3.23656e-06
6.39425e-06	7.20016e-07	6.16325e-06	4.38299e-06
6.42625e-06	1.25666e-06	6.19525e-06	3.94231e-06
6.45825e-06	1.62499e-06	6.22725e-06	3.25347e-06
6.49025e-06	1.91522e-06	6.25925e-06	3.22262e-06
6.52225e-06	4.99174e-07	6.29125e-06	3.20768e-06
6.55425e-06	2.36622e-06	6.32325e-06	3.0411e-06
6.58625e-06	1.90332e-06	6.35525e-06	3.19351e-06
6.61825e-06	1.25448e-06	6.38725e-06	3.60256e-06
6.65025e-06	1.10461e-06	6.41925e-06	3.5582e-06
6.68225e-06	6.96227e-07	6.45125e-06	3.57412e-06
6.71425e-06	1.15397e-06	6.48325e-06	3.38832e-06
6.74625e-06	1.12502e-06	6.51525e-06	3.37613e-06
6.77825e-06	1.19104e-06	6.54725e-06	2.71584e-06
6.81025e-06	1.07943e-06	6.57925e-06	3.11786e-06
6.84225e-06	1.93207e-06	6.61125e-06	3.59586e-06
6.87425e-06	1.59942e-06	6.64325e-06	2.86145e-06
6.90625e-06	2.62255e-06	6.67525e-06	3.33803e-06
6.93825e-06	1.97469e-06	6.70725e-06	3.52075e-06
6.97025e-06	1.35855e-06	6.73925e-06	3.02825e-06
7.00225e-06	1.88826e-06	6.77125e-06	2.94117e-06
7.03425e-06	3.55052e-07	6.80325e-06	3.28477e-06
7.06625e-06	1.58078e-06	6.83525e-06	3.54524e-06
7.09825e-06	2.07797e-06	6.86725e-06	3.31486e-06
7.13025e-06	2.31983e-06	6.89925e-06	2.82686e-06
7.16225e-06	1.1843e-06	6.93125e-06	3.11281e-06
7.19425e-06	1.12483e-06	6.96325e-06	2.76888e-06
7.22625e-06	1.36014e-06	6.99525e-06	3.37899e-06
7.25825e-06	1.43726e-06	7.02725e-06	3.51076e-06
7.29025e-06	1.21939e-06	7.05925e-06	2.91504e-06
7.32225e-06	1.01579e-06	7.09125e-06	3.2739e-06
7.35425e-06	2.1648e-06	7.12325e-06	2.46569e-06
7.38625e-06	1.08538e-06	7.15525e-06	3.58938e-06
7.41825e-06	8.43521e-07	7.18725e-06	2.16492e-06
7.45025e-06	8.68698e-07	7.21925e-06	2.69519e-06
7.48225e-06	1.06258e-06	7.25125e-06	2.54497e-06
7.51425e-06	8.41737e-07	7.28325e-06	3.07723e-06
7.54625e-06	1.05683e-06	7.31525e-06	3.65582e-06
7.57825e-06	7.80876e-07	7.34725e-06	3.11884e-06
7.61025e-06	1.31078e-06	7.37925e-06	3.70973e-06
7.64225e-06	-8.79204e-07	7.41125e-06	3.62331e-06
7.67425e-06	4.75187e-07	7.44325e-06	3.81889e-06
7.70625e-06	-6.34375e-09	7.47525e-06	2.85618e-06
7.73825e-06	1.35221e-06	7.50725e-06	2.72374e-06
7.77025e-06	-1.53043e-07	7.53925e-06	2.45141e-06
7.80225e-06	2.25005e-07	7.57125e-06	2.99739e-06
7.83425e-06	1.61369e-07	7.60325e-06	2.98597e-06
7.86625e-06	4.12344e-08	7.63525e-06	3.20461e-06
7.89825e-06	7.82859e-07	7.66725e-06	2.13955e-06
7.93025e-06	2.17135e-06	7.69925e-06	2.51082e-06
7.96225e-06	1.22534e-06	7.73125e-06	3.13586e-06
7.99425e-06	1.39503e-06	7.76325e-06	2.90724e-06
8.02625e-06	2.08749e-07	7.79525e-06	2.83345e-06
8.05825e-06	6.59948e-07	7.82725e-06	2.58022e-06
8.09025e-06	1.87735e-07	7.85925e-06	2.40332e-06
8.12225e-06	-1.59585e-07	7.89125e-06	2.14592e-06
8.15425e-06	-6.20498e-08	7.92325e-06	3.64989e-06
8.18625e-06	4.70825e-07	7.95525e-06	2.58593e-06
8.21825e-06	3.22144e-07	7.98725e-06	2.64984e-06
8.25025e-06	-3.61594e-07	8.01925e-06	3.01496e-06
8.28225e-06	1.7818e-06	8.05125e-06	2.63469e-06
8.31425e-06	3.43554e-07	8.08325e-06	2.43516e-06
8.34625e-06	7.9733e-07	8.11525e-06	2.30449e-06
8.37825e-06	-3.76462e-07	8.14725e-06	2.91438e-06
8.41025e-06	-6.24067e-07	8.17925e-06	2.90636e-06
8.44225e-06	1.40752e-08	8.21125e-06	2.74153e-06
8.47425e-06	-3.21351e-07	8.24325e-06	2.34687e-06
8.50625e-06	2.21238e-07	8.27525e-06	3.42423e-06
8.53825e-06	1.89718e-07	8.30725e-06	3.32902e-06
8.57025e-06	2.17273e-07	8.33925e-06	3.52976e-06
8.60225e-06	-1.71083e-07	8.37125e-06	2.70178e-06
8.63425e-06	4.75583e-07	8.40325e-06	3.09073e-06
8.66625e-06	7.51338e-08	8.43525e-06	3.54425e-06
8.69825e-06	4.11551e-07	8.46725e-06	3.48781e-06
8.73025e-06	-9.4958e-08	8.49925e-06	3.85502e-06
8.76225e-06	1.48939e-06	8.53125e-06	2.75515e-06
8.79425e-06	1.51655e-07	8.56325e-06	3.70117e-06
8.82625e-06	8.61759e-07	8.59525e-06	3.02067e-06
8.85825e-06	-5.12853e-07	8.62725e-06	2.94809e-06
8.89025e-06	1.21681e-06	8.65925e-06	3.00717e-06
8.92225e-06	9.91806e-07	8.69125e-06	2.58e-06
8.95425e-06	5.30893e-07	8.72325e-06	2.56057e-06
8.98625e-06	4.32168e-07	8.75525e-06	2.58352e-06
9.01825e-06	4.55957e-09	8.78725e-06	2.09047e-06
9.05025e-06	1.06773e-06	8.81925e-06	2.71771e-06
9.08225e-06	5.84418e-07	8.85125e-06	3.7138e-06
9.11425e-06	4.32763e-07	8.88325e-06	2.93315e-06
9.14625e-06	1.47056e-06	8.91525e-06	2.60592e-06
9.17825e-06	1.56334e-06	8.94725e-06	2.72671e-06
9.21025e-06	1.30761e-06	8.97925e-06	3.15508e-06
9.24225e-06	2.20287e-06	9.01125e-06	2.73022e-06
9.27425e-06	1.49435e-06	9.04325e-06	3.25819e-06
9.30625e-06	7.95546e-07	9.07525e-06	3.06097e-06
9.33825e-06	2.77936e-06	9.10725e-06	2.48963e-06
9.37025e-06	1.1276e-06	9.13925e-06	2.39662e-06
9.40225e-06	-2.92606e-07	9.17125e-06	3.27324e-06
9.43425e-06	6.00278e-07	9.20325e-06	3.76069e-06
9.46625e-06	3.96485e-10	9.23525e-06	2.28835e-06
9.49825e-06	-3.34435e-07	9.26725e-06	3.45893e-06
9.53025e-06	-3.37805e-07	9.29925e-06	3.07997e-06
9.56225e-06	2.83883e-07	9.33125e-06	2.17096e-06
9.59425e-06	1.89321e-07	9.36325e-06	2.96763e-06
9.62625e-06	1.26895e-06	9.39525e-06	2.92602e-06
9.65825e-06	-5.49131e-08	9.42725e-06	3.83613e-06
9.69025e-06	-3.80823e-07	9.45925e-06	3.47727e-06
9.72225e-06	-3.58819e-07	9.49125e-06	3.62606e-06
9.75425e-06	7.39444e-07	9.52325e-06	3.65802e-06
9.78625e-06	4.28798e-07	9.55525e-06	3.49736e-06
9.81825e-06	5.7629e-07	9.58725e-06	2.36379e-06
9.85025e-06	-1.00112e-07	9.61925e-06	3.15058e-06
9.88225e-06	1.02888e-06	9.65125e-06	3.04637e-06
9.91425e-06	1.20175e-06	9.68325e-06	2.50215e-06
9.94625e-06	2.37673e-06	9.71525e-06	2.39102e-06
9.97825e-06	1.50307e-06	9.74725e-06	2.89132e-06
1.00103e-05	6.43693e-07	9.77925e-06	2.89681e-06
1.00423e-05	-1.03086e-08	9.81125e-06	2.33414e-06
1.00742e-05	1.51378e-06	9.84325e-06	2.17392e-06
1.01063e-05	7.1169e-08	9.87525e-06	2.42627e-06
1.01383e-05	1.05465e-07	9.90725e-06	1.92498e-06
1.01703e-05	1.58713e-06	9.93925e-06	2.40398e-06
1.02022e-05	1.41069e-06	9.97125e-06	2.53443e-06
1.02342e-05	-2.23221e-07	1.00032e-05	2.9426e-06
1.02663e-05	-3.83599e-07	1.00353e-05	2.64139e-06
1.02982e-05	-8.46098e-07	1.00673e-05	2.51368e-06
1.03303e-05	7.36074e-07	1.00993e-05	3.05636e-06
1.03623e-05	8.20921e-07	1.01313e-05	3.78551e-06
1.03943e-05	-2.81504e-07	1.01633e-05	2.80105e-06
1.04262e-05	-8.22705e-08	1.01953e-05	3.57061e-06
1.04583e-05	1.48384e-06	1.02272e-05	3.10545e-06
1.04903e-05	9.61475e-08	1.02593e-05	2.75834e-06
1.05222e-05	-4.11353e-07	1.02913e-05	3.10347e-06
1.05542e-05	5.29307e-08	1.03233e-05	3.78562e-06
1.05863e-05	1.28263e-07	1.03553e-05	3.65626e-06
1.06183e-05	6.87108e-07	1.03873e-05	3.26423e-06
1.06503e-05	3.05491e-07	1.04193e-05	3.76991e-06
1.06823e-05	2.29961e-07	1.04512e-05	3.18846e-06
1.07143e-05	1.0935e-06	1.04833e-05	2.99278e-06
1.07462e-05	7.34091e-07	1.05153e-05	2.28022e-06
1.07783e-05	-3.89546e-07	1.05473e-05	2.80127e-06
1.08103e-05	-4.40296e-07	1.05793e-05	2.99113e-06
1.08422e-05	-4.6012e-07	1.06112e-05	2.98927e-06
1.08742e-05	5.45959e-07	1.06433e-05	2.33919e-06
1.09063e-05	9.69999e-07	1.06753e-05	2.69816e-06
1.09383e-05	1.38314e-06	1.07073e-05	2.92646e-06
1.09702e-05	1.10718e-06	1.07393e-05	2.23355e-06
1.10022e-05	6.09e-07	1.07713e-05	2.3751e-06
1.10343e-05	-4.06397e-08	1.08033e-05	2.07487e-06
1.10662e-05	1.48107e-06	1.08352e-05	2.61108e-06
1.10983e-05	1.34388e-06	1.08673e-05	3.14465e-06
1.11303e-05	9.05571e-07	1.08993e-05	2.93645e-06
1.11623e-05	1.16884e-06	1.09313e-05	2.58066e-06
1.11942e-05	9.49779e-07	1.09633e-05	2.98345e-06
1.12263e-05	1.74077e-06	1.09952e-05	2.50983e-06
1.12583e-05	2.0409e-06	1.10273e-05	2.7512e-06
1.12902e-05	9.88238e-07	1.10593e-05	1.90609e-06
1.13222e-05	1.48127e-06	1.10913e-05	2.00921e-06
1.13543e-05	1.58614e-06	1.11233e-05	1.90148e-06
1.13863e-05	9.03985e-07	1.11553e-05	1.90587e-06
1.14183e-05	8.26472e-07	1.11873e-05	2.01942e-06
1.14503e-05	8.48477e-08	1.12192e-05	2.12857e-06
1.14823e-05	4.61508e-07	1.12513e-05	3.02748e-06
1.15142e-05	1.40118e-06	1.12833e-05	2.6863e-06
1.15463e-05	1.62678e-06	1.13153e-05	3.06152e-06
1.15783e-05	-3.87167e-07	1.13473e-05	2.08366e-06
1.16103e-05	1.43567e-06	1.13793e-05	2.01063e-06
1.16422e-05	2.26789e-07	1.14113e-05	2.33688e-06
1.16743e-05	8.33807e-07	1.14432e-05	2.86595e-06
1.17063e-05	8.18741e-08	1.14753e-05	2.44647e-06
1.17382e-05	1.34091e-06	1.15073e-05	1.5446e-06
1.17863e-05	-2.2778e-07	1.15393e-05	2.5833e-06
1.18503e-05	2.51371e-07	1.15873e-05	2.7831e-06
1.19142e-05	-1.91899e-07	1.16513e-05	2.50994e-06
1.19783e-05	-1.79508e-07	1.17152e-05	2.96286e-06
1.20442e-05	1.06516e-06	1.17793e-05	3.47562e-06
1.21543e-05	7.36867e-07	1.18453e-05	2.90749e-06
1.22822e-05	1.17682e-06	1.19553e-05	3.37017e-06
1.24102e-05	9.56321e-07	1.20833e-05	3.01359e-06
1.25383e-05	8.91248e-07	1.22112e-05	2.30034e-06
1.26663e-05	9.07553e-07	1.23393e-05	2.27912e-06
1.27943e-05	7.95298e-07	1.24673e-05	2.82793e-06
1.29223e-05	6.09892e-07	1.25952e-05	2.57503e-06
1.30502e-05	1.33348e-06	1.27233e-05	2.49484e-06
1.31782e-05	4.23545e-07	1.28513e-05	2.55499e-06
1.33063e-05	7.63927e-07	1.29792e-05	2.80333e-06
1.34343e-05	2.54543e-07	1.31073e-05	2.82636e-06
1.35623e-05	7.74285e-07	1.32353e-05	2.41976e-06
1.36903e-05	4.58039e-07	1.33632e-05	2.33452e-06
1.38182e-05	8.22309e-07	1.34913e-05	2.18468e-06
1.39462e-05	1.11447e-06	1.36193e-05	2.34624e-06
1.40742e-05	4.09172e-07	1.37473e-05	2.88764e-06
1.42023e-05	9.54735e-07	1.38753e-05	2.46242e-06
1.43303e-05	3.17683e-07	1.40033e-05	2.12497e-06
1.44583e-05	5.50667e-07	1.41313e-05	2.5607e-06
1.45862e-05	-6.62129e-08	1.42593e-05	2.17744e-06
1.47142e-05	9.61971e-08	1.43873e-05	1.78909e-06
1.48422e-05	-1.6915e-07	1.45153e-05	2.00229e-06
1.49703e-05	5.54731e-07	1.46433e-05	1.67505e-06
1.50983e-05	6.68572e-08	1.47713e-05	1.84976e-06
1.52263e-05	-7.94952e-08	1.48993e-05	2.60787e-06
1.53543e-05	4.12344e-07	1.50273e-05	2.81181e-06
1.54822e-05	-3.87068e-08	1.51553e-05	2.4401e-06
1.56103e-05	-5.02197e-07	1.52833e-05	2.61879e-06
1.57383e-05	4.59972e-07	1.54112e-05	1.79134e-06
1.58663e-05	-3.40828e-07	1.55392e-05	2.33271e-06
1.59943e-05	-3.27199e-07	1.56672e-05	2.22114e-06
1.61223e-05	-1.01331e-06	1.57952e-05	2.08023e-06
1.62502e-05	-7.14118e-07	1.59232e-05	1.77256e-06
1.63783e-05	4.92335e-07	1.60513e-05	2.37455e-06
1.65063e-05	5.79859e-07	1.61792e-05	2.02999e-06
1.66343e-05	1.21894e-06	1.63072e-05	2.03188e-06
1.67623e-05	6.42602e-07	1.64352e-05	1.81341e-06
1.68903e-05	4.39701e-07	1.65632e-05	1.82637e-06
1.70183e-05	5.2777e-07	1.66912e-05	1.69213e-06
1.71463e-05	6.60196e-07	1.68193e-05	1.71439e-06
1.72743e-05	4.72461e-07	1.69472e-05	1.82113e-06
1.74023e-05	1.29398e-06	1.70752e-05	2.0704e-06
1.75303e-05	9.71932e-07	1.72032e-05	2.06639e-06
1.76582e-05	1.02343e-07	1.73312e-05	1.44418e-06
1.77863e-05	7.55501e-07	1.74592e-05	1.64697e-06
1.79143e-05	2.78035e-07	1.75873e-05	1.87041e-06
1.80423e-05	9.60236e-07	1.77152e-05	1.9201e-06
1.81703e-05	9.09981e-07	1.78432e-05	2.76998e-06
1.82982e-05	9.70396e-08	1.79712e-05	2.75087e-06
1.84262e-05	6.31897e-08	1.80992e-05	2.40689e-06
1.85543e-05	3.36417e-07	1.82272e-05	2.88981e-06
1.86823e-05	7.89549e-07	1.83552e-05	3.10923e-06
1.88102e-05	1.72709e-06	1.84833e-05	1.96539e-06
1.89382e-05	6.80714e-07	1.86112e-05	2.59131e-06
1.90662e-05	6.03598e-07	1.87392e-05	2.60257e-06
1.91943e-05	5.12308e-07	1.88672e-05	2.33793e-06
1.93223e-05	8.68499e-07	1.89952e-05	2.2677e-06
1.94502e-05	6.30757e-07	1.91232e-05	1.97997e-06
1.95782e-05	1.01971e-06	1.92513e-05	1.70064e-06
1.97062e-05	2.32647e-06	1.93792e-05	1.79939e-06
1.98342e-05	1.54302e-06	1.95072e-05	2.45748e-06
1.99622e-05	1.97216e-06	1.96352e-05	1.85555e-06
2.00903e-05	1.60284e-06	1.97632e-05	2.25507e-06
2.02182e-05	1.33164e-06	1.98912e-05	2.43036e-06
2.03462e-05	1.72947e-06	2.00193e-05	1.90233e-06
2.04742e-05	7.22147e-07	2.01472e-05	2.34191e-06
2.06022e-05	1.44989e-06	2.02752e-05	1.94049e-06
2.07303e-05	1.20725e-06	2.04032e-05	1.78558e-06
2.08583e-05	1.33526e-06	2.05312e-05	1.31463e-06
2.09862e-05	1.15025e-06	2.06592e-05	2.10274e-06
2.11142e-05	1.7029e-06	2.07873e-05	1.69509e-06
2.12422e-05	1.00326e-06	2.09152e-05	1.09481e-06
2.13703e-05	7.66751e-07	2.10432e-05	1.89127e-06
2.14983e-05	1.56839e-06	2.11712e-05	1.7089e-06
2.16263e-05	9.23363e-07	2.12992e-05	1.36898e-06
2.17542e-05	1.00504e-06	2.14272e-05	1.12059e-06
2.18822e-05	9.60434e-07	2.15553e-05	9.74405e-07
2.20102e-05	7.50099e-07	2.16832e-05	5.32582e-07
2.21382e-05	1.59189e-06	2.18112e-05	5.58497e-07
2.22663e-05	1.70791e-06	2.19392e-05	1.01698e-06
2.23943e-05	1.0654e-06	2.20672e-05	1.90725e-06
2.25222e-05	1.59585e-06	2.21952e-05	1.55517e-06
2.26502e-05	1.51561e-06	2.23232e-05	1.58685e-06
2.27782e-05	8.62156e-07	2.24513e-05	1.58616e-06
2.29063e-05	1.29888e-06	2.25792e-05	1.36377e-06
2.30343e-05	9.26535e-07	2.27072e-05	9.08492e-07
2.31623e-05	7.1164e-07	2.28352e-05	1.12457e-06
2.32902e-05	6.06968e-07	2.29632e-05	1.51124e-06
2.34182e-05	1.13072e-06	2.30912e-05	1.34529e-06
2.35463e-05	1.11531e-06	2.32193e-05	4.48275e-07
2.36743e-05	8.65328e-07	2.33472e-05	1.3373e-06
2.38023e-05	3.88208e-07	2.34752e-05	1.27638e-06
2.39303e-05	5.42341e-07	2.36032e-05	9.23563e-07
2.40583e-05	7.16497e-07	2.37312e-05	9.6282e-07
2.41862e-05	1.06892e-06	2.38592e-05	7.7455e-07
2.43142e-05	2.33629e-06	2.39873e-05	-2.61734e-07
2.44423e-05	7.08914e-07	2.41152e-05	7.4372e-07
2.45703e-05	1.45128e-06	2.42432e-05	7.27386e-07
2.46983e-05	1.68422e-06	2.43712e-05	8.35413e-07
2.48263e-05	1.97578e-06	2.44992e-05	1.03873e-06
2.49542e-05	1.67079e-06	2.46272e-05	1.26431e-06
2.50823e-05	2.27424e-06	2.47553e-05	1.04367e-06
2.52103e-05	1.69235e-06	2.48832e-05	1.09605e-06
2.53383e-05	8.37722e-07	2.50112e-05	8.64869e-07
2.54663e-05	1.10381e-06	2.51392e-05	1.18782e-06
2.55942e-05	1.24204e-06	2.52672e-05	1.59412e-06
2.57222e-05	1.11779e-06	2.53952e-05	1.52546e-06
2.58503e-05	6.33533e-07	2.55233e-05	1.40366e-06
2.59782e-05	9.80308e-07	2.56512e-05	1.1671e-06
2.61063e-05	6.18169e-07	2.57792e-05	7.4243e-07
2.62342e-05	1.24015e-06	2.59072e-05	1.36311e-06
2.63623e-05	1.30587e-06	2.60352e-05	1.1428e-06
2.64902e-05	9.2822e-07	2.61632e-05	1.18192e-06
2.66182e-05	1.16363e-06	2.62913e-05	1.37252e-06
2.67463e-05	9.18605e-07	2.64193e-05	9.14916e-07
2.68742e-05	7.95744e-07	2.65472e-05	8.72913e-07
2.70023e-05	1.3254e-06	2.66752e-05	8.43319e-07
2.71302e-05	8.66666e-07	2.68032e-05	1.27498e-06
2.72582e-05	8.57893e-07	2.69312e-05	1.42095e-06
2.73863e-05	5.0299e-07	2.70592e-05	9.21861e-07
2.75142e-05	6.76502e-08	2.71873e-05	5.64427e-07
2.76423e-05	-6.66342e-07	2.73152e-05	7.11958e-07
2.77702e-05	-9.74361e-08	2.74432e-05	1.5692e-07
2.78983e-05	3.0222e-07	2.75712e-05	4.58734e-07
2.80262e-05	3.36863e-07	2.76992e-05	6.07555e-07
2.81542e-05	4.39801e-07	2.78272e-05	1.18719e-06
2.82823e-05	5.81048e-07	2.79553e-05	4.35784e-07
2.84102e-05	6.70753e-07	2.80832e-05	1.02061e-06
2.85383e-05	8.89612e-07	2.82112e-05	6.03053e-07
2.86662e-05	1.00102e-06	2.83392e-05	8.50209e-07
2.87943e-05	3.5411e-07	2.84672e-05	4.08468e-07
2.89223e-05	8.77371e-07	2.85952e-05	4.85775e-07
2.90502e-05	4.51249e-07	2.87233e-05	1.28706e-06
2.91783e-05	8.87828e-07	2.88512e-05	1.22755e-06
2.93062e-05	6.08455e-07	2.89792e-05	8.28137e-07
2.94343e-05	2.89087e-07	2.91072e-05	8.87106e-07
2.95623e-05	3.34633e-07	2.92352e-05	7.32163e-07
2.96902e-05	9.4175e-07	2.93632e-05	1.18379e-06
2.98183e-05	1.65126e-06	2.94913e-05	5.88503e-07
2.99462e-05	1.21101e-06	2.96192e-05	3.58257e-07
3.00743e-05	1.0547e-06	2.97472e-05	9.92469e-07
3.02022e-05	2.16084e-08	2.98752e-05	1.55094e-06
3.03303e-05	1.27737e-06	3.00032e-05	1.52692e-06
3.04583e-05	1.59283e-06	3.01312e-05	1.01465e-06
3.05862e-05	1.35593e-06	3.02593e-05	4.77292e-07
3.07143e-05	9.70891e-08	3.03872e-05	8.16113e-07
3.08422e-05	7.65116e-07	3.05152e-05	5.16659e-07
3.09703e-05	6.31798e-07	3.06433e-05	8.16882e-07
3.10983e-05	-2.90326e-07	3.07713e-05	1.07837e-06
3.12262e-05	5.13249e-07	3.08993e-05	4.57142e-07
3.13543e-05	6.32987e-07	3.10273e-05	6.76324e-07
3.14822e-05	5.50816e-07	3.11553e-05	1.07442e-06
3.16103e-05	1.44053e-06	3.12833e-05	1.10459e-06
3.17382e-05	9.02399e-07	3.14112e-05	6.61911e-07
3.18663e-05	4.64977e-07	3.15393e-05	2.94293e-07
3.19943e-05	-1.12056e-07	3.16673e-05	1.25138e-06
3.21222e-05	3.08961e-07	3.17953e-05	1.13215e-06
3.22503e-05	1.6747e-06	3.19233e-05	1.5485e-06
3.23782e-05	7.5907e-07	3.20512e-05	9.85249e-07
3.25063e-05	1.31355e-06	3.21793e-05	1.10132e-06
3.26343e-05	1.27361e-06	3.23073e-05	5.03235e-07
3.27623e-05	1.31227e-06	3.24353e-05	1.19013e-06
3.28903e-05	9.05273e-07	3.25633e-05	9.18265e-07
3.30182e-05	3.06334e-07	3.26913e-05	9.76519e-07
3.31463e-05	-5.55078e-08	3.28193e-05	1.00032e-06
3.32743e-05	9.0785e-07	3.29472e-05	1.37494e-06
3.34023e-05	1.31762e-06	3.30753e-05	1.43594e-06
3.35303e-05	1.17117e-06	3.32033e-05	1.58116e-06
3.36582e-05	2.79621e-07	3.33313e-05	1.58295e-06
3.37863e-05	8.36235e-07	3.34593e-05	1.23606e-06
3.39142e-05	9.64498e-07	3.35872e-05	1.29612e-06
3.40423e-05	9.38429e-07	3.37153e-05	1.41376e-06
3.41702e-05	3.61197e-07	3.38433e-05	1.21533e-06
3.42983e-05	6.52267e-07	3.39713e-05	1.00433e-06
3.44262e-05	1.0318e-06	3.40993e-05	9.3998e-07
3.45542e-05	5.65833e-07	3.42273e-05	1.05742e-06
3.46823e-05	4.20373e-07	3.43553e-05	1.03881e-06
3.48102e-05	1.36247e-06	3.44832e-05	1.03348e-06
3.49383e-05	1.16834e-06	3.46113e-05	7.17393e-07
3.50663e-05	6.89041e-07	3.47393e-05	4.03005e-07
3.51942e-05	2.07802e-06	3.48673e-05	1.04073e-06
3.53223e-05	1.01624e-06	3.49953e-05	1.50078e-06
3.54502e-05	2.13666e-06	3.51233e-05	8.65693e-07
3.55783e-05	1.02689e-06	3.52513e-05	6.42118e-07
3.57063e-05	1.27846e-06	3.53792e-05	6.55048e-07
3.58343e-05	1.64239e-06	3.55073e-05	9.50247e-07
3.59623e-05	5.87194e-07	3.56353e-05	5.42877e-07
3.60902e-05	6.65152e-07	3.57633e-05	9.76052e-07
3.62183e-05	1.75033e-06	3.58913e-05	1.07288e-06
3.63553e-05	2.13093e-06	3.60192e-05	9.23289e-07
3.65862e-05	1.29467e-06	3.61563e-05	7.54606e-07
3.68423e-05	8.98731e-07	3.63873e-05	4.19738e-07
3.70983e-05	1.42774e-06	3.66432e-05	9.38127e-07
3.73542e-05	1.58175e-06	3.68993e-05	4.35619e-07
3.76102e-05	7.50174e-07	3.71553e-05	4.67203e-07
3.78662e-05	1.05757e-06	3.74113e-05	6.36504e-07
3.81223e-05	1.35846e-06	3.76673e-05	9.1751e-07
3.83783e-05	1.20301e-06	3.79233e-05	7.79862e-07
3.86343e-05	1.23582e-06	3.81792e-05	1.32635e-06
3.88902e-05	8.88125e-07	3.84353e-05	1.02604e-06
3.91462e-05	1.68315e-06	3.86913e-05	5.63672e-07
3.94022e-05	1.38393e-06	3.89473e-05	5.88654e-07
3.96582e-05	1.34279e-06	3.92033e-05	6.22792e-07
3.99143e-05	9.3553e-07	3.94593e-05	5.67022e-07
4.01703e-05	1.23743e-06	3.97152e-05	8.87312e-07
4.04262e-05	1.33152e-06	3.99713e-05	8.76289e-07
4.06822e-05	1.39855e-06	4.02273e-05	1.56906e-07
4.09382e-05	2.91971e-06	4.04833e-05	4.59311e-07
4.11943e-05	1.63869e-06	4.07393e-05	6.84944e-07
4.14503e-05	1.8744e-06	4.09953e-05	8.78486e-07
4.17063e-05	1.45247e-06	4.12512e-05	8.53669e-07
4.19623e-05	1.06639e-06	4.15073e-05	9.18704e-07
4.22182e-05	1.60259e-06	4.17633e-05	3.67138e-07
4.24742e-05	1.11553e-06	4.20193e-05	7.24792e-07
4.27303e-05	1.23624e-06	4.22753e-05	3.31532e-07
4.29863e-05	1.09093e-06	4.25313e-05	3.74647e-07
4.32423e-05	1.12493e-06	4.27872e-05	3.6276e-07
4.34983e-05	1.04927e-06	4.30433e-05	1.00243e-06
4.37542e-05	5.36667e-07	4.32993e-05	1.39149e-06
4.40102e-05	5.74159e-07	4.35553e-05	1.32201e-06
4.42663e-05	1.0688e-06	4.38113e-05	1.35623e-06
4.45223e-05	1.1169e-06	4.40673e-05	1.15198e-06
4.47783e-05	1.31326e-06	4.43233e-05	1.03646e-06
4.50343e-05	1.49361e-06	4.45792e-05	7.91982e-07
4.52902e-05	1.80735e-06	4.48353e-05	1.09905e-06
4.55463e-05	7.55551e-07	4.50913e-05	8.83207e-07
4.58023e-05	7.7369e-07	4.53473e-05	1.16867e-06
4.60583e-05	1.02702e-06	4.56033e-05	2.87786e-07
4.63143e-05	3.91727e-07	4.58593e-05	3.23914e-07
4.65703e-05	6.96475e-07	4.61152e-05	1.56014e-07
4.68262e-05	1.36505e-06	4.63713e-05	-5.47132e-08
4.70823e-05	1.03089e-06	4.66273e-05	4.95672e-07
4.73383e-05	9.96663e-07	4.68833e-05	4.15593e-07
4.75943e-05	2.48521e-07	4.71393e-05	-4.02813e-07
4.78503e-05	6.04788e-07	4.73953e-05	1.93226e-07
4.81063e-05	7.01579e-07	4.76512e-05	-1.42068e-08
4.83622e-05	9.96836e-07	4.79073e-05	3.65423e-07
4.86183e-05	7.79637e-07	4.81633e-05	2.69832e-07
4.88743e-05	1.05061e-06	4.84193e-05	6.61925e-07
4.91303e-05	4.93252e-07	4.86753e-05	6.21391e-07
4.93863e-05	1.14688e-06	4.89313e-05	7.82525e-07
4.96422e-05	9.92004e-07	4.91872e-05	1.07678e-06
4.98983e-05	2.21533e-06	4.94433e-05	1.02032e-06
5.01543e-05	2.18542e-06	4.96993e-05	8.8992e-07
5.04103e-05	2.07148e-06	4.99553e-05	1.23543e-06
5.06663e-05	1.38911e-06	5.02113e-05	1.14773e-06
5.09222e-05	2.18168e-06	5.04673e-05	6.09614e-07
5.11782e-05	1.03884e-06	5.07232e-05	4.45667e-07
5.14342e-05	8.43e-07	5.09793e-05	3.30901e-07
5.16903e-05	1.22871e-06	5.12353e-05	3.37764e-07
5.19463e-05	1.61258e-06	5.14913e-05	-8.00795e-08
5.22022e-05	1.64378e-06	5.17473e-05	7.90527e-07
5.24582e-05	9.91682e-07	5.20033e-05	6.96667e-07
5.27142e-05	2.03513e-06	5.22592e-05	3.14388e-07
5.29703e-05	5.03288e-08	5.25153e-05	-1.33942e-07
5.32262e-05	-1.44221e-08	5.27713e-05	4.53038e-07
5.34822e-05	-1.82383e-07	5.30273e-05	2.3424e-07
5.37382e-05	1.06431e-07	5.32833e-05	2.48817e-07
5.39942e-05	4.84454e-07	5.35393e-05	5.32376e-07
5.42503e-05	4.86313e-07	5.37953e-05	1.53584e-07
5.45063e-05	1.75893e-06	5.40512e-05	3.17627e-08
5.47622e-05	4.88791e-07	5.43073e-05	7.17201e-07
5.50182e-05	6.31327e-07	5.45633e-05	4.62454e-07
5.52742e-05	8.85969e-07	5.48193e-05	7.1263e-07
5.55302e-05	4.08404e-07	5.50753e-05	6.16038e-07
5.57862e-05	1.61416e-06	5.53313e-05	7.8468e-07
5.60423e-05	1.18982e-06	5.55872e-05	7.80521e-07
5.62983e-05	9.27402e-07	5.58433e-05	4.53161e-07
5.65542e-05	1.41349e-06	5.60993e-05	9.89285e-07
5.68103e-05	1.81924e-06	5.63553e-05	1.11101e-06
5.70662e-05	1.20043e-06	5.66113e-05	6.43999e-07
5.73223e-05	7.30424e-07	5.68673e-05	6.25482e-07
5.75783e-05	2.50677e-07	5.71232e-05	8.10884e-07
5.78342e-05	1.12203e-06	5.73793e-05	3.40386e-07
5.80903e-05	1.3838e-06	5.76353e-05	6.36545e-07
5.83462e-05	1.49096e-06	5.78913e-05	5.66898e-07
5.86023e-05	1.89026e-06	5.81473e-05	6.49832e-07
5.88583e-05	2.46076e-06	5.84033e-05	8.14713e-07
5.91143e-05	2.26546e-06	5.86592e-05	5.12349e-07
5.93703e-05	4.00895e-07	5.89153e-05	3.81441e-07
5.96262e-05	1.3871e-06	5.91713e-05	2.08105e-07
5.98822e-05	2.39851e-06	5.94273e-05	1.914e-07
6.01382e-05	1.94548e-06	5.96833e-05	2.90545e-07
6.03943e-05	1.5794e-06	5.99393e-05	4.0096e-07
6.06503e-05	1.13793e-06	6.01952e-05	6.42585e-07
6.09063e-05	1.21148e-06	6.04513e-05	5.06598e-07
6.11622e-05	1.84256e-06	6.07073e-05	2.04207e-07
6.14182e-05	8.74992e-07	6.09633e-05	3.19302e-07
6.16743e-05	1.63096e-06	6.12193e-05	4.66833e-07
6.19303e-05	7.74111e-07	6.14752e-05	1.17594e-07
6.21862e-05	9.54462e-07	6.17313e-05	-2.82941e-07
6.24422e-05	1.81218e-06	6.19872e-05	-1.823e-07
6.26983e-05	1.29061e-06	6.22432e-05	4.44322e-08
6.29542e-05	1.64137e-06	6.24992e-05	3.88483e-07
6.32102e-05	5.71632e-07	6.27552e-05	1.60832e-07
6.34663e-05	1.27264e-06	6.30113e-05	1.02316e-07
6.37223e-05	1.51794e-06	6.32672e-05	-2.05964e-07
6.39782e-05	9.42791e-07	6.35232e-05	8.73682e-08
6.42342e-05	1.45505e-06	6.37792e-05	1.97069e-07
6.44903e-05	1.05366e-06	6.40352e-05	2.88349e-07
6.47462e-05	1.30974e-06	6.42912e-05	5.09755e-07
6.50022e-05	1.60219e-06	6.45472e-05	7.16597e-07
6.52583e-05	1.65959e-06	6.48033e-05	3.19028e-07
6.55143e-05	1.32711e-06	6.50592e-05	-4.92817e-07
6.57702e-05	1.65178e-06	6.53152e-05	-2.27583e-07
6.60262e-05	1.63307e-06	6.55712e-05	1.5832e-07
6.62823e-05	1.6327e-06	6.58272e-05	4.7618e-07
6.65382e-05	9.84917e-07	6.60833e-05	5.8525e-07
6.67942e-05	1.72659e-06	6.63392e-05	1.38183e-07
6.70503e-05	1.60594e-06	6.65952e-05	2.75048e-07
6.73063e-05	2.14684e-06	6.68512e-05	3.3668e-07
6.75622e-05	2.07527e-06	6.71072e-05	6.48707e-08
6.78183e-05	1.03991e-06	6.73632e-05	5.42232e-07
6.80743e-05	8.7628e-07	6.76192e-05	7.97157e-07
6.83302e-05	1.24737e-06	6.78753e-05	3.21773e-07
6.85862e-05	1.23515e-06	6.81312e-05	5.36288e-07
6.88423e-05	1.48382e-06	6.83872e-05	9.72772e-07
6.90982e-05	1.10646e-06	6.86432e-05	5.1854e-07
6.93542e-05	8.7239e-07	6.88992e-05	1.31233e-06
6.96103e-05	1.5032e-06	6.91553e-05	1.4114e-06
6.98663e-05	1.19795e-06	6.94112e-05	1.21323e-06
7.01222e-05	1.64623e-06	6.96672e-05	1.06323e-06
7.03783e-05	8.23721e-07	6.99232e-05	9.52759e-07
7.06343e-05	8.67136e-07	7.01792e-05	1.97975e-07
7.08902e-05	1.51133e-06	7.04352e-05	3.81537e-07
7.11462e-05	7.63976e-07	7.06912e-05	3.97515e-07
7.14023e-05	-7.29854e-07	7.09473e-05	7.45175e-07
7.16583e-05	5.73688e-07	7.12032e-05	7.69512e-07
7.19142e-05	1.52176e-07	7.14592e-05	7.44887e-07
7.21703e-05	-1.01104e-08	7.17152e-05	9.97521e-07
7.24263e-05	1.50243e-07	7.19712e-05	1.07451e-06
7.26822e-05	4.32292e-07	7.22272e-05	6.78026e-07
7.29382e-05	2.6614e-08	7.24832e-05	6.1914e-07
7.31943e-05	4.22875e-07	7.27393e-05	5.12075e-07
7.34503e-05	5.21476e-07	7.29952e-05	5.87364e-07
7.37062e-05	5.70938e-07	7.32512e-05	6.36037e-07
7.39623e-05	4.43765e-07	7.35072e-05	9.2532e-07
7.42183e-05	1.11858e-06	7.37632e-05	1.04956e-06
7.44742e-05	1.39079e-06	7.40193e-05	8.38707e-07
7.47302e-05	1.74354e-07	7.42752e-05	8.12201e-07
7.49863e-05	2.55633e-07	7.45312e-05	4.2306e-07
7.52422e-05	7.00687e-07	7.47872e-05	9.17331e-07
7.54982e-05	9.59815e-07	7.50432e-05	9.00187e-07
7.57543e-05	1.32176e-06	7.52992e-05	6.06581e-07
7.60103e-05	1.42861e-06	7.55552e-05	6.89172e-07
7.62662e-05	1.95303e-06	7.58113e-05	6.58425e-07
7.65223e-05	2.01796e-06	7.60672e-05	5.74077e-07
7.67782e-05	1.37632e-06	7.63232e-05	3.90199e-07
7.70342e-05	9.13649e-07	7.65792e-05	6.61472e-07
7.72903e-05	1.70206e-06	7.68352e-05	5.95627e-07
7.75463e-05	1.13682e-06	7.70913e-05	4.42276e-07
7.78023e-05	3.46751e-07	7.73472e-05	-1.15823e-07
7.80582e-05	5.14687e-08	7.76032e-05	8.76331e-07
7.83143e-05	4.65498e-07	7.78592e-05	5.24058e-07
7.85702e-05	8.11802e-08	7.81152e-05	5.35876e-07
7.88262e-05	9.43212e-07	7.83712e-05	4.53106e-07
7.90823e-05	8.60619e-07	7.86272e-05	2.93304e-07
7.93382e-05	8.55019e-07	7.88833e-05	7.23502e-07
7.95943e-05	9.78821e-08	7.91392e-05	6.80936e-07
7.98502e-05	5.43655e-07	7.93952e-05	9.68256e-07
8.01063e-05	3.39663e-07	7.96512e-05	4.50046e-07
8.03623e-05	7.25864e-07	7.99072e-05	7.66795e-07
8.06182e-05	2.91912e-08	8.01632e-05	5.62807e-07
8.08743e-05	6.4627e-07	8.04192e-05	2.14556e-07
8.11302e-05	1.35759e-06	8.06753e-05	-5.81448e-08
8.13863e-05	1.89842e-07	8.09312e-05	-2.12662e-07
8.16423e-05	9.7721e-07	8.11872e-05	3.64146e-07
8.18982e-05	4.01664e-07	8.14432e-05	8.13272e-07
8.21543e-05	9.98298e-07	8.16992e-05	4.37953e-07
8.24102e-05	1.55769e-06	8.19553e-05	1.08441e-06
8.26663e-05	1.55261e-06	8.22112e-05	5.658e-07
8.29223e-05	8.69689e-07	8.24672e-05	2.35571e-07
8.31782e-05	4.51769e-07	8.27232e-05	-7.14456e-08
8.34343e-05	1.7795e-06	8.29792e-05	-9.13762e-08
8.36902e-05	7.40906e-07	8.32352e-05	3.06358e-07
8.39463e-05	9.92673e-07	8.34912e-05	-1.62932e-07
8.42022e-05	1.14121e-06	8.37473e-05	5.3858e-07
8.44582e-05	1.25388e-06	8.40032e-05	2.04866e-07
8.47143e-05	1.56027e-06	8.42592e-05	1.54476e-07
8.49702e-05	1.39406e-06	8.45152e-05	7.36144e-08
8.52262e-05	6.95657e-07	8.47712e-05	3.44078e-07
8.54822e-05	4.44385e-07	8.50273e-05	2.81912e-07
8.57383e-05	7.87864e-07	8.52832e-05	6.73414e-07
8.59943e-05	8.16684e-07	8.55392e-05	7.36885e-07
8.62502e-05	1.38031e-06	8.57952e-05	1.08976e-06
8.65063e-05	1.12163e-06	8.60512e-05	1.96067e-07
8.67622e-05	9.81646e-07	8.63072e-05	2.07858e-07
8.70182e-05	9.79292e-07	8.65632e-05	-4.13849e-07
8.72742e-05	5.91976e-07	8.68193e-05	-2.22559e-07
8.75303e-05	9.20934e-07	8.70752e-05	-1.23578e-07
8.77862e-05	7.45837e-07	8.73312e-05	-6.58631e-07
8.80422e-05	1.61e-06	8.75872e-05	-3.35993e-07
8.82983e-05	1.25559e-06	8.78432e-05	-3.31121e-07
8.85542e-05	1.69844e-06	8.80992e-05	-3.97762e-07
8.88102e-05	1.68615e-06	8.83552e-05	-1.80639e-07
8.90663e-05	1.57412e-06	8.86113e-05	-5.49918e-07
8.93223e-05	9.66555e-07	8.88672e-05	-2.02971e-07
8.95782e-05	4.23049e-07	8.91232e-05	-1.0686e-07
8.98342e-05	8.21714e-07	8.93792e-05	7.3834e-08
9.00903e-05	9.68438e-07	8.96352e-05	3.69115e-07
9.03462e-05	1.13182e-06	8.98913e-05	5.19281e-07
9.06022e-05	9.06537e-07	9.01472e-05	4.94862e-07
9.08583e-05	1.16145e-06	9.04032e-05	4.6476e-07
9.11142e-05	1.67359e-06	9.06592e-05	-1.21409e-07
9.13702e-05	1.30649e-06	9.09152e-05	6.82679e-07
9.16262e-05	1.6236e-06	9.11712e-05	-2.21625e-07
9.18823e-05	1.42207e-06	9.14272e-05	1.24306e-07
9.21382e-05	1.68801e-06	9.16833e-05	4.90703e-07
9.23942e-05	1.74691e-06	9.19392e-05	5.16275e-07
9.26503e-05	1.05876e-06	9.21952e-05	-1.53598e-07
9.29062e-05	7.61622e-07	9.24512e-05	-3.16118e-08
9.31622e-05	1.24628e-06	9.27072e-05	6.97024e-08
9.34183e-05	1.42078e-06	9.29633e-05	-8.44994e-08
9.36743e-05	1.34584e-06	9.32192e-05	4.0129e-07
9.39302e-05	9.10651e-07	9.34752e-05	-7.33673e-08
9.41862e-05	1.32976e-06	9.37312e-05	-2.19086e-07
9.44423e-05	1.36626e-06	9.39872e-05	3.35389e-07
9.46982e-05	7.58277e-07	9.42432e-05	1.79142e-07
9.49543e-05	1.54057e-06	9.44992e-05	-3.36021e-08
9.52103e-05	9.2428e-07	9.47553e-05	1.74503e-07
9.54662e-05	8.36458e-07	9.50112e-05	3.22048e-07
9.57222e-05	3.66674e-07	9.52672e-05	2.43945e-07
9.59783e-05	1.01981e-06	9.55232e-05	1.63247e-07
9.62342e-05	9.09783e-07
9.64902e-05	5.7909e-07
9.67463e-05	1.14539e-06
9.70022e-05	1.14121e-06
9.72583e-05	1.32956e-06
9.75142e-05	1.3924e-06
9.77703e-05	6.27734e-07
9.80262e-05	3.5188e-09
9.82823e-05	5.41672e-07
9.85382e-05	9.01011e-07

## Sheet: Figure S6b
Time (s)	Pristine BiVO4	Time (s)	P-BiVO4
-1.08e-06	1.27807e-07	-4.0325e-06	-4.50182e-08
-1.0465e-06	6.45242e-07	-3.906e-06	-3.38131e-07
-1.013e-06	4.50607e-07	-3.7795e-06	-3.50576e-07
-9.795e-07	5.91064e-07	-3.653e-06	-8.67567e-08
-9.46e-07	9.03601e-07	-3.5265e-06	-2.1952e-07
-9.125e-07	1.20409e-07	-3.4e-06	-5.22697e-07
-8.79e-07	1.98692e-07	-3.2735e-06	-1.54059e-07
-8.455e-07	9.2186e-07	-3.147e-06	-3.48464e-07
-8.12e-07	8.62908e-07	-3.0205e-06	-6.5865e-08
-7.785e-07	5.12542e-07	-2.894e-06	-2.44815e-07
-7.45e-07	8.93458e-07	-2.7675e-06	-2.2244e-07
-7.115e-07	4.78532e-08	-2.641e-06	-5.00547e-07
-6.78e-07	3.44758e-07	-2.5145e-06	-3.94921e-07
-6.445e-07	2.49767e-07	-2.388e-06	-2.09771e-07
-6.11e-07	5.80205e-07	-2.2615e-06	-4.23764e-07
-5.775e-07	6.6887e-07	-2.135e-06	-4.40658e-07
-5.44e-07	7.45483e-07	-2.0085e-06	-5.12049e-07
-5.105e-07	1.2128e-06	-1.882e-06	-5.60527e-07
-4.77e-07	4.3581e-07	-1.7555e-06	-4.03816e-07
-4.435e-07	4.54426e-07	-1.629e-06	-4.68289e-07
-4.1e-07	1.40982e-06	-1.5025e-06	-5.1115e-07
-3.765e-07	7.86415e-07	-1.376e-06	-6.41173e-07
-3.43e-07	8.87969e-07	-1.2495e-06	-5.42375e-07
-3.095e-07	1.00169e-06	-1.123e-06	-7.49046e-07
-2.76e-07	1.38762e-06	-9.965e-07	-4.51665e-07
-2.425e-07	9.85226e-07	-8.7e-07	-3.58169e-07
-2.09e-07	2.8879e-07	-7.435e-07	-1.85824e-07
-1.755e-07	1.0122e-06	-6.17e-07	-3.52778e-07
-1.42e-07	7.6398e-07	-4.905e-07	-1.9427e-07
-9.6e-08	4.7173e-07	-3.64e-07	-2.2909e-07
-9.55e-08	3.91775e-07	-2.95e-07	-8.07048e-07
-9.5e-08	3.43803e-07	-2.945e-07	-2.15971e-07
-9.45e-08	5.35693e-07	-2.94e-07	1.36403e-07
-9.4e-08	9.83436e-07	-2.935e-07	-7.95682e-08
-9.35e-08	1.31924e-06	-2.93e-07	-2.04604e-07
-9.3e-08	1.10337e-06	-2.925e-07	-1.47769e-07
-9.25e-08	9.03482e-07	-2.92e-07	0
-9.2e-08	1.19931e-06	-2.915e-07	2.84172e-07
-9.15e-08	1.64706e-06	-2.91e-07	3.6374e-07
-9.1e-08	1.93489e-06	-2.905e-07	-1.02302e-07
-9.05e-08	2.19074e-06	-2.9e-07	-5.00143e-07
-9e-08	1.80696e-06	-2.895e-07	-3.18273e-07
-8.95e-08	7.99542e-07	-2.89e-07	0
-8.9e-08	-3.11821e-07	-2.885e-07	1.93237e-07
-8.85e-08	-6.71615e-07	-2.88e-07	5.00143e-07
-8.8e-08	-2.39862e-07	-2.875e-07	5.68344e-07
-8.75e-08	5.59679e-07	-2.87e-07	4.09208e-07
-8.7e-08	1.46316e-06	-2.865e-07	2.50071e-07
-8.65e-08	1.99885e-06	-2.86e-07	3.06906e-07
-8.6e-08	1.85494e-06	-2.855e-07	1.36403e-07
-8.55e-08	1.28726e-06	-2.85e-07	-4.77409e-07
-8.5e-08	5.27697e-07	-2.845e-07	-8.97983e-07
-8.45e-08	4.47743e-07	-2.84e-07	-7.95682e-07
-8.4e-08	8.23528e-07	-2.835e-07	-6.82013e-07
-8.35e-08	1.27927e-06	-2.83e-07	-6.36545e-07
-8.3e-08	1.46316e-06	-2.825e-07	-4.31941e-07
-8.25e-08	1.47915e-06	-2.82e-07	-2.72805e-07
-8.2e-08	1.38321e-06	-2.815e-07	-2.15971e-07
-8.15e-08	1.2153e-06	-2.81e-07	2.27338e-08
-8.1e-08	9.5945e-07	-2.805e-07	1.02302e-07
-8.05e-08	7.91546e-07	-2.8e-07	-2.27338e-08
-8e-08	3.99771e-07	-2.795e-07	-3.41006e-08
-7.95e-08	-3.03826e-07	-2.79e-07	5.68344e-08
-7.9e-08	-7.51569e-07	-2.785e-07	-1.25036e-07
-7.85e-08	-6.95601e-07	-2.78e-07	-3.18273e-07
-7.8e-08	-7.83551e-07	-2.775e-07	-4.20575e-07
-7.75e-08	-8.39519e-07	-2.77e-07	-3.18273e-07
-7.7e-08	1.59908e-08	-2.765e-07	7.95682e-08
-7.65e-08	1.23129e-06	-2.76e-07	2.38704e-07
-7.6e-08	2.02284e-06	-2.755e-07	-3.41006e-08
-7.55e-08	2.68646e-06	-2.75e-07	-3.29639e-07
-7.5e-08	2.82238e-06	-2.745e-07	-5.4561e-07
-7.45e-08	2.31867e-06	-2.74e-07	-4.20575e-07
-7.4e-08	1.88692e-06	-2.735e-07	-1.13669e-07
-7.35e-08	1.34323e-06	-2.73e-07	3.41006e-07
-7.3e-08	5.99656e-07	-2.725e-07	7.16113e-07
-7.25e-08	2.87835e-07	-2.72e-07	7.61581e-07
-7.2e-08	3.67789e-07	-2.715e-07	4.66042e-07
-7.15e-08	5.03711e-07	-2.71e-07	7.95682e-08
-7.1e-08	9.91432e-07	-2.705e-07	-3.29639e-07
-7.05e-08	1.43118e-06	-2.7e-07	-2.15971e-07
-7e-08	1.2153e-06	-2.695e-07	2.95539e-07
-6.95e-08	5.51684e-07	-2.69e-07	6.82013e-07
-6.9e-08	1.43918e-07	-2.685e-07	8.07048e-07
-6.85e-08	3.19817e-07	-2.68e-07	8.63883e-07
-6.8e-08	3.59794e-07	-2.675e-07	7.95682e-07
-6.75e-08	2.47858e-07	-2.67e-07	1.09122e-06
-6.7e-08	1.51913e-07	-2.665e-07	1.6482e-06
-6.65e-08	4.95716e-07	-2.66e-07	1.6482e-06
-6.6e-08	4.39748e-07	-2.655e-07	1.05712e-06
-6.55e-08	2.55853e-07	-2.65e-07	5.00143e-07
-6.5e-08	3.75785e-07	-2.645e-07	2.61438e-07
-6.45e-08	7.59565e-07	-2.64e-07	1.13669e-07
-6.4e-08	1.12735e-06	-2.635e-07	-1.47769e-07
-6.35e-08	1.5751e-06	-2.63e-07	-2.84172e-07
-6.3e-08	1.45517e-06	-2.625e-07	-5.00143e-07
-6.25e-08	9.11477e-07	-2.62e-07	-5.91078e-07
-6.2e-08	5.11707e-07	-2.615e-07	-6.13811e-07
-6.15e-08	7.83551e-07	-2.61e-07	-3.86474e-07
-6.1e-08	1.07938e-06	-2.605e-07	-4.88776e-07
-6.05e-08	8.23528e-07	-2.6e-07	-1.02302e-06
-6e-08	8.63505e-07	-2.595e-07	-1.62546e-06
-5.95e-08	1.13535e-06	-2.59e-07	-1.7505e-06
-5.9e-08	6.15647e-07	-2.585e-07	-1.48906e-06
-5.85e-08	-1.43918e-07	-2.58e-07	-8.07048e-07
-5.8e-08	-2.15876e-07	-2.575e-07	-2.50071e-07
-5.75e-08	3.51798e-07	-2.57e-07	-2.15971e-07
-5.7e-08	4.8772e-07	-2.565e-07	-5.4561e-07
-5.65e-08	-1.9189e-07	-2.56e-07	-7.16113e-07
-5.6e-08	-8.15532e-07	-2.555e-07	-5.68344e-07
-5.55e-08	-8.63505e-07	-2.55e-07	-1.25036e-07
-5.5e-08	-8.39519e-07	-2.545e-07	1.25036e-07
-5.45e-08	-6.87606e-07	-2.54e-07	-3.86474e-07
-5.4e-08	-1.67904e-07	-2.535e-07	-7.61581e-07
-5.35e-08	2.63849e-07	-2.53e-07	-4.77409e-07
-5.3e-08	3.19817e-07	-2.525e-07	5.68344e-08
-5.25e-08	3.59794e-07	-2.52e-07	3.75107e-07
-5.2e-08	3.75785e-07	-2.515e-07	7.95682e-08
-5.15e-08	2.23872e-07	-2.51e-07	-3.06906e-07
-5.1e-08	2.87835e-07	-2.505e-07	-5.22876e-07
-5.05e-08	9.67445e-07	-2.5e-07	-4.31941e-07
-5e-08	1.751e-06	-2.495e-07	-2.61438e-07
-4.95e-08	1.83895e-06	-2.49e-07	-1.8187e-07
-4.9e-08	1.11136e-06	-2.485e-07	-1.36403e-07
-4.85e-08	9.19473e-07	-2.48e-07	-2.15971e-07
-4.8e-08	1.47915e-06	-2.475e-07	-3.75107e-07
-4.75e-08	1.62307e-06	-2.47e-07	-3.18273e-07
-4.7e-08	1.26328e-06	-2.465e-07	-3.52373e-07
-4.65e-08	5.7567e-07	-2.46e-07	-4.31941e-07
-4.6e-08	5.59679e-08	-2.455e-07	-4.31941e-07
-4.55e-08	2.7984e-07	-2.45e-07	-2.72805e-07
-4.5e-08	6.07652e-07	-2.445e-07	-1.02302e-07
-4.45e-08	2.15876e-07	-2.44e-07	-1.70503e-07
-4.4e-08	-4.31753e-07	-2.435e-07	-4.31941e-07
-4.35e-08	-6.15647e-07	-2.43e-07	-5.1151e-07
-4.3e-08	-1.35922e-07	-2.425e-07	-4.77409e-07
-4.25e-08	3.19817e-07	-2.42e-07	-2.38704e-07
-4.2e-08	2.39862e-07	-2.415e-07	-3.41006e-08
-4.15e-08	3.19817e-07	-2.41e-07	-2.27338e-07
-4.1e-08	8.47514e-07	-2.405e-07	-2.61438e-07
-4.05e-08	1.02341e-06	-2.4e-07	5.68344e-08
-4e-08	3.19817e-07	-2.395e-07	6.82013e-08
-3.95e-08	-5.11707e-07	-2.39e-07	-9.0935e-08
-3.9e-08	-7.91546e-07	-2.385e-07	-2.72805e-07
-3.85e-08	3.19817e-08	-2.38e-07	-3.18273e-07
-3.8e-08	1.32724e-06	-2.375e-07	-2.72805e-07
-3.75e-08	1.31924e-06	-2.37e-07	-2.61438e-07
-3.7e-08	4.23757e-07	-2.365e-07	-4.77409e-07
-3.65e-08	-4.7173e-07	-2.36e-07	-5.34243e-07
-3.6e-08	-1.54312e-06	-2.355e-07	-5.68344e-07
-3.55e-08	-2.21473e-06	-2.35e-07	-2.50071e-07
-3.5e-08	-1.67904e-06	-2.345e-07	1.02302e-07
-3.45e-08	-9.19473e-07	-2.34e-07	1.47769e-07
-3.4e-08	-9.67445e-07	-2.335e-07	-1.02302e-07
-3.35e-08	-8.31523e-07	-2.33e-07	-3.6374e-07
-3.3e-08	-4.23757e-07	-2.325e-07	-7.16113e-07
-3.25e-08	7.99542e-09	-2.32e-07	-9.0935e-07
-3.2e-08	5.03711e-07	-2.315e-07	-8.7525e-07
-3.15e-08	8.79496e-07	-2.31e-07	-7.50214e-07
-3.1e-08	7.19588e-07	-2.305e-07	-5.1151e-07
-3.05e-08	4.95716e-07	-2.3e-07	-2.15971e-07
-3e-08	6.07652e-07	-2.295e-07	-4.09208e-07
-2.95e-08	1.53512e-06	-2.29e-07	-7.2748e-07
-2.9e-08	2.6145e-06	-2.285e-07	-7.50214e-07
-2.85e-08	2.7984e-06	-2.28e-07	-4.88776e-07
-2.8e-08	1.89491e-06	-2.275e-07	-3.6374e-07
-2.75e-08	1.07139e-06	-2.27e-07	-4.31941e-07
-2.7e-08	6.39633e-07	-2.265e-07	-2.72805e-07
-2.65e-08	4.39748e-07	-2.26e-07	2.27338e-07
-2.6e-08	7.83551e-07	-2.255e-07	5.91078e-07
-2.55e-08	1.54312e-06	-2.25e-07	6.25178e-07
-2.5e-08	1.29526e-06	-2.245e-07	2.72805e-07
-2.45e-08	6.23642e-07	-2.24e-07	2.38704e-07
-2.4e-08	6.6362e-07	-2.235e-07	4.43308e-07
-2.35e-08	1.10337e-06	-2.23e-07	4.77409e-07
-2.3e-08	1.29526e-06	-2.225e-07	3.18273e-07
-2.25e-08	1.41519e-06	-2.22e-07	3.41006e-08
-2.2e-08	1.83095e-06	-2.215e-07	-1.70503e-07
-2.15e-08	2.07081e-06	-2.21e-07	-2.15971e-07
-2.1e-08	1.55111e-06	-2.205e-07	-4.77409e-07
-2.05e-08	8.47514e-07	-2.2e-07	-8.97983e-07
-2e-08	-1.59908e-08	-2.195e-07	-1.14805e-06
-1.95e-08	-7.99542e-07	-2.19e-07	-9.0935e-07
-1.9e-08	-1.01542e-06	-2.185e-07	-6.02445e-07
-1.85e-08	-1.00742e-06	-2.18e-07	-3.6374e-07
-1.8e-08	-1.08738e-06	-2.175e-07	-1.36403e-07
-1.75e-08	-4.15762e-07	-2.17e-07	-1.25036e-07
-1.7e-08	1.67904e-07	-2.165e-07	-1.13669e-07
-1.65e-08	4.23757e-07	-2.16e-07	-7.95682e-08
-1.6e-08	9.43459e-07	-2.155e-07	2.50071e-07
-1.55e-08	1.13535e-06	-2.15e-07	7.2748e-07
-1.5e-08	6.71615e-07	-2.145e-07	8.97983e-07
-1.45e-08	1.43918e-07	-2.14e-07	7.61581e-07
-1.4e-08	5.11707e-07	-2.135e-07	3.75107e-07
-1.35e-08	1.31924e-06	-2.13e-07	-2.84172e-07
-1.3e-08	1.87892e-06	-2.125e-07	-5.4561e-07
-1.25e-08	2.14277e-06	-2.12e-07	-4.31941e-07
-1.2e-08	2.13478e-06	-2.115e-07	-1.47769e-07
-1.15e-08	1.59109e-06	-2.11e-07	5.22876e-07
-1.1e-08	9.27468e-07	-2.105e-07	1.07985e-06
-1.05e-08	6.07652e-07	-2.1e-07	1.04575e-06
-1e-08	1.59908e-07	-2.095e-07	6.59279e-07
-9.5e-09	2.7984e-07	-2.09e-07	2.95539e-07
-9e-09	9.51455e-07	-2.085e-07	-2.04604e-07
-8.5e-09	7.99542e-07	-2.08e-07	-7.2748e-07
-8e-09	1.51913e-07	-2.075e-07	-8.52516e-07
-7.5e-09	1.35922e-07	-2.07e-07	-5.56977e-07
-7e-09	-7.99542e-09	-2.065e-07	-2.84172e-07
-6.5e-09	-5.83665e-07	-2.06e-07	7.95682e-08
-6e-09	-1.02341e-06	-2.055e-07	1.13669e-07
-5.5e-09	-1.2153e-06	-2.05e-07	-1.13669e-07
-5e-09	-8.07537e-07	-2.045e-07	-2.72805e-07
-4.5e-09	2.55853e-07	-2.04e-07	-1.13669e-08
-4e-09	9.5945e-07	-2.035e-07	4.66042e-07
-3.5e-09	6.7961e-07	-2.03e-07	3.86474e-07
-3e-09	-7.99542e-08	-2.025e-07	-2.27338e-08
-2.5e-09	-1.11936e-07	-2.02e-07	-2.72805e-07
-2e-09	5.59679e-08	-2.015e-07	-2.38704e-07
-1.5e-09	2.39863e-08	-2.01e-07	-4.54675e-08
-1e-09	-2.71844e-07	-2.005e-07	1.13669e-08
-5e-10	-3.8378e-07	-2e-07	-5.68344e-08
0	1.07139e-06	-1.995e-07	-1.47769e-07
5e-10	3.08623e-06	-1.99e-07	-5.68344e-08
1e-09	4.14962e-06	-1.985e-07	1.93237e-07
1.5e-09	5.00513e-06	-1.98e-07	4.66042e-07
2e-09	6.00456e-06	-1.975e-07	6.02445e-07
2.5e-09	6.86806e-06	-1.97e-07	6.82013e-07
3e-09	7.13991e-06	-1.965e-07	4.54675e-07
3.5e-09	6.94002e-06	-1.96e-07	-5.68344e-08
4e-09	7.54767e-06	-1.955e-07	-3.86474e-07
4.5e-09	8.73899e-06	-1.95e-07	-4.20575e-07
5e-09	9.93031e-06	-1.945e-07	-2.38704e-07
5.5e-09	1.0418e-05	-1.94e-07	-2.38704e-07
6e-09	1.0466e-05	-1.935e-07	-3.18273e-07
6.5e-09	1.0418e-05	-1.93e-07	-1.93237e-07
7e-09	9.85035e-06	-1.925e-07	-1.25036e-07
7.5e-09	9.08279e-06	-1.92e-07	-5.68344e-08
8e-09	9.49855e-06	-1.915e-07	4.20575e-07
8.5e-09	1.13535e-05	-1.91e-07	8.86617e-07
9e-09	1.25528e-05	-1.905e-07	7.16113e-07
9.5e-09	1.2161e-05	-1.9e-07	3.18273e-07
1e-08	1.16493e-05	-1.895e-07	9.0935e-08
1.05e-08	1.19132e-05	-1.89e-07	1.59136e-07
1.1e-08	1.25368e-05	-1.885e-07	1.47769e-07
1.15e-08	1.30165e-05	-1.88e-07	1.25036e-07
1.2e-08	1.29046e-05	-1.875e-07	4.43308e-07
1.25e-08	1.23049e-05	-1.87e-07	8.18415e-07
1.3e-08	1.21211e-05	-1.865e-07	1.02302e-06
1.35e-08	1.2177e-05	-1.86e-07	1.13669e-06
1.4e-08	1.16813e-05	-1.855e-07	9.54818e-07
1.45e-08	1.09297e-05	-1.85e-07	6.36545e-07
1.5e-08	1.07698e-05	-1.845e-07	4.88776e-07
1.55e-08	1.12336e-05	-1.84e-07	3.06906e-07
1.6e-08	1.14734e-05	-1.835e-07	-1.59136e-07
1.65e-08	1.10896e-05	-1.83e-07	-5.4561e-07
1.7e-08	1.10657e-05	-1.825e-07	-5.91078e-07
1.75e-08	1.10577e-05	-1.82e-07	-3.41006e-07
1.8e-08	1.09697e-05	-1.815e-07	-3.18273e-07
1.85e-08	1.11376e-05	-1.81e-07	-3.75107e-07
1.9e-08	1.14574e-05	-1.805e-07	-4.88776e-07
1.95e-08	1.14974e-05	-1.8e-07	-5.56977e-07
2e-08	1.15854e-05	-1.795e-07	-5.22876e-07
2.05e-08	1.16573e-05	-1.79e-07	-3.18273e-07
2.1e-08	1.12016e-05	-1.785e-07	1.13669e-08
2.15e-08	1.07858e-05	-1.78e-07	4.09208e-07
2.2e-08	1.08658e-05	-1.775e-07	5.79711e-07
2.25e-08	1.11296e-05	-1.77e-07	4.20575e-07
2.3e-08	1.12016e-05	-1.765e-07	-5.68344e-08
2.35e-08	1.12336e-05	-1.76e-07	-4.54675e-07
2.4e-08	1.0538e-05	-1.755e-07	-5.22876e-07
2.45e-08	9.30667e-06	-1.75e-07	-6.9338e-07
2.5e-08	8.85892e-06	-1.745e-07	-7.84315e-07
2.55e-08	9.15475e-06	-1.74e-07	-3.86474e-07
2.6e-08	9.20272e-06	-1.735e-07	-1.93237e-07
2.65e-08	9.49056e-06	-1.73e-07	-2.95539e-07
2.7e-08	1.01942e-05	-1.725e-07	-4.43308e-07
2.75e-08	1.08178e-05	-1.72e-07	-4.31941e-07
2.8e-08	1.08338e-05	-1.715e-07	-4.20575e-07
2.85e-08	1.045e-05	-1.71e-07	-3.6374e-07
2.9e-08	1.02261e-05	-1.705e-07	-1.8187e-07
2.95e-08	1.01062e-05	-1.7e-07	2.61438e-07
3e-08	9.9463e-06	-1.695e-07	2.84172e-07
3.05e-08	9.81837e-06	-1.69e-07	-1.13669e-08
3.1e-08	9.6025e-06	-1.685e-07	9.0935e-08
3.15e-08	9.43459e-06	-1.68e-07	3.97841e-07
3.2e-08	8.86692e-06	-1.675e-07	6.9338e-07
3.25e-08	8.75498e-06	-1.67e-07	9.20717e-07
3.3e-08	9.46657e-06	-1.665e-07	9.54818e-07
3.35e-08	1.00902e-05	-1.66e-07	8.18415e-07
3.4e-08	1.00902e-05	-1.655e-07	5.4561e-07
3.45e-08	9.21872e-06	-1.65e-07	3.97841e-07
3.5e-08	8.15532e-06	-1.645e-07	4.20575e-07
3.55e-08	7.69159e-06	-1.64e-07	7.04747e-07
3.6e-08	7.61963e-06	-1.635e-07	9.43451e-07
3.65e-08	7.64362e-06	-1.63e-07	1.03439e-06
3.7e-08	7.34779e-06	-1.625e-07	7.72948e-07
3.75e-08	6.94802e-06	-1.62e-07	4.66042e-07
3.8e-08	7.31581e-06	-1.615e-07	2.50071e-07
3.85e-08	8.42717e-06	-1.61e-07	2.38704e-07
3.9e-08	9.0748e-06	-1.605e-07	3.75107e-07
3.95e-08	8.93888e-06	-1.6e-07	3.75107e-07
4e-08	8.68302e-06	-1.595e-07	7.95682e-08
4.05e-08	8.65104e-06	-1.59e-07	-2.61438e-07
4.1e-08	8.16332e-06	-1.585e-07	-3.75107e-07
4.15e-08	7.54767e-06	-1.58e-07	-1.93237e-07
4.2e-08	6.98799e-06	-1.575e-07	4.54675e-08
4.25e-08	6.02854e-06	-1.57e-07	2.15971e-07
4.3e-08	5.26098e-06	-1.565e-07	4.43308e-07
4.35e-08	5.229e-06	-1.56e-07	7.38847e-07
4.4e-08	5.73271e-06	-1.555e-07	7.2748e-07
4.45e-08	6.34836e-06	-1.55e-07	5.79711e-07
4.5e-08	6.87606e-06	-1.545e-07	3.29639e-07
4.55e-08	7.08394e-06	-1.54e-07	-9.0935e-08
4.6e-08	7.01998e-06	-1.535e-07	-6.02445e-07
4.65e-08	7.31581e-06	-1.53e-07	-9.43451e-07
4.7e-08	7.81152e-06	-1.525e-07	-9.88918e-07
4.75e-08	8.31523e-06	-1.52e-07	-7.16113e-07
4.8e-08	8.52311e-06	-1.515e-07	-3.86474e-07
4.85e-08	8.51512e-06	-1.51e-07	-1.13669e-08
4.9e-08	8.16332e-06	-1.505e-07	1.70503e-07
4.95e-08	7.01998e-06	-1.5e-07	1.59136e-07
5e-08	5.42889e-06	-1.495e-07	7.95682e-08
5.05e-08	4.24557e-06	-1.49e-07	-4.54675e-08
5.1e-08	3.8378e-06	-1.485e-07	-2.50071e-07
5.15e-08	4.14163e-06	-1.48e-07	-2.27338e-08
5.2e-08	4.72529e-06	-1.475e-07	4.77409e-07
5.25e-08	5.0531e-06	-1.47e-07	6.9338e-07
5.3e-08	5.51684e-06	-1.465e-07	6.02445e-07
5.35e-08	6.13249e-06	-1.46e-07	4.77409e-07
5.4e-08	6.50027e-06	-1.455e-07	4.54675e-07
5.525e-08	6.20844e-06	-1.45e-07	5.68344e-07
5.725e-08	5.54482e-06	-1.4375e-07	5.39927e-07
5.925e-08	4.46744e-06	-1.4175e-07	4.43308e-07
6.125e-08	4.76727e-06	-1.3975e-07	3.69424e-07
6.325e-08	3.47801e-06	-1.3775e-07	5.56977e-07
6.525e-08	2.83637e-06	-1.3575e-07	1.36403e-07
6.725e-08	4.58537e-06	-1.3375e-07	6.25178e-07
6.925e-08	6.59622e-06	-1.3175e-07	-1.42086e-07
7.125e-08	6.27041e-06	-1.2975e-07	-5.68344e-08
7.325e-08	2.95031e-06	-1.2775e-07	-3.01222e-07
7.525e-08	1.52513e-06	-1.2575e-07	-6.42229e-07
7.725e-08	5.46687e-06	-1.2375e-07	-5.39927e-08
7.925e-08	5.12306e-06	-1.2175e-07	2.07446e-07
8.125e-08	5.33494e-06	-1.1975e-07	2.52913e-07
8.325e-08	5.65676e-06	-1.1775e-07	8.52516e-08
8.525e-08	4.75128e-06	-1.1575e-07	-4.77409e-07
8.725e-08	5.42489e-06	-1.1375e-07	-7.36005e-07
8.925e-08	4.52141e-06	-1.1175e-07	-9.29242e-07
9.125e-08	6.64619e-06	-1.0975e-07	-6.25178e-08
9.325e-08	6.71415e-06	-1.0775e-07	1.20205e-06
9.525e-08	5.13705e-06	-1.0575e-07	-5.37085e-07
9.725e-08	4.16361e-06	-1.0375e-07	-1.39244e-07
9.925e-08	4.47344e-06	-1.0175e-07	3.66582e-07
1.0125e-07	5.72872e-06	-9.975e-08	4.37625e-07
1.0325e-07	6.38234e-06	-9.775e-08	5.51294e-07
1.0525e-07	5.17503e-06	-9.575e-08	9.46293e-07
1.0725e-07	4.39548e-06	-9.375e-08	3.52373e-07
1.0925e-07	3.63991e-06	-9.175e-08	6.87696e-07
1.1125e-07	2.64448e-06	-8.975e-08	9.80393e-07
1.1325e-07	5.50484e-06	-8.775e-08	9.83235e-07
1.1525e-07	4.74728e-06	-8.575e-08	1.28446e-06
1.1725e-07	3.79582e-06	-8.375e-08	7.18955e-07
1.1925e-07	3.97772e-06	-8.175e-08	-4.26258e-07
1.2125e-07	4.82324e-06	-7.975e-08	-2.89855e-07
1.2325e-07	5.68474e-06	-7.775e-08	-6.36545e-07
1.2525e-07	5.48286e-06	-7.575e-08	1.10827e-07
1.2725e-07	5.32095e-06	-7.375e-08	3.06906e-07
1.2925e-07	5.63077e-06	-7.175e-08	7.04747e-07
1.3125e-07	5.0551e-06	-6.975e-08	4.09208e-07
1.3325e-07	4.22957e-06	-6.775e-08	3.49532e-07
1.3525e-07	6.29639e-06	-6.575e-08	-3.89316e-07
1.3725e-07	4.8932e-06	-6.375e-08	-5.39927e-08
1.3925e-07	5.48486e-06	-6.175e-08	-5.82553e-07
1.4125e-07	5.59679e-06	-5.975e-08	-3.49532e-07
1.4325e-07	4.65533e-06	-5.775e-08	-5.51294e-07
1.4525e-07	4.72729e-06	-5.575e-08	-2.07446e-07
1.4725e-07	3.25014e-06	-5.375e-08	-7.2748e-07
1.4925e-07	2.7824e-06	-5.175e-08	2.55755e-08
1.5125e-07	4.71929e-06	-4.975e-08	1.02302e-07
1.5325e-07	4.39748e-06	-4.775e-08	1.02302e-07
1.5525e-07	2.40062e-06	-4.575e-08	2.04604e-07
1.5725e-07	3.30411e-06	-4.375e-08	-3.23956e-07
1.5925e-07	3.33209e-06	-4.175e-08	2.4723e-07
1.6125e-07	3.8458e-06	-3.975e-08	1.10827e-07
1.6325e-07	3.89377e-06	-3.775e-08	3.26798e-07
1.6525e-07	3.3181e-06	-3.575e-08	7.24639e-07
1.6725e-07	2.49857e-06	-3.375e-08	3.43848e-07
1.6925e-07	3.76584e-06	-3.175e-08	-3.92157e-07
1.7125e-07	4.8752e-06	-2.975e-08	8.52516e-09
1.7325e-07	6.02854e-06	-2.775e-08	4.17733e-07
1.7525e-07	4.81524e-06	-2.575e-08	4.91617e-07
1.7725e-07	2.87035e-06	-2.375e-08	2.98381e-07
1.7925e-07	3.90976e-06	-2.175e-08	-1.9892e-07
1.8125e-07	4.09365e-06	-1.975e-08	2.04604e-07
1.8325e-07	4.65133e-06	-1.775e-08	7.41689e-07
1.8525e-07	3.70987e-06	-1.575e-08	4.291e-07
1.8725e-07	3.59594e-06	-1.375e-08	-9.37768e-08
1.8925e-07	4.68332e-06	-1.175e-08	3.97841e-07
1.9125e-07	4.17561e-06	-9.75e-09	3.89316e-07
1.9325e-07	3.80582e-06	-7.75e-09	8.24099e-08
1.9525e-07	2.75442e-06	-5.75e-09	-8.52516e-08
1.9725e-07	2.29668e-06	-3.75e-09	2.50071e-07
1.9925e-07	2.2707e-06	-1.75e-09	1.70503e-07
2.0125e-07	2.95231e-06	2.5e-10	2.41546e-07
2.0325e-07	4.14363e-06	2.25e-09	5.2515e-06
2.0525e-07	3.06224e-06	4.25e-09	1.81359e-05
2.0725e-07	3.19417e-06	6.25e-09	2.72606e-05
2.0925e-07	3.08223e-06	8.25e-09	3.15488e-05
2.1125e-07	3.25613e-06	1.025e-08	3.30464e-05
2.1325e-07	2.39063e-06	1.225e-08	3.40751e-05
2.1525e-07	2.43061e-06	1.425e-08	3.46349e-05
2.1725e-07	1.12136e-06	1.625e-08	3.34385e-05
2.1925e-07	3.15619e-06	1.825e-08	3.2657e-05
2.2125e-07	4.04368e-06	2.025e-08	3.20518e-05
2.2325e-07	4.56738e-06	2.225e-08	3.18187e-05
2.2525e-07	4.26555e-06	2.425e-08	3.1239e-05
2.2725e-07	4.57937e-06	2.625e-08	2.9767e-05
2.2925e-07	4.59936e-06	2.825e-08	2.84655e-05
2.3125e-07	3.55596e-06	3.025e-08	2.87951e-05
2.3325e-07	2.74443e-06	3.225e-08	2.7147e-05
2.3525e-07	3.59194e-06	3.425e-08	2.57801e-05
2.3725e-07	4.0097e-06	3.625e-08	2.51322e-05
2.3925e-07	3.51599e-06	3.825e-08	2.40608e-05
2.4125e-07	2.85037e-06	4.025e-08	2.26485e-05
2.4325e-07	3.82381e-06	4.225e-08	2.18528e-05
2.4525e-07	3.93774e-06	4.425e-08	2.2424e-05
2.4725e-07	1.89291e-06	4.625e-08	2.1759e-05
2.4925e-07	2.87835e-06	4.825e-08	2.09207e-05
2.5125e-07	3.37806e-06	5.025e-08	2.10714e-05
2.5325e-07	3.03626e-06	5.225e-08	2.13157e-05
2.5525e-07	4.62935e-06	5.425e-08	1.98835e-05
2.5725e-07	2.30868e-06	5.625e-08	1.98068e-05
2.5925e-07	2.67846e-06	5.825e-08	1.96249e-05
2.6125e-07	3.33809e-06	6.025e-08	1.85991e-05
2.6325e-07	1.741e-06	6.225e-08	1.86417e-05
2.6525e-07	2.89434e-06	6.425e-08	1.8312e-05
2.6725e-07	2.83637e-06	6.625e-08	1.85763e-05
2.6925e-07	2.00285e-06	6.825e-08	1.81614e-05
2.7125e-07	1.41119e-06	7.025e-08	1.75448e-05
2.7325e-07	1.49914e-06	7.225e-08	1.72009e-05
2.7525e-07	1.11136e-06	7.425e-08	1.7522e-05
2.7725e-07	3.46801e-06	7.625e-08	1.74993e-05
2.7925e-07	3.91775e-06	7.825e-08	1.70134e-05
2.8125e-07	5.14105e-06	8.025e-08	1.68741e-05
2.8325e-07	5.13705e-06	8.225e-08	1.65956e-05
2.8525e-07	4.10165e-06	8.425e-08	1.62319e-05
2.8725e-07	3.53198e-06	8.625e-08	1.61296e-05
2.8925e-07	3.81981e-06	8.825e-08	1.60642e-05
2.9125e-07	4.40747e-06	9.025e-08	1.57715e-05
2.9325e-07	3.40605e-06	9.225e-08	1.55243e-05
2.9525e-07	4.05567e-06	9.425e-08	1.53737e-05
2.9725e-07	3.62192e-06	9.625e-08	1.54533e-05
2.9925e-07	3.79782e-06	9.825e-08	1.52146e-05
3.0125e-07	3.24814e-06	1.0025e-07	1.46121e-05
3.0325e-07	5.30496e-06	1.0225e-07	1.45638e-05
3.0525e-07	4.66133e-06	1.0425e-07	1.43933e-05
3.0725e-07	3.50599e-06	1.0625e-07	1.45468e-05
3.0925e-07	3.42404e-06	1.0825e-07	1.48054e-05
3.1125e-07	2.98429e-06	1.1025e-07	1.48792e-05
3.1325e-07	3.16619e-06	1.1225e-07	1.48935e-05
3.1525e-07	3.36807e-06	1.1425e-07	1.40864e-05
3.1725e-07	3.02227e-06	1.1625e-07	1.5081e-05
3.1925e-07	2.94631e-06	1.1825e-07	1.43024e-05
3.2125e-07	2.85836e-06	1.2025e-07	1.41035e-05
3.2325e-07	2.63049e-06	1.2225e-07	1.43166e-05
3.2525e-07	3.91376e-06	1.2425e-07	1.34669e-05
3.2725e-07	2.63849e-06	1.2625e-07	1.31089e-05
3.2925e-07	4.11564e-06	1.2825e-07	1.37227e-05
3.3125e-07	4.96515e-06	1.3025e-07	1.36289e-05
3.3325e-07	3.39605e-06	1.3225e-07	1.23103e-05
3.3525e-07	1.15734e-06	1.3425e-07	1.2927e-05
3.3725e-07	1.88092e-06	1.3625e-07	1.41461e-05
3.3925e-07	3.42004e-06	1.3825e-07	1.43052e-05
3.4125e-07	2.97829e-06	1.4025e-07	1.32595e-05
3.4325e-07	2.9583e-06	1.4225e-07	1.31316e-05
3.4525e-07	3.482e-06	1.4425e-07	1.24439e-05
3.4725e-07	1.49314e-06	1.4625e-07	1.24695e-05
3.4925e-07	7.17589e-07	1.4825e-07	1.29639e-05
3.5125e-07	2.07881e-06	1.5025e-07	1.26229e-05
3.5325e-07	2.92033e-06	1.5225e-07	1.38846e-05
3.5625e-07	4.79225e-06	1.5425e-07	1.3035e-05
3.6025e-07	3.58894e-06	1.5725e-07	1.34328e-05
3.6425e-07	2.58552e-06	1.6125e-07	1.27551e-05
3.6825e-07	3.01027e-06	1.6525e-07	1.20986e-05
3.7225e-07	2.38064e-06	1.6925e-07	1.31643e-05
3.7625e-07	3.19417e-06	1.7325e-07	1.21412e-05
3.8025e-07	3.85079e-06	1.7725e-07	1.21114e-05
3.8425e-07	4.57238e-06	1.8125e-07	1.20105e-05
3.8825e-07	3.55096e-06	1.8525e-07	1.14052e-05
3.9225e-07	3.55596e-06	1.8925e-07	1.16596e-05
3.9625e-07	4.17561e-06	1.9325e-07	1.18429e-05
4.0025e-07	3.3231e-06	1.9725e-07	1.24354e-05
4.0425e-07	2.72844e-06	2.0125e-07	1.21626e-05
4.0825e-07	1.5751e-06	2.0525e-07	1.21384e-05
4.1225e-07	2.83837e-06	2.0925e-07	1.1428e-05
4.1625e-07	1.73301e-06	2.1325e-07	1.09222e-05
4.2025e-07	2.22472e-06	2.1725e-07	1.05172e-05
4.2425e-07	2.85636e-06	2.2125e-07	1.05726e-05
4.2825e-07	1.78398e-06	2.2525e-07	1.02913e-05
4.3225e-07	2.68646e-06	2.2925e-07	1.14948e-05
4.3625e-07	3.50699e-06	2.3325e-07	1.07886e-05
4.4025e-07	3.09922e-06	2.3725e-07	1.02615e-05
4.4425e-07	3.53897e-06	2.4125e-07	1.03979e-05
4.4825e-07	3.19117e-06	2.4525e-07	1.05002e-05
4.5225e-07	2.52555e-06	2.4925e-07	1.0422e-05
4.5625e-07	3.38306e-06	2.5325e-07	1.04732e-05
4.6025e-07	2.74942e-06	2.5725e-07	1.03495e-05
4.6425e-07	3.23515e-06	2.6125e-07	1.00384e-05
4.6825e-07	3.74785e-06	2.6525e-07	9.94034e-06
4.7225e-07	3.06824e-06	2.6925e-07	9.9446e-06
4.7625e-07	2.19374e-06	2.7325e-07	1.105e-05
4.8025e-07	2.62649e-06	2.7725e-07	1.09193e-05
4.8425e-07	3.37007e-06	2.8125e-07	1.00256e-05
4.8825e-07	3.11521e-06	2.8525e-07	1.01279e-05
4.9225e-07	2.55654e-06	2.8925e-07	9.86503e-06
4.9625e-07	2.47058e-06	2.9325e-07	9.15318e-06
5.0025e-07	2.10479e-06	2.9725e-07	9.3592e-06
5.0425e-07	4.76727e-06	3.0125e-07	9.39899e-06
5.0825e-07	4.5354e-06	3.0525e-07	1.02572e-05
5.1225e-07	3.28012e-06	3.0925e-07	9.98154e-06
5.1625e-07	2.56453e-06	3.1325e-07	9.10061e-06
5.2025e-07	4.44046e-06	3.1725e-07	9.61496e-06
5.2425e-07	3.32409e-06	3.2125e-07	9.44872e-06
5.2825e-07	4.33352e-06	3.2525e-07	9.8153e-06
5.3225e-07	3.493e-06	3.2925e-07	9.50129e-06
5.3625e-07	2.86936e-06	3.3325e-07	9.61354e-06
5.4025e-07	5.00413e-06	3.3725e-07	1.01151e-05
5.4425e-07	3.67889e-06	3.4125e-07	9.79257e-06
5.4825e-07	4.72329e-06	3.4525e-07	1.10102e-05
5.5225e-07	3.55296e-06	3.4925e-07	9.53255e-06
5.5625e-07	2.56653e-06	3.5325e-07	8.65872e-06
5.6025e-07	4.39548e-06	3.5725e-07	8.93437e-06
5.6425e-07	3.36007e-06	3.6125e-07	9.33221e-06
5.6825e-07	3.42104e-06	3.6525e-07	9.2157e-06
5.7225e-07	3.77584e-06	3.6925e-07	8.77665e-06
5.7625e-07	4.64734e-06	3.7325e-07	8.79228e-06
5.8025e-07	3.485e-06	3.7725e-07	1.02345e-05
5.8425e-07	1.68004e-06	3.8125e-07	9.43167e-06
5.8825e-07	3.56895e-06	3.8525e-07	8.65446e-06
5.9225e-07	2.92033e-06	3.8925e-07	9.21854e-06
5.9625e-07	3.36707e-06	3.9325e-07	9.80393e-06
6.0025e-07	4.08066e-06	3.9725e-07	9.27253e-06
6.0425e-07	3.33009e-06	4.0125e-07	8.89316e-06
6.0825e-07	2.9623e-06	4.0525e-07	9.03383e-06
6.1225e-07	3.62792e-06	4.0925e-07	8.32624e-06
6.1625e-07	3.58395e-06	4.1325e-07	8.47827e-06
6.2025e-07	2.92033e-06	4.1725e-07	8.64309e-06
6.2425e-07	3.00028e-06	4.2125e-07	8.83775e-06
6.2825e-07	2.63349e-06	4.2525e-07	9.06651e-06
6.3225e-07	2.85736e-06	4.2925e-07	8.92584e-06
6.3625e-07	3.04725e-06	4.3325e-07	7.98097e-06
6.4025e-07	2.20474e-06	4.3725e-07	8.43138e-06
6.4425e-07	2.41062e-06	4.4125e-07	9.16739e-06
6.4825e-07	3.29311e-06	4.4525e-07	8.56779e-06
6.5225e-07	3.59394e-06	4.4925e-07	7.75932e-06
6.5625e-07	2.63449e-06	4.5325e-07	7.67407e-06
6.6025e-07	4.03569e-06	4.5725e-07	7.82184e-06
6.6425e-07	3.55296e-06	4.6125e-07	7.67407e-06
6.6825e-07	4.26655e-06	4.6525e-07	7.92698e-06
6.7225e-07	1.98486e-06	4.6925e-07	8.04065e-06
6.7625e-07	2.92732e-06	4.7325e-07	8.80507e-06
6.8025e-07	1.80097e-06	4.7725e-07	8.28503e-06
6.8425e-07	3.00928e-06	4.8125e-07	8.2282e-06
6.8825e-07	4.25256e-06	4.8525e-07	8.66156e-06
6.9225e-07	2.30968e-06	4.8925e-07	8.4598e-06
6.9625e-07	1.78398e-06	4.9325e-07	7.94261e-06
7.0025e-07	3.1362e-06	4.9725e-07	8.32624e-06
7.0425e-07	1.63806e-06	5.0125e-07	7.89998e-06
7.0825e-07	3.91376e-06	5.0525e-07	7.98665e-06
7.1225e-07	2.48857e-06	5.0925e-07	8.52942e-06
7.1625e-07	3.95174e-06	5.1325e-07	8.60757e-06
7.2025e-07	3.56795e-06	5.1725e-07	7.55045e-06
7.2425e-07	3.22115e-06	5.2125e-07	8.08469e-06
7.2825e-07	1.86893e-06	5.2525e-07	7.82184e-06
7.3225e-07	3.36307e-06	5.2925e-07	8.49674e-06
7.3625e-07	3.98372e-06	5.3325e-07	8.63457e-06
7.4025e-07	3.01027e-06	5.3725e-07	8.21825e-06
7.4425e-07	3.23115e-06	5.4125e-07	7.70959e-06
7.4825e-07	4.70031e-06	5.4525e-07	7.77068e-06
7.5225e-07	2.21973e-06	5.4925e-07	8.42996e-06
7.5625e-07	3.15219e-06	5.5325e-07	7.98239e-06
7.6025e-07	3.52798e-06	5.5725e-07	8.34471e-06
7.6425e-07	3.26913e-06	5.6125e-07	8.24951e-06
7.6825e-07	2.6135e-06	5.6525e-07	8.42286e-06
7.7225e-07	3.22815e-06	5.6925e-07	8.33192e-06
7.7625e-07	2.70845e-06	5.7325e-07	7.91987e-06
7.8025e-07	2.68846e-06	5.7725e-07	8.24099e-06
7.8425e-07	2.60351e-06	5.8125e-07	8.27509e-06
7.8825e-07	2.15277e-06	5.8525e-07	7.55471e-06
7.9225e-07	2.11579e-06	5.8925e-07	7.63712e-06
7.9625e-07	1.47715e-06	5.9325e-07	8.04917e-06
8.0025e-07	9.70444e-07	5.9725e-07	7.72948e-06
8.0425e-07	1.95488e-06	6.0125e-07	7.22365e-06
8.0825e-07	3.26513e-06	6.0525e-07	7.78915e-06
8.1225e-07	4.83723e-07	6.0925e-07	7.71385e-06
8.1625e-07	2.47858e-07	6.1325e-07	7.42257e-06
8.2025e-07	8.80495e-07	6.1725e-07	8.00512e-06
8.2425e-07	1.71801e-06	6.2125e-07	8.03638e-06
8.2825e-07	1.71502e-06	6.2525e-07	7.35579e-06
8.3225e-07	3.06125e-06	6.2925e-07	7.53766e-06
8.3625e-07	2.64349e-06	6.3325e-07	6.94232e-06
8.4025e-07	2.54654e-06	6.3725e-07	7.22507e-06
8.4425e-07	2.0998e-06	6.4125e-07	7.31317e-06
8.4825e-07	2.01285e-06	6.4525e-07	6.86275e-06
8.5225e-07	4.20859e-06	6.4925e-07	6.14664e-06
8.5625e-07	2.91233e-06	6.5325e-07	6.8727e-06
8.6025e-07	4.07267e-06	6.5725e-07	7.92556e-06
8.6425e-07	2.71145e-06	6.6125e-07	7.50925e-06
8.6825e-07	2.7934e-06	6.6525e-07	8.25946e-06
8.7225e-07	1.96387e-06	6.6925e-07	8.25804e-06
8.7625e-07	2.0988e-08	6.7325e-07	8.65872e-06
8.8025e-07	8.70501e-07	6.7725e-07	7.84315e-06
8.8425e-07	1.01942e-06	6.8125e-07	7.52487e-06
8.8825e-07	2.91033e-06	6.8525e-07	7.39416e-06
8.9225e-07	2.41062e-06	6.8925e-07	7.30464e-06
8.9625e-07	1.73501e-06	6.9325e-07	6.96506e-06
9.0025e-07	9.18473e-07	6.9725e-07	7.9284e-06
9.0425e-07	1.45417e-06	7.0125e-07	7.68543e-06
9.0825e-07	1.37621e-06	7.0525e-07	7.5334e-06
9.1225e-07	3.78183e-06	7.0925e-07	7.62434e-06
9.1625e-07	4.25156e-06	7.1325e-07	7.33306e-06
9.2025e-07	2.65348e-06	7.1725e-07	7.49788e-06
9.2425e-07	8.75498e-07	7.2125e-07	7.00484e-06
9.2825e-07	3.08423e-06	7.2525e-07	7.37568e-06
9.3225e-07	3.34009e-06	7.2925e-07	6.51748e-06
9.3625e-07	4.84422e-06	7.3325e-07	7.24781e-06
9.4025e-07	2.76741e-06	7.3725e-07	7.95539e-06
9.4425e-07	2.06881e-06	7.4125e-07	6.4507e-06
9.4825e-07	3.16619e-06	7.4525e-07	7.40126e-06
9.5225e-07	3.6629e-06	7.4925e-07	6.72635e-06
9.5825e-07	3.21915e-06	7.5325e-07	6.91248e-06
9.6625e-07	3.01477e-06	7.5925e-07	7.86943e-06
9.7425e-07	2.73943e-06	7.6725e-07	7.69254e-06
9.8225e-07	1.58409e-06	7.7525e-07	7.13201e-06
9.9025e-07	2.08181e-06	7.8325e-07	7.9696e-06
9.9825e-07	3.00778e-06	7.9125e-07	7.64352e-06
1.00625e-06	3.39905e-06	7.9925e-07	7.09862e-06
1.01425e-06	1.77648e-06	8.0725e-07	7.62362e-06
1.02225e-06	1.78648e-06	8.1525e-07	7.40055e-06
1.03025e-06	1.2273e-06	8.2325e-07	7.83675e-06
1.03825e-06	2.35515e-06	8.3125e-07	8.20262e-06
1.04625e-06	2.95331e-06	8.3925e-07	7.27551e-06
1.05425e-06	1.05739e-06	8.4725e-07	7.25988e-06
1.06225e-06	1.90191e-06	8.5525e-07	6.98708e-06
1.07025e-06	1.9154e-06	8.6325e-07	6.08767e-06
1.07825e-06	2.71744e-06	8.7125e-07	6.19992e-06
1.08625e-06	2.609e-06	8.7925e-07	6.1097e-06
1.09425e-06	1.76899e-06	8.8725e-07	7.0361e-06
1.10225e-06	1.83295e-06	8.9525e-07	6.1509e-06
1.11025e-06	1.59609e-06	9.0325e-07	6.19211e-06
1.11825e-06	1.59109e-06	9.1125e-07	6.50967e-06
1.12625e-06	1.65305e-06	9.1925e-07	6.71356e-06
1.13425e-06	2.31567e-06	9.2725e-07	6.28162e-06
1.14225e-06	2.75892e-06	9.3525e-07	7.06452e-06
1.15025e-06	3.19267e-06	9.4325e-07	6.6823e-06
1.15825e-06	2.15926e-06	9.5125e-07	7.03468e-06
1.16625e-06	1.97137e-06	9.5925e-07	6.84784e-06
1.17425e-06	1.5676e-06	9.6725e-07	6.76756e-06
1.18225e-06	2.28369e-06	9.7525e-07	7.49575e-06
1.19025e-06	1.70652e-06	9.8325e-07	7.08157e-06
1.19825e-06	2.13278e-06	9.9125e-07	6.71001e-06
1.20625e-06	2.616e-06	9.9925e-07	7.06096e-06
1.21425e-06	2.88485e-06	1.00725e-06	6.71854e-06
1.22225e-06	2.57053e-06	1.01525e-06	7.5064e-06
1.23025e-06	2.75492e-06	1.02325e-06	6.42371e-06
1.23825e-06	1.28127e-06	1.03125e-06	6.2866e-06
1.24625e-06	2.19074e-06	1.03925e-06	6.2731e-06
1.25525e-06	2.49332e-06	1.04725e-06	6.6887e-06
1.27025e-06	1.89766e-06	1.05625e-06	6.56402e-06
1.28625e-06	1.59983e-06	1.07125e-06	6.17577e-06
1.30225e-06	2.9643e-06	1.08725e-06	6.78994e-06
1.31825e-06	3.09722e-06	1.10325e-06	7.23502e-06
1.33425e-06	2.72294e-06	1.11925e-06	6.28233e-06
1.35025e-06	2.17051e-06	1.13525e-06	6.09016e-06
1.36625e-06	2.4451e-06	1.15125e-06	6.45639e-06
1.38225e-06	2.39413e-06	1.16725e-06	6.04292e-06
1.39825e-06	1.77873e-06	1.18325e-06	6.1953e-06
1.41425e-06	2.45209e-06	1.19925e-06	6.77324e-06
1.43025e-06	1.52488e-06	1.21525e-06	6.764e-06
1.44625e-06	2.58127e-06	1.23125e-06	6.53915e-06
1.46225e-06	1.9159e-06	1.24725e-06	6.5864e-06
1.47825e-06	2.47958e-06	1.26325e-06	6.20276e-06
1.49425e-06	2.1018e-06	1.27925e-06	6.18536e-06
1.51025e-06	1.40245e-06	1.29525e-06	6.04185e-06
1.52625e-06	1.10637e-06	1.31125e-06	5.76265e-06
1.54225e-06	9.74941e-07	1.32725e-06	5.53603e-06
1.55825e-06	2.06757e-06	1.34325e-06	6.44076e-06
1.57425e-06	1.6563e-06	1.35925e-06	5.68095e-06
1.59025e-06	2.14927e-06	1.37525e-06	6.86133e-06
1.60625e-06	2.8786e-06	1.39125e-06	6.11396e-06
1.62225e-06	1.8317e-06	1.40725e-06	6.06814e-06
1.63825e-06	1.73251e-06	1.42325e-06	5.39607e-06
1.65425e-06	1.47116e-06	1.43925e-06	5.58753e-06
1.67025e-06	1.2253e-06	1.45525e-06	6.00313e-06
1.68625e-06	1.93789e-06	1.47125e-06	5.18898e-06
1.70225e-06	2.34041e-06	1.48725e-06	5.49518e-06
1.71825e-06	2.34366e-06	1.50325e-06	5.01528e-06
1.73425e-06	3.01127e-06	1.51925e-06	5.67634e-06
1.75025e-06	1.52837e-06	1.53525e-06	5.62376e-06
1.76625e-06	1.41969e-06	1.55125e-06	5.88627e-06
1.78225e-06	2.93157e-06	1.56725e-06	5.36126e-06
1.79825e-06	2.11779e-06	1.58325e-06	5.29554e-06
1.81425e-06	2.07831e-06	1.59925e-06	5.33355e-06
1.83025e-06	1.23629e-06	1.61525e-06	5.49233e-06
1.84625e-06	1.34648e-06	1.63125e-06	5.34741e-06
1.86225e-06	5.64926e-07	1.64725e-06	4.70518e-06
1.87825e-06	1.76174e-06	1.66325e-06	5.55023e-06
1.89425e-06	1.66205e-06	1.67925e-06	5.2721e-06
1.91025e-06	7.93295e-07	1.69525e-06	4.95418e-06
1.92625e-06	1.81746e-06	1.71125e-06	5.83654e-06
1.94225e-06	1.02516e-06	1.72725e-06	5.64685e-06
1.95825e-06	6.85107e-07	1.74325e-06	5.4966e-06
1.97425e-06	7.16589e-07	1.75925e-06	5.72926e-06
1.99025e-06	1.98087e-06	1.77525e-06	5.58931e-06
2.00625e-06	1.40769e-06	1.79125e-06	4.93784e-06
2.02225e-06	1.63381e-06	1.80725e-06	4.91191e-06
2.03825e-06	1.61632e-06	1.82325e-06	4.44338e-06
2.05425e-06	6.49628e-07	1.83925e-06	4.7201e-06
2.07025e-06	1.84694e-06	1.85525e-06	4.83199e-06
2.08625e-06	1.25578e-06	1.87125e-06	4.50732e-06
2.10225e-06	2.56453e-06	1.88725e-06	4.52082e-06
2.11825e-06	1.2243e-06	1.90325e-06	4.5059e-06
2.13425e-06	1.18007e-06	1.91925e-06	4.51798e-06
2.15025e-06	8.78746e-07	1.93525e-06	4.74105e-06
2.16625e-06	1.30075e-06	1.95125e-06	4.36985e-06
2.18225e-06	1.8297e-06	1.96725e-06	4.30911e-06
2.19825e-06	3.47051e-07	1.98325e-06	4.74141e-06
2.21425e-06	8.78746e-07	1.99925e-06	5.26145e-06
2.23025e-06	1.9139e-06	2.01525e-06	4.68919e-06
2.24625e-06	9.40211e-07	2.03125e-06	5.25931e-06
2.26225e-06	9.58451e-07	2.04725e-06	4.55386e-06
2.27825e-06	1.22505e-06	2.06325e-06	4.78084e-06
2.29425e-06	1.80297e-06	2.07925e-06	5.0437e-06
2.31025e-06	2.10879e-06	2.09525e-06	5.26784e-06
2.32625e-06	1.78873e-06	2.11125e-06	5.19324e-06
2.34225e-06	1.71677e-06	2.12725e-06	4.67569e-06
2.35825e-06	1.79122e-06	2.14325e-06	4.78581e-06
2.37425e-06	7.54817e-07	2.15925e-06	5.08206e-06
2.39025e-06	8.85243e-07	2.17525e-06	5.08561e-06
2.40625e-06	1.00293e-06	2.19125e-06	5.30514e-06
2.42225e-06	6.64869e-07	2.20725e-06	5.15808e-06
2.43825e-06	1.24629e-06	2.22325e-06	5.38826e-06
2.45425e-06	1.36946e-06	2.23925e-06	5.15275e-06
2.47025e-06	9.84186e-07	2.25525e-06	5.14955e-06
2.48625e-06	1.73576e-06	2.27125e-06	5.21633e-06
2.50225e-06	1.70552e-06	2.28725e-06	5.47457e-06
2.51825e-06	1.77323e-06	2.30325e-06	4.31941e-06
2.53425e-06	2.71494e-06	2.31925e-06	4.46861e-06
2.55025e-06	2.1028e-06	2.33525e-06	4.48139e-06
2.56625e-06	1.66655e-06	2.35125e-06	4.5091e-06
2.58225e-06	2.15402e-06	2.36725e-06	4.94388e-06
2.59825e-06	1.69353e-06	2.38325e-06	4.62561e-06
2.61425e-06	1.95513e-06	2.39925e-06	4.61353e-06
2.63025e-06	2.06182e-06	2.41525e-06	5.19928e-06
2.64625e-06	9.2522e-07	2.43125e-06	4.8938e-06
2.66225e-06	9.88683e-07	2.44725e-06	4.0832e-06
2.67825e-06	1.34248e-06	2.46325e-06	4.22173e-06
2.69425e-06	6.4638e-07	2.47925e-06	4.82489e-06
2.71025e-06	2.16626e-06	2.49525e-06	4.8938e-06
2.72625e-06	1.96587e-06	2.51125e-06	4.90197e-06
2.74225e-06	1.14434e-06	2.52725e-06	5.09201e-06
2.75825e-06	2.16251e-06	2.54325e-06	4.48281e-06
2.77425e-06	1.63681e-06	2.55925e-06	4.23416e-06
2.79025e-06	2.07231e-06	2.57525e-06	4.8565e-06
2.80625e-06	1.34298e-06	2.59125e-06	4.3901e-06
2.82225e-06	1.15159e-06	2.60725e-06	4.37341e-06
2.83825e-06	1.37096e-06	2.62325e-06	4.291e-06
2.85425e-06	8.68752e-07	2.63925e-06	4.49915e-06
2.87025e-06	1.55186e-06	2.65525e-06	4.69381e-06
2.88625e-06	8.13534e-07	2.67125e-06	4.3965e-06
2.90225e-06	4.60986e-07	2.68725e-06	5.15985e-06
2.91825e-06	1.17533e-06	2.70325e-06	4.38833e-06
2.93425e-06	1.44067e-06	2.71925e-06	4.51372e-06
2.95025e-06	1.10062e-06	2.73525e-06	5.09556e-06
2.96625e-06	7.42824e-07	2.75125e-06	5.24049e-06
2.98225e-06	1.31924e-06	2.76725e-06	4.99645e-06
2.99825e-06	1.62732e-06	2.78325e-06	4.82062e-06
3.01425e-06	9.96179e-07	2.79925e-06	4.47216e-06
3.03025e-06	1.70153e-06	2.81525e-06	4.64408e-06
3.04625e-06	1.13685e-06	2.83125e-06	4.59968e-06
3.06225e-06	1.2148e-06	2.84725e-06	4.34179e-06
3.07825e-06	8.70251e-07	2.86325e-06	4.56735e-06
3.09425e-06	1.32349e-06	2.87925e-06	4.48743e-06
3.11025e-06	1.01292e-06	2.89525e-06	4.26897e-06
3.12625e-06	1.06114e-06	2.91125e-06	4.72507e-06
3.14225e-06	1.49165e-06	2.92725e-06	5.22059e-06
3.15825e-06	1.54337e-06	2.94325e-06	4.65793e-06
3.17425e-06	1.0514e-06	2.95925e-06	4.56416e-06
3.19025e-06	2.09955e-06	2.97525e-06	4.53432e-06
3.20625e-06	1.59933e-06	2.99125e-06	4.0086e-06
3.22225e-06	6.39883e-07	3.00725e-06	4.43131e-06
3.23825e-06	1.04765e-06	3.02325e-06	4.48104e-06
3.25425e-06	2.01385e-07	3.03925e-06	4.46683e-06
3.27025e-06	5.08209e-07	3.05525e-06	4.17236e-06
3.28625e-06	1.22954e-06	3.07125e-06	4.55172e-06
3.30225e-06	1.54212e-06	3.08725e-06	5.42307e-06
3.31825e-06	1.30825e-06	3.10325e-06	4.92754e-06
3.33425e-06	5.7567e-07	3.11925e-06	4.96022e-06
3.35025e-06	5.31195e-07	3.13525e-06	4.60607e-06
3.36625e-06	5.03961e-07	3.15125e-06	4.81281e-06
3.38225e-06	4.67232e-07	3.16725e-06	4.80819e-06
3.39825e-06	7.79803e-07	3.18325e-06	4.98331e-06
3.41425e-06	1.17408e-06	3.19925e-06	4.5432e-06
3.43025e-06	1.87043e-06	3.21525e-06	4.45901e-06
3.44625e-06	1.03391e-06	3.23125e-06	4.13648e-06
3.46225e-06	9.19473e-07	3.24725e-06	3.91909e-06
3.47825e-06	9.87434e-07	3.26325e-06	3.92619e-06
3.49425e-06	4.65733e-07	3.27925e-06	3.96065e-06
3.51025e-06	5.0646e-07	3.29525e-06	4.87106e-06
3.52625e-06	7.10593e-07	3.31125e-06	4.07645e-06
3.54225e-06	3.37806e-07	3.32725e-06	3.8587e-06
3.55825e-06	4.87221e-08	3.34325e-06	4.0491e-06
3.57425e-06	1.71327e-06	3.35925e-06	4.3425e-06
3.59025e-06	1.70927e-06	3.37525e-06	4.59293e-06
3.60625e-06	9.16724e-07	3.39125e-06	4.08e-06
3.62225e-06	1.06339e-06	3.40725e-06	4.05194e-06
3.63825e-06	7.06595e-07	3.42325e-06	4.08e-06
3.65425e-06	1.23454e-06	3.43925e-06	4.08071e-06
3.67025e-06	9.14476e-07	3.45525e-06	4.03808e-06
3.68625e-06	6.32637e-07	3.47125e-06	4.55315e-06
3.70225e-06	1.35122e-06	3.48725e-06	3.93401e-06
3.71825e-06	5.51684e-07	3.50325e-06	3.54824e-06
3.73425e-06	1.20431e-07	3.51925e-06	4.03062e-06
3.75025e-06	5.34194e-07	3.53525e-06	4.33931e-06
3.76625e-06	3.35058e-07	3.55125e-06	4.36879e-06
3.78225e-06	5.31945e-07	3.56725e-06	4.39152e-06
3.79825e-06	9.04731e-07	3.58325e-06	4.82275e-06
3.81425e-06	1.37296e-06	3.59925e-06	4.68067e-06
3.83025e-06	6.24392e-07	3.61525e-06	4.22955e-06
3.84625e-06	1.01892e-06	3.63125e-06	4.33682e-06
3.86225e-06	1.24304e-06	3.64725e-06	4.17875e-06
3.87825e-06	1.43318e-06	3.66325e-06	4.52579e-06
3.89425e-06	9.51704e-07	3.67925e-06	4.23558e-06
3.91025e-06	6.51626e-07	3.69525e-06	3.49567e-06
3.92625e-06	7.35079e-07	3.71125e-06	4.54e-06
3.94225e-06	-1.92889e-07	3.72725e-06	4.3457e-06
3.96275e-06	4.22508e-07	3.74325e-06	4.01393e-06
3.99425e-06	2.04383e-07	3.76375e-06	3.94875e-06
4.02625e-06	4.59112e-07	3.79525e-06	3.99724e-06
4.05825e-06	6.24267e-07	3.82725e-06	4.17999e-06
4.09025e-06	8.29774e-07	3.85925e-06	4.34481e-06
4.12225e-06	8.70501e-07	3.89125e-06	3.82318e-06
4.15425e-06	1.10549e-06	3.92325e-06	3.85266e-06
4.18625e-06	1.01629e-06	3.95525e-06	4.00665e-06
4.21825e-06	1.10037e-06	3.98725e-06	3.40545e-06
4.25025e-06	-5.74421e-07	4.01925e-06	4.11694e-06
4.28225e-06	8.72e-08	4.05125e-06	3.98605e-06
4.31425e-06	1.08325e-06	4.08325e-06	3.95088e-06
4.34625e-06	8.60257e-07	4.11525e-06	3.36602e-06
4.37825e-06	6.31513e-07	4.14725e-06	3.95656e-06
4.41025e-06	9.54453e-08	4.17925e-06	3.40545e-06
4.44225e-06	8.32273e-07	4.21125e-06	3.7548e-06
4.47425e-06	1.01529e-06	4.24325e-06	3.52089e-06
4.50625e-06	3.6704e-07	4.27525e-06	3.39692e-06
4.53825e-06	6.70366e-07	4.30725e-06	3.65445e-06
4.57025e-06	2.19499e-07	4.33925e-06	3.89138e-06
4.60225e-06	5.61053e-07	4.37125e-06	4.18159e-06
4.63425e-06	3.16568e-07	4.40325e-06	3.81252e-06
4.66625e-06	6.104e-07	4.43525e-06	3.7088e-06
4.69825e-06	6.06902e-07	4.46725e-06	3.55481e-06
4.73025e-06	1.05252e-06	4.49925e-06	3.94075e-06
4.76225e-06	8.16407e-07	4.53125e-06	3.21736e-06
4.79425e-06	9.83186e-07	4.56325e-06	3.85373e-06
4.82625e-06	5.55182e-07	4.59525e-06	4.06046e-06
4.85825e-06	6.5375e-07	4.62725e-06	4.2109e-06
4.89025e-06	7.18213e-07	4.65925e-06	3.67132e-06
4.92225e-06	3.82656e-07	4.69125e-06	3.76492e-06
4.95425e-06	1.9114e-08	4.72325e-06	3.15413e-06
4.98625e-06	5.98782e-07	4.75525e-06	3.38271e-06
5.01825e-06	-2.53605e-08	4.78725e-06	4.02032e-06
5.05025e-06	3.47051e-07	4.81925e-06	3.43209e-06
5.08225e-06	1.48415e-07	4.85125e-06	3.45571e-06
5.11425e-06	1.96263e-07	4.88325e-06	3.54007e-06
5.14625e-06	1.40295e-07	4.91525e-06	3.08629e-06
5.17825e-06	-2.70595e-07	4.94725e-06	3.03158e-06
5.21025e-06	7.69559e-07	4.97925e-06	4.14713e-06
5.24225e-06	7.80802e-08	5.01125e-06	3.69335e-06
5.27425e-06	1.0073e-06	5.04325e-06	3.57986e-06
5.30625e-06	6.34511e-07	5.07525e-06	3.3479e-06
5.33825e-06	1.0519e-07	5.10725e-06	2.93088e-06
5.37025e-06	7.60564e-07	5.13925e-06	3.08966e-06
5.40225e-06	5.72547e-07	5.17125e-06	3.37099e-06
5.43425e-06	1.33099e-06	5.20325e-06	3.32037e-06
5.46625e-06	8.54385e-07	5.23525e-06	3.24205e-06
5.49825e-06	1.25953e-06	5.26725e-06	3.17154e-06
5.53025e-06	1.18407e-06	5.29925e-06	3.23032e-06
5.56225e-06	2.70595e-07	5.33125e-06	3.24791e-06
5.59425e-06	2.64973e-07	5.36325e-06	3.67008e-06
5.62625e-06	3.86528e-07	5.39525e-06	3.55481e-06
5.65825e-06	1.48765e-06	5.42725e-06	3.83899e-06
5.69025e-06	1.20493e-06	5.45925e-06	3.08646e-06
5.72225e-06	1.65655e-06	5.49125e-06	3.40775e-06
5.75425e-06	6.0278e-07	5.52325e-06	3.43511e-06
5.78625e-06	1.03853e-06	5.55525e-06	3.01507e-06
5.81825e-06	1.37234e-06	5.58725e-06	2.99855e-06
5.85025e-06	1.67729e-06	5.61925e-06	2.76535e-06
5.88225e-06	6.69741e-07	5.65125e-06	3.08895e-06
5.91425e-06	4.62735e-07	5.68325e-06	3.36602e-06
5.94625e-06	2.92332e-08	5.71525e-06	3.10227e-06
5.97825e-06	1.01442e-06	5.74725e-06	2.66837e-06
6.01025e-06	2.72344e-07	5.77925e-06	2.68489e-06
6.04225e-06	1.06227e-06	5.81125e-06	3.00263e-06
6.07425e-06	1.40445e-06	5.84325e-06	2.70905e-06
6.10625e-06	9.60949e-07	5.87525e-06	2.72041e-06
6.13825e-06	8.725e-07	5.90725e-06	3.34684e-06
6.17025e-06	4.94966e-07	5.93925e-06	3.54149e-06
6.20225e-06	3.87153e-07	5.97125e-06	3.09428e-06
6.23425e-06	-2.63974e-07	6.00325e-06	2.93443e-06
6.26625e-06	4.17636e-07	6.03525e-06	3.20777e-06
6.29825e-06	6.73239e-07	6.06725e-06	3.23388e-06
6.33025e-06	1.18432e-06	6.09925e-06	3.10316e-06
6.36225e-06	3.42554e-07	6.13125e-06	3.1044e-06
6.39425e-06	9.11977e-07	6.16325e-06	2.5199e-06
6.42625e-06	8.76373e-07	6.19525e-06	2.69484e-06
6.45825e-06	9.17724e-07	6.22725e-06	3.31611e-06
6.49025e-06	-3.73286e-07	6.25925e-06	2.40658e-06
6.52225e-06	1.33149e-06	6.29125e-06	2.40072e-06
6.55425e-06	1.35248e-06	6.32325e-06	2.22347e-06
6.58625e-06	1.69765e-06	6.35525e-06	2.78879e-06
6.61825e-06	1.33848e-06	6.38725e-06	2.6936e-06
6.65025e-06	1.37321e-06	6.41925e-06	2.65115e-06
6.68225e-06	1.02978e-06	6.45125e-06	2.97865e-06
6.71425e-06	1.41344e-06	6.48325e-06	2.61261e-06
6.74625e-06	1.29376e-06	6.51525e-06	2.19541e-06
6.77825e-06	1.71127e-06	6.54725e-06	2.82503e-06
6.81025e-06	1.42306e-06	6.57925e-06	2.80371e-06
6.84225e-06	1.86843e-06	6.61125e-06	2.47549e-06
6.87425e-06	1.74775e-06	6.64325e-06	2.50817e-06
6.90625e-06	1.63531e-06	6.67525e-06	2.59147e-06
6.93825e-06	1.48153e-06	6.70725e-06	3.41859e-06
6.97025e-06	1.62932e-06	6.73925e-06	2.74901e-06
7.00225e-06	1.77348e-06	6.77125e-06	2.52505e-06
7.03425e-06	1.94913e-06	6.80325e-06	2.92928e-06
7.06625e-06	1.61707e-06	6.83525e-06	2.78986e-06
7.09825e-06	1.86106e-06	6.86725e-06	3.10742e-06
7.13025e-06	2.34541e-06	6.89925e-06	2.96764e-06
7.16225e-06	1.28002e-06	6.93125e-06	3.04419e-06
7.19425e-06	1.49852e-06	6.96325e-06	3.01258e-06
7.22625e-06	1.42256e-06	6.99525e-06	3.20475e-06
7.25825e-06	2.32354e-06	7.02725e-06	2.21033e-06
7.29025e-06	2.01947e-06	7.05925e-06	2.7419e-06
7.32225e-06	1.98961e-06	7.09125e-06	2.55169e-06
7.35425e-06	1.22617e-06	7.12325e-06	2.50959e-06
7.38625e-06	1.30125e-06	7.15525e-06	2.84101e-06
7.41825e-06	1.21018e-06	7.18725e-06	3.17846e-06
7.45025e-06	2.09055e-06	7.21925e-06	3.04313e-06
7.48225e-06	1.33511e-06	7.25125e-06	2.87511e-06
7.51425e-06	7.11217e-07	7.28325e-06	3.33902e-06
7.54625e-06	1.87268e-06	7.31525e-06	2.70656e-06
7.57825e-06	1.58984e-06	7.34725e-06	2.71917e-06
7.61025e-06	1.752e-06	7.37925e-06	3.05805e-06
7.64225e-06	1.79535e-06	7.41125e-06	2.87067e-06
7.67425e-06	2.02197e-06	7.44325e-06	2.62291e-06
7.70625e-06	1.02541e-06	7.47525e-06	2.36342e-06
7.73825e-06	1.59384e-06	7.50725e-06	2.50302e-06
7.77025e-06	1.51363e-06	7.53925e-06	2.50462e-06
7.80225e-06	1.33086e-06	7.57125e-06	2.71455e-06
7.83425e-06	1.81234e-06	7.60325e-06	3.08256e-06
7.86625e-06	1.07576e-06	7.63525e-06	2.48686e-06
7.89825e-06	1.13985e-06	7.66725e-06	2.4199e-06
7.93025e-06	1.07901e-06	7.69925e-06	2.3723e-06
7.96225e-06	1.03366e-06	7.73125e-06	2.39131e-06
7.99425e-06	1.33786e-06	7.76325e-06	2.4826e-06
8.02625e-06	1.69528e-06	7.79525e-06	2.62699e-06
8.05825e-06	6.04778e-07	7.82725e-06	2.63339e-06
8.09025e-06	1.14672e-06	7.85925e-06	2.44264e-06
8.12225e-06	1.75299e-06	7.89125e-06	2.10341e-06
8.15425e-06	1.53037e-06	7.92325e-06	1.9789e-06
8.18625e-06	1.29089e-06	7.95525e-06	2.59254e-06
8.21825e-06	1.20656e-06	7.98725e-06	2.67228e-06
8.25025e-06	1.44342e-06	8.01925e-06	2.44779e-06
8.28225e-06	1.07264e-06	8.05125e-06	2.04213e-06
8.31425e-06	1.04715e-06	8.08325e-06	2.49538e-06
8.34625e-06	3.63042e-07	8.11525e-06	2.62078e-06
8.37825e-06	8.81869e-07	8.14725e-06	2.2304e-06
8.41025e-06	1.38096e-06	8.17925e-06	2.47585e-06
8.44225e-06	9.22221e-07	8.21125e-06	2.63481e-06
8.47425e-06	1.03166e-06	8.24325e-06	2.34691e-06
8.50625e-06	1.73988e-06	8.27525e-06	1.70024e-06
8.53825e-06	2.5238e-06	8.30725e-06	2.15633e-06
8.57025e-06	1.79322e-06	8.33925e-06	2.43464e-06
8.60225e-06	1.64955e-06	8.37125e-06	2.40267e-06
8.63425e-06	1.58209e-06	8.40325e-06	2.53641e-06
8.66625e-06	5.48061e-07	8.43525e-06	2.20393e-06
8.69825e-06	1.31487e-06	8.46725e-06	1.83948e-06
8.73025e-06	2.36614e-07	8.49925e-06	1.92757e-06
8.76225e-06	7.14091e-07	8.53125e-06	2.18315e-06
8.79425e-06	3.32434e-07	8.56325e-06	1.44839e-06
8.82625e-06	5.16579e-07	8.59525e-06	1.61676e-06
8.85825e-06	-1.89641e-07	8.62725e-06	2.35401e-06
8.89025e-06	5.57056e-07	8.65925e-06	1.80147e-06
8.92225e-06	3.73911e-07	8.69125e-06	1.77661e-06
8.95425e-06	-1.2143e-07	8.72325e-06	1.97766e-06
8.98625e-06	-4.12139e-07	8.75525e-06	2.1098e-06
9.01825e-06	3.76534e-07	8.78725e-06	2.50213e-06
9.05025e-06	9.33215e-08	8.81925e-06	2.51546e-06
9.08225e-06	2.24121e-07	8.85125e-06	1.56561e-06
9.11425e-06	4.74103e-07	8.88325e-06	2.60213e-06
9.14625e-06	8.06912e-07	8.91525e-06	2.53943e-06
9.17825e-06	1.60458e-06	8.94725e-06	2.11229e-06
9.21025e-06	5.91286e-07	8.97925e-06	2.36626e-06
9.24225e-06	1.41219e-06	9.01125e-06	2.546e-06
9.27425e-06	8.57384e-07	9.04325e-06	2.32826e-06
9.30625e-06	3.22565e-07	9.07525e-06	2.32293e-06
9.33825e-06	2.03383e-07	9.10725e-06	2.74652e-06
9.37025e-06	3.48675e-07	9.13925e-06	2.84954e-06
9.40225e-06	1.42593e-06	9.17125e-06	2.60817e-06
9.43425e-06	6.53376e-08	9.20325e-06	2.46981e-06
9.46625e-06	1.61545e-06	9.23525e-06	2.37266e-06
9.49825e-06	8.67628e-07	9.26725e-06	2.46679e-06
9.53025e-06	9.26719e-07	9.29925e-06	1.77448e-06
9.56225e-06	1.36572e-06	9.33125e-06	2.6087e-06
9.59425e-06	1.02704e-06	9.36325e-06	2.0091e-06
9.62625e-06	1.63781e-06	9.39525e-06	2.14195e-06
9.65825e-06	1.32686e-06	9.42725e-06	1.8425e-06
9.69025e-06	3.46926e-07	9.45925e-06	2.08991e-06
9.72225e-06	9.94805e-07	9.49125e-06	2.113e-06
9.75425e-06	1.10774e-06	9.52325e-06	1.61658e-06
9.78625e-06	8.95986e-07	9.55525e-06	2.02437e-06
9.81825e-06	7.27333e-07	9.58725e-06	1.85031e-06
9.85025e-06	5.49685e-07	9.61925e-06	2.70621e-06
9.88225e-06	7.36828e-07	9.65125e-06	2.41848e-06
9.91425e-06	1.03391e-06	9.68325e-06	2.07374e-06
9.94625e-06	1.26265e-06	9.71525e-06	2.35028e-06
9.97825e-06	6.56624e-07	9.74725e-06	2.50764e-06
1.00103e-05	1.32824e-06	9.77925e-06	2.25135e-06
1.00423e-05	1.57385e-06	9.81125e-06	2.63445e-06
1.00742e-05	1.49264e-06	9.84325e-06	2.51457e-06
1.01063e-05	7.36953e-07	9.87525e-06	2.81561e-06
1.01383e-05	1.30125e-06	9.90725e-06	2.47869e-06
1.01703e-05	-1.54287e-07	9.93925e-06	2.63534e-06
1.02022e-05	7.01473e-07	9.97125e-06	3.03851e-06
1.02342e-05	1.66117e-06	1.00032e-05	2.81828e-06
1.02663e-05	1.36397e-06	1.00353e-05	2.7499e-06
1.02982e-05	1.37534e-06	1.00673e-05	2.75398e-06
1.03303e-05	1.00055e-06	1.00993e-05	2.22933e-06
1.03623e-05	1.71502e-06	1.01313e-05	2.53446e-06
1.03943e-05	1.11748e-06	1.01633e-05	2.20375e-06
1.04262e-05	1.73463e-06	1.01953e-05	2.71189e-06
1.04583e-05	6.85357e-07	1.02272e-05	2.41671e-06
1.04903e-05	1.49502e-06	1.02593e-05	2.03236e-06
1.05222e-05	1.53212e-06	1.02913e-05	2.05261e-06
1.05542e-05	1.80122e-06	1.03233e-05	2.49343e-06
1.05863e-05	2.37277e-06	1.03553e-05	2.21334e-06
1.06183e-05	1.94276e-06	1.03873e-05	1.62617e-06
1.06503e-05	7.60814e-07	1.04193e-05	2.06575e-06
1.06823e-05	7.22961e-07	1.04512e-05	2.16894e-06
1.07143e-05	1.01005e-06	1.04833e-05	2.52114e-06
1.07462e-05	1.68591e-06	1.05153e-05	2.2494e-06
1.07783e-05	1.94326e-06	1.05473e-05	3.08167e-06
1.08103e-05	1.77198e-06	1.05793e-05	2.67068e-06
1.08422e-05	1.80134e-06	1.06112e-05	2.76766e-06
1.08742e-05	1.744e-06	1.06433e-05	2.25757e-06
1.09063e-05	1.42606e-06	1.06753e-05	2.4183e-06
1.09383e-05	1.29139e-06	1.07073e-05	2.29025e-06
1.09702e-05	1.01992e-06	1.07393e-05	2.38065e-06
1.10022e-05	1.9139e-07	1.07713e-05	1.63452e-06
1.10343e-05	1.33911e-06	1.08033e-05	1.97251e-06
1.10662e-05	1.71602e-06	1.08352e-05	2.50942e-06
1.10983e-05	1.30912e-06	1.08673e-05	2.37461e-06
1.11303e-05	6.15647e-07	1.08993e-05	2.9236e-06
1.11623e-05	2.1003e-06	1.09313e-05	2.95983e-06
1.11942e-05	8.52012e-07	1.09633e-05	2.40711e-06
1.12263e-05	1.7836e-06	1.09952e-05	2.65807e-06
1.12583e-05	3.41929e-07	1.10273e-05	2.63996e-06
1.12902e-05	7.12092e-07	1.10593e-05	2.63747e-06
1.13222e-05	8.70376e-07	1.10913e-05	2.1114e-06
1.13543e-05	1.2123e-06	1.11233e-05	2.24549e-06
1.13863e-05	1.22255e-06	1.11553e-05	2.02064e-06
1.14183e-05	1.32412e-06	1.11873e-05	2.2565e-06
1.14503e-05	4.66233e-07	1.12192e-05	2.64209e-06
1.14823e-05	1.75774e-06	1.12513e-05	1.93397e-06
1.15142e-05	4.78351e-07	1.12833e-05	2.10039e-06
1.15463e-05	9.31841e-07	1.13153e-05	2.1487e-06
1.15783e-05	1.25153e-06	1.13473e-05	2.1217e-06
1.16103e-05	1.41207e-06	1.13793e-05	2.37763e-06
1.16422e-05	1.12211e-06	1.14113e-05	2.04533e-06
1.16743e-05	1.53812e-06	1.14432e-05	2.12916e-06
1.17063e-05	1.58109e-06	1.14753e-05	2.26627e-06
1.17382e-05	1.23542e-06	1.15073e-05	2.27799e-06
1.17863e-05	1.44842e-06	1.15393e-05	2.44068e-06
1.18503e-05	1.56798e-06	1.15873e-05	2.22738e-06
1.19142e-05	1.51007e-06	1.16513e-05	2.2042e-06
1.19783e-05	1.57016e-06	1.17152e-05	2.1574e-06
1.20442e-05	1.32493e-06	1.17793e-05	2.13458e-06
1.21543e-05	1.23201e-06	1.18453e-05	1.72222e-06
1.22822e-05	1.03513e-06	1.19553e-05	2.17636e-06
1.24102e-05	1.50448e-06	1.20833e-05	1.86213e-06
1.25383e-05	1.41428e-06	1.22112e-05	1.91155e-06
1.26663e-05	1.91468e-06	1.23393e-05	2.39997e-06
1.27943e-05	4.01176e-07	1.24673e-05	2.14168e-06
1.29223e-05	1.11217e-06	1.25952e-05	2.05172e-06
1.30502e-05	1.12554e-06	1.27233e-05	2.29078e-06
1.31782e-05	1.25834e-06	1.28513e-05	2.19474e-06
1.33063e-05	1.61208e-06	1.29792e-05	2.0015e-06
1.34343e-05	1.0434e-06	1.31073e-05	1.80516e-06
1.35623e-05	1.37427e-06	1.32353e-05	1.9087e-06
1.36903e-05	8.18031e-07	1.33632e-05	2.10367e-06
1.38182e-05	9.24907e-07	1.34913e-05	1.97348e-06
1.39462e-05	7.417e-07	1.36193e-05	1.99378e-06
1.40742e-05	5.82479e-07	1.37473e-05	2.02854e-06
1.42023e-05	4.25288e-07	1.38753e-05	2.30881e-06
1.43303e-05	1.18207e-06	1.40033e-05	2.10643e-06
1.44583e-05	4.36281e-07	1.41313e-05	2.0646e-06
1.45862e-05	3.35214e-07	1.42593e-05	1.88601e-06
1.47142e-05	7.66873e-07	1.43873e-05	2.28359e-06
1.48422e-05	3.26688e-08	1.45153e-05	2.24536e-06
1.49703e-05	8.76217e-07	1.46433e-05	2.01771e-06
1.50983e-05	8.71001e-07	1.47713e-05	1.90813e-06
1.52263e-05	1.05208e-06	1.48993e-05	1.98423e-06
1.53543e-05	1.18916e-06	1.50273e-05	2.33998e-06
1.54822e-05	1.07882e-06	1.51553e-05	2.16122e-06
1.56103e-05	1.01139e-06	1.52833e-05	1.94245e-06
1.57383e-05	1.06985e-06	1.54112e-05	2.08316e-06
1.58663e-05	9.46301e-07	1.55392e-05	2.09888e-06
1.59943e-05	1.53512e-06	1.56672e-05	2.11713e-06
1.61223e-05	1.35903e-06	1.57952e-05	2.0495e-06
1.62502e-05	1.27983e-06	1.59232e-05	2.03827e-06
1.63783e-05	1.11252e-06	1.60513e-05	1.7013e-06
1.65063e-05	1.1728e-06	1.61792e-05	2.0091e-06
1.66343e-05	1.39592e-06	1.63072e-05	2.32244e-06
1.67623e-05	2.14596e-07	1.64352e-05	2.15975e-06
1.68903e-05	1.61782e-07	1.65632e-05	1.96878e-06
1.70183e-05	-2.48514e-07	1.66912e-05	1.87114e-06
1.71463e-05	3.33247e-07	1.68193e-05	2.41924e-06
1.72743e-05	7.93327e-07	1.69472e-05	2.28381e-06
1.74023e-05	1.68647e-06	1.70752e-05	2.09208e-06
1.75303e-05	1.5469e-06	1.72032e-05	1.88544e-06
1.76582e-05	1.19188e-06	1.73312e-05	1.78607e-06
1.77863e-05	1.19666e-06	1.74592e-05	1.88149e-06
1.79143e-05	1.04553e-06	1.75873e-05	1.93912e-06
1.80423e-05	1.00858e-06	1.77152e-05	1.64402e-06
1.81703e-05	1.08022e-06	1.78432e-05	1.7124e-06
1.82982e-05	1.2144e-06	1.79712e-05	1.37228e-06
1.84262e-05	3.52798e-07	1.80992e-05	1.74668e-06
1.85543e-05	4.20415e-07	1.82272e-05	1.41971e-06
1.86823e-05	3.64479e-07	1.83552e-05	1.56197e-06
1.88102e-05	4.37749e-07	1.84833e-05	1.47925e-06
1.89382e-05	3.82062e-07	1.86112e-05	1.46864e-06
1.90662e-05	5.0065e-07	1.87392e-05	1.74384e-06
1.91943e-05	1.25209e-06	1.88672e-05	1.55686e-06
1.93223e-05	1.06042e-06	1.89952e-05	1.23926e-06
1.94502e-05	1.23845e-06	1.91232e-05	1.42574e-06
1.95782e-05	4.34782e-07	1.92513e-05	1.64149e-06
1.97062e-05	7.98917e-07	1.93792e-05	1.58586e-06
1.98342e-05	-1.10343e-07	1.95072e-05	1.72435e-06
1.99622e-05	4.40123e-07	1.96352e-05	1.8691e-06
2.00903e-05	6.44818e-07	1.97632e-05	1.60721e-06
2.02182e-05	6.53032e-07	1.98912e-05	1.53435e-06
2.03462e-05	5.1814e-08	2.00193e-05	2.08373e-06
2.04742e-05	2.35147e-07	2.01472e-05	1.85533e-06
2.06022e-05	4.30753e-07	2.02752e-05	1.61179e-06
2.07303e-05	7.92983e-08	2.04032e-05	1.79575e-06
2.08583e-05	6.23861e-07	2.05312e-05	1.56277e-06
2.09862e-05	2.77279e-07	2.06592e-05	1.80929e-06
2.11142e-05	5.55775e-07	2.07873e-05	1.50043e-06
2.12422e-05	4.43215e-07	2.09152e-05	1.41389e-06
2.13703e-05	3.80032e-07	2.10432e-05	1.17812e-06
2.14983e-05	2.53074e-07	2.11712e-05	1.60353e-06
2.16263e-05	4.18198e-07	2.12992e-05	1.6732e-06
2.17542e-05	1.52634e-06	2.14272e-05	1.55105e-06
2.18822e-05	8.19842e-07	2.15553e-05	1.3162e-06
2.20102e-05	8.64754e-07	2.16832e-05	9.28088e-07
2.21382e-05	2.35584e-07	2.18112e-05	1.11076e-06
2.22663e-05	8.08006e-07	2.19392e-05	1.48076e-06
2.23943e-05	6.62776e-07	2.20672e-05	1.37379e-06
2.25222e-05	1.96731e-07	2.21952e-05	1.63137e-06
2.26502e-05	-2.40768e-07	2.23232e-05	1.47934e-06
2.27782e-05	1.19519e-06	2.24513e-05	1.94622e-06
2.29063e-05	5.67862e-07	2.25792e-05	1.86475e-06
2.30343e-05	3.66165e-07	2.27072e-05	1.52534e-06
2.31623e-05	1.9645e-07	2.28352e-05	1.66955e-06
2.32902e-05	3.35807e-07	2.29632e-05	1.40128e-06
2.34182e-05	1.35878e-06	2.30912e-05	1.35364e-06
2.35463e-05	9.87934e-07	2.32193e-05	1.73465e-06
2.36743e-05	1.18541e-06	2.33472e-05	1.48005e-06
2.38023e-05	1.27308e-06	2.34752e-05	1.77084e-06
2.39303e-05	1.76624e-06	2.36032e-05	1.37544e-06
2.40583e-05	1.61217e-06	2.37312e-05	1.38432e-06
2.41862e-05	1.65096e-06	2.38592e-05	1.3777e-06
2.43142e-05	1.15874e-06	2.39873e-05	1.6795e-06
2.44423e-05	5.77482e-07	2.41152e-05	1.09291e-06
2.45703e-05	8.57821e-07	2.42432e-05	1.16457e-06
2.46983e-05	1.37065e-06	2.43712e-05	1.11293e-06
2.48263e-05	8.834e-07	2.44992e-05	1.21839e-06
2.49542e-05	1.22536e-06	2.46272e-05	1.14814e-06
2.50823e-05	2.22341e-07	2.47553e-05	1.29995e-06
2.52103e-05	9.22721e-07	2.48832e-05	1.30715e-06
2.53383e-05	8.74811e-08	2.50112e-05	1.46495e-06
2.54663e-05	4.98714e-07	2.51392e-05	1.23832e-06
2.55942e-05	8.33959e-07	2.52672e-05	8.02963e-07
2.57222e-05	1.17139e-06	2.53952e-05	8.25475e-07
2.58503e-05	1.1395e-06	2.55233e-05	1.19743e-06
2.59782e-05	8.58477e-07	2.56512e-05	1.0097e-06
2.61063e-05	1.51441e-06	2.57792e-05	1.29005e-06
2.62342e-05	1.03372e-06	2.59072e-05	1.20928e-06
2.63623e-05	8.31773e-07	2.60352e-05	1.44204e-06
2.64902e-05	4.65858e-07	2.61632e-05	1.25022e-06
2.66182e-05	-2.40487e-08	2.62913e-05	1.28135e-06
2.67463e-05	1.62282e-07	2.64193e-05	1.0795e-06
2.68742e-05	4.38842e-07	2.65472e-05	1.1207e-06
2.70023e-05	4.23944e-07	2.66752e-05	1.39022e-06
2.71302e-05	3.10884e-07	2.68032e-05	9.20984e-07
2.72582e-05	2.16907e-07	2.69312e-05	1.10316e-06
2.73863e-05	4.97621e-07	2.70592e-05	1.01263e-06
2.75142e-05	9.6376e-07	2.71873e-05	1.21452e-06
2.76423e-05	1.30866e-06	2.73152e-05	1.27882e-06
2.77702e-05	1.17511e-06	2.74432e-05	1.44448e-06
2.78983e-05	7.43043e-07	2.75712e-05	1.03545e-06
2.80262e-05	3.81625e-07	2.76992e-05	1.26208e-06
2.81542e-05	2.84743e-07	2.78272e-05	6.77528e-07
2.82823e-05	1.03915e-06	2.79553e-05	8.23033e-07
2.84102e-05	4.53146e-07	2.80832e-05	5.62527e-07
2.85383e-05	-2.29556e-08	2.82112e-05	9.83857e-07
2.86662e-05	3.47238e-07	2.83392e-05	7.42222e-07
2.87943e-05	3.55171e-07	2.84672e-05	8.68057e-07
2.89223e-05	1.1009e-06	2.85952e-05	1.25342e-06
2.90502e-05	8.3499e-07	2.87233e-05	1.33672e-06
2.91783e-05	3.40336e-07	2.88512e-05	1.02568e-06
2.93062e-05	5.74702e-07	2.89792e-05	1.14508e-06
2.94343e-05	6.56249e-07	2.91072e-05	1.25462e-06
2.95623e-05	1.13794e-06	2.92352e-05	8.5629e-07
2.96902e-05	1.28273e-06	2.93632e-05	1.35634e-06
2.98183e-05	1.0637e-06	2.94913e-05	1.40314e-06
2.99462e-05	1.22024e-06	2.96192e-05	1.40607e-06
3.00743e-05	5.63365e-07	2.97472e-05	8.82043e-07
3.02022e-05	4.08922e-07	2.98752e-05	8.3591e-07
3.03303e-05	6.92166e-07	3.00032e-05	1.24445e-06
3.04583e-05	1.0058e-06	3.01312e-05	1.22101e-06
3.05862e-05	9.20628e-07	3.02593e-05	7.96081e-07
3.07143e-05	-2.6591e-07	3.03872e-05	7.91996e-07
3.08422e-05	4.28067e-07	3.05152e-05	9.67694e-07
3.09703e-05	9.51798e-07	3.06433e-05	8.80045e-07
3.10983e-05	1.31368e-06	3.07713e-05	5.23187e-07
3.12262e-05	8.60538e-07	3.08993e-05	5.86815e-07
3.13543e-05	1.03872e-06	3.10273e-05	9.27511e-07
3.14822e-05	1.1172e-06	3.11553e-05	1.039e-06
3.16103e-05	7.88517e-07	3.12833e-05	1.0216e-06
3.17382e-05	9.24095e-07	3.14112e-05	9.24536e-07
3.18663e-05	5.48404e-07	3.15393e-05	1.13904e-06
3.19943e-05	1.21187e-06	3.16673e-05	8.54869e-07
3.21222e-05	1.14378e-06	3.17953e-05	7.91419e-07
3.22503e-05	1.21999e-06	3.19233e-05	9.45716e-07
3.23782e-05	1.53565e-06	3.20512e-05	1.22793e-06
3.25063e-05	2.22123e-06	3.21793e-05	9.63831e-07
3.26343e-05	1.49564e-06	3.23073e-05	1.01365e-06
3.27623e-05	1.45604e-06	3.24353e-05	1.22514e-06
3.28903e-05	1.02588e-06	3.25633e-05	1.04935e-06
3.30182e-05	9.6807e-07	3.26913e-05	8.6668e-07
3.31463e-05	1.5463e-07	3.28193e-05	7.49015e-07
3.32743e-05	1.26421e-06	3.29472e-05	8.0394e-07
3.34023e-05	8.65316e-07	3.30753e-05	9.32706e-07
3.35303e-05	7.88454e-07	3.32033e-05	9.90428e-07
3.36582e-05	9.21565e-07	3.33313e-05	1.30577e-06
3.37863e-05	6.67992e-07	3.34593e-05	1.03328e-06
3.39142e-05	1.28373e-06	3.35872e-05	5.26828e-07
3.40423e-05	1.41794e-07	3.37153e-05	9.30397e-07
3.41702e-05	8.51418e-07	3.38433e-05	7.75124e-07
3.42983e-05	9.06855e-07	3.39713e-05	8.68856e-07
3.44262e-05	1.19438e-06	3.40993e-05	9.84168e-07
3.45542e-05	1.43349e-06	3.42273e-05	4.66397e-07
3.46823e-05	1.261e-06	3.43553e-05	4.22617e-07
3.48102e-05	1.97484e-06	3.44832e-05	3.85897e-07
3.49383e-05	8.86492e-07	3.46113e-05	7.35473e-07
3.50663e-05	8.80183e-07	3.47393e-05	7.76367e-07
3.51942e-05	1.19185e-06	3.48673e-05	7.32542e-07
3.53223e-05	8.83837e-07	3.49953e-05	5.20878e-07
3.54502e-05	1.12086e-06	3.51233e-05	7.18955e-07
3.55783e-05	8.19811e-07	3.52513e-05	8.31469e-07
3.57063e-05	1.28617e-06	3.53792e-05	1.00659e-06
3.58343e-05	1.20256e-06	3.55073e-05	8.61263e-07
3.59623e-05	1.41887e-06	3.56353e-05	6.88851e-07
3.60902e-05	1.20175e-06	3.57633e-05	7.19266e-07
3.62183e-05	1.07791e-06	3.58913e-05	7.30633e-07
3.63553e-05	1.83196e-06	3.60192e-05	5.25185e-07
3.65862e-05	1.42726e-06	3.61563e-05	8.7798e-07
3.68423e-05	1.72042e-06	3.63873e-05	5.14951e-07
3.70983e-05	2.25516e-06	3.66432e-05	4.84425e-07
3.73542e-05	2.04127e-06	3.68993e-05	3.17673e-07
3.76102e-05	1.81782e-06	3.71553e-05	5.30114e-07
3.78662e-05	1.19503e-06	3.74113e-05	-1.03701e-07
3.81223e-05	1.67923e-06	3.76673e-05	2.49983e-07
3.83783e-05	1.21669e-06	3.79233e-05	3.80635e-07
3.86343e-05	1.93192e-06	3.81792e-05	3.79614e-07
3.88902e-05	1.68708e-06	3.84353e-05	4.86933e-07
3.91462e-05	1.5013e-06	3.86913e-05	3.0806e-07
3.94022e-05	1.28569e-06	3.89473e-05	2.66189e-08
3.96582e-05	1.49975e-06	3.92033e-05	-6.1763e-08
3.99143e-05	1.09885e-06	3.94593e-05	2.63414e-07
4.01703e-05	1.57266e-06	3.97152e-05	4.51678e-07
4.04262e-05	1.18687e-06	3.99713e-05	1.9861e-07
4.06822e-05	1.23482e-06	4.02273e-05	1.76986e-07
4.09382e-05	1.21444e-06	4.04833e-05	7.18999e-07
4.11943e-05	7.60486e-07	4.07393e-05	5.77935e-07
4.14503e-05	5.64676e-07	4.09953e-05	6.4416e-07
4.17063e-05	9.13398e-07	4.12512e-05	7.53522e-07
4.19623e-05	8.78934e-07	4.15073e-05	4.54453e-07
4.22182e-05	5.31523e-07	4.17633e-05	4.75145e-07
4.24742e-05	4.77304e-07	4.20193e-05	3.40363e-07
4.27303e-05	9.94711e-07	4.22753e-05	-1.58293e-08
4.29863e-05	5.99078e-07	4.25313e-05	2.45787e-07
4.32423e-05	1.07445e-06	4.27872e-05	4.41577e-08
4.34983e-05	7.97355e-07	4.30433e-05	4.12049e-07
4.37542e-05	3.161e-07	4.32993e-05	6.52552e-07
4.40102e-05	6.01093e-07	4.35553e-05	2.53002e-07
4.42663e-05	3.19239e-07	4.38113e-05	-7.65488e-08
4.45223e-05	4.7707e-07	4.40673e-05	1.6553e-07
4.47783e-05	8.70891e-07	4.43233e-05	1.15289e-07
4.50343e-05	1.19544e-06	4.45792e-05	1.28321e-08
4.52902e-05	5.27323e-07	4.48353e-05	2.99269e-08
4.55463e-05	-1.40185e-07	4.50913e-05	1.19619e-07
4.58023e-05	3.20863e-07	4.53473e-05	9.61079e-08
4.60583e-05	5.72219e-07	4.56033e-05	-1.10805e-07
4.63143e-05	7.00286e-07	4.58593e-05	-2.85948e-08
4.65703e-05	5.26042e-07	4.61152e-05	-8.97584e-08
4.68262e-05	6.18614e-07	4.63713e-05	2.4421e-09
4.70823e-05	9.35589e-07	4.66273e-05	1.03501e-07
4.73383e-05	2.98235e-07	4.68833e-05	8.21213e-08
4.75943e-05	1.67092e-09	4.71393e-05	-1.95701e-07
4.78503e-05	1.88533e-07	4.73953e-05	-2.00896e-07
4.81063e-05	-1.25319e-07	4.76512e-05	6.62254e-08
4.83622e-05	5.22669e-08	4.79073e-05	1.25591e-07
4.86183e-05	-2.51294e-07	4.81633e-05	-7.17312e-08
4.88743e-05	1.27724e-07	4.84193e-05	3.17074e-07
4.91303e-05	6.10509e-07	4.86753e-05	-1.76653e-07
4.93863e-05	5.69189e-07	4.89313e-05	-3.60299e-07
4.96422e-05	5.94519e-07	4.91872e-05	-4.40222e-07
4.98983e-05	6.69804e-07	4.94433e-05	-5.88014e-07
5.01543e-05	3.39649e-07	4.96993e-05	-5.74383e-07
5.04103e-05	1.92187e-07	4.99553e-05	-3.0937e-07
5.06663e-05	-1.27817e-07	5.02113e-05	-1.77008e-07
5.09222e-05	1.1103e-08	5.04673e-05	-1.98965e-07
5.11782e-05	-6.86435e-07	5.07232e-05	-2.71673e-07
5.14342e-05	-5.30633e-08	5.09793e-05	-1.77763e-07
5.16903e-05	3.71381e-07	5.12353e-05	-1.49745e-07
5.19463e-05	-1.30238e-08	5.14913e-05	-2.19767e-07
5.22022e-05	-3.82749e-08	5.17473e-05	-1.84712e-08
5.24582e-05	-4.40045e-07	5.20033e-05	-2.5349e-07
5.27142e-05	-1.56941e-07	5.22592e-05	1.7299e-07
5.29703e-05	-1.21274e-07	5.25153e-05	2.903e-07
5.32262e-05	-5.37458e-07	5.27713e-05	-8.06338e-08
5.34822e-05	3.1268e-07	5.30273e-05	-2.14506e-07
5.37382e-05	-1.80397e-07	5.32833e-05	2.15593e-07
5.39942e-05	7.22086e-08	5.35393e-05	5.7678e-08
5.42503e-05	1.67061e-07	5.37953e-05	-3.4578e-07
5.45063e-05	2.54979e-07	5.40512e-05	-3.46357e-07
5.47622e-05	6.7883e-08	5.43073e-05	-1.42796e-07
5.50182e-05	6.8086e-08	5.45633e-05	-2.16237e-07
5.52742e-05	-2.00432e-07	5.48193e-05	-3.17695e-08
5.55302e-05	2.92176e-07	5.50753e-05	-9.11349e-08
5.57862e-05	-4.15543e-08	5.53313e-05	-1.01192e-07
5.60423e-05	1.9061e-07	5.55872e-05	-2.70185e-07
5.62983e-05	8.00463e-07	5.58433e-05	-3.2087e-07
5.65542e-05	4.72979e-07	5.60993e-05	-4.38246e-08
5.68103e-05	5.69096e-07	5.63553e-05	-1.78318e-07
5.70662e-05	2.54136e-07	5.66113e-05	-3.73242e-07
5.73223e-05	6.96351e-07	5.68673e-05	-4.0257e-07
5.75783e-05	5.4525e-07	5.71232e-05	-3.938e-07
5.78342e-05	-1.7084e-08	5.73793e-05	-2.15993e-07
5.80903e-05	2.1864e-07	5.76353e-05	1.28987e-08
5.83462e-05	2.91817e-07	5.78913e-05	-2.81397e-07
5.86023e-05	2.55588e-07	5.81473e-05	-3.87429e-07
5.88583e-05	6.89886e-07	5.84033e-05	-2.33976e-07
5.91143e-05	1.18118e-06	5.86592e-05	4.39579e-09
5.93703e-05	-1.59128e-08	5.89153e-05	-3.01822e-07
5.96262e-05	2.96783e-07	5.91713e-05	-2.97448e-07
5.98822e-05	6.22346e-07	5.94273e-05	-9.85722e-08
6.01382e-05	2.03305e-07	5.96833e-05	1.35936e-07
6.03943e-05	2.99282e-07	5.99393e-05	7.39291e-09
6.06503e-05	5.16438e-07	6.01952e-05	-2.22009e-09
6.09063e-05	7.15668e-07	6.04513e-05	-2.3573e-07
6.11622e-05	3.07214e-07	6.07073e-05	-2.11797e-08
6.14182e-05	2.86164e-07	6.09633e-05	-1.5685e-07
6.16743e-05	3.20972e-07	6.12193e-05	-4.35294e-07
6.19303e-05	-2.07772e-07	6.14752e-05	-2.2938e-07
6.21862e-05	3.07136e-07	6.17313e-05	-2.89212e-07
6.24422e-05	7.24819e-07	6.19872e-05	-5.18836e-07
6.26983e-05	5.55338e-07	6.22432e-05	-4.25747e-07
6.29542e-05	9.15725e-08	6.24992e-05	-4.52499e-07
6.32102e-05	5.23606e-08	6.27552e-05	-4.97057e-07
6.34663e-05	3.30779e-07	6.30113e-05	-4.14869e-07
6.37223e-05	8.32882e-07	6.32672e-05	-4.11161e-08
6.39782e-05	5.30274e-07	6.35232e-05	-1.26457e-07
6.42342e-05	6.42616e-07	6.37792e-05	-1.82891e-07
6.44903e-05	4.0191e-07	6.40352e-05	4.47327e-07
6.47462e-05	4.98136e-07	6.42912e-05	2.78222e-07
6.50022e-05	9.27609e-07	6.45472e-05	1.46548e-07
6.52583e-05	9.64884e-07	6.48033e-05	1.74411e-07
6.55143e-05	2.37286e-07	6.50592e-05	3.18606e-07
6.57702e-05	3.69429e-07	6.53152e-05	1.56694e-07
6.60262e-05	3.76206e-07	6.55712e-05	4.24371e-07
6.62823e-05	2.7478e-07	6.58272e-05	1.4515e-07
6.65382e-05	-3.6818e-07	6.60833e-05	1.65042e-07
6.67942e-05	4.10171e-07	6.63392e-05	2.72494e-07
6.70503e-05	3.54828e-07	6.65952e-05	3.40252e-07
6.73063e-05	5.1408e-07	6.68512e-05	3.20848e-07
6.75622e-05	1.15534e-06	6.71072e-05	5.21944e-07
6.78183e-05	8.00541e-07	6.73632e-05	1.28233e-07
6.80743e-05	9.89901e-07	6.76192e-05	1.16089e-07
6.83302e-05	5.97876e-07	6.78753e-05	3.4387e-07
6.85862e-05	6.98662e-07	6.81312e-05	2.8617e-07
6.88423e-05	7.033e-07	6.83872e-05	-9.47092e-08
6.90982e-05	9.30123e-07	6.86432e-05	-1.04966e-07
6.93542e-05	8.36333e-07	6.88992e-05	1.30453e-07
6.96103e-05	1.10223e-06	6.91553e-05	-1.17621e-07
6.98663e-05	1.04257e-06	6.94112e-05	-1.44195e-07
7.01222e-05	8.52777e-07	6.96672e-05	-2.46097e-07
7.03783e-05	7.4854e-07	6.99232e-05	-1.60912e-07
7.06343e-05	1.10337e-06	7.01792e-05	-3.42427e-07
7.08902e-05	1.18585e-06	7.04352e-05	-2.23896e-07
7.11462e-05	5.93691e-07	7.06912e-05	-3.68358e-07
7.14023e-05	8.24309e-07	7.09473e-05	-2.87258e-07
7.16583e-05	7.61688e-07	7.12032e-05	-1.65175e-07
7.19142e-05	1.20934e-06	7.14592e-05	8.14108e-08
7.21703e-05	1.46516e-06	7.17152e-05	3.44514e-07
7.24263e-05	1.37142e-06	7.19712e-05	2.59773e-07
7.26822e-05	1.99817e-06	7.22272e-05	1.39311e-07
7.29382e-05	1.67857e-06	7.24832e-05	-1.70636e-07
7.31943e-05	1.33375e-06	7.27393e-05	9.4798e-09
7.34503e-05	1.82814e-06	7.29952e-05	-1.16333e-08
7.37062e-05	1.79324e-06	7.32512e-05	-2.83861e-07
7.39623e-05	1.57811e-06	7.35072e-05	-6.45159e-08
7.42183e-05	1.75039e-06	7.37632e-05	2.64635e-08
7.44742e-05	1.29142e-06	7.40193e-05	4.168e-07
7.47302e-05	1.78204e-06	7.42752e-05	8.29205e-08
7.49863e-05	1.5166e-06	7.45312e-05	3.00734e-07
7.52422e-05	1.00282e-06	7.47872e-05	1.39999e-07
7.54982e-05	1.27176e-06	7.50432e-05	3.4145e-08
7.57543e-05	1.18385e-06	7.52992e-05	-1.13802e-07
7.60103e-05	1.17564e-06	7.55552e-05	1.71103e-07
7.62662e-05	9.12493e-07	7.58113e-05	1.47614e-07
7.65223e-05	1.12225e-06	7.60672e-05	4.7026e-07
7.67782e-05	7.9887e-07	7.63232e-05	5.54513e-07
7.70342e-05	8.31789e-07	7.65792e-05	5.53092e-07
7.72903e-05	1.01411e-06	7.68352e-05	3.10436e-07
7.75463e-05	1.69298e-06	7.70913e-05	2.79044e-07
7.78023e-05	1.24277e-06	7.73472e-05	5.04938e-07
7.80582e-05	1.52402e-06	7.76032e-05	5.11021e-07
7.83143e-05	1.36397e-06	7.78592e-05	7.12273e-07
7.85702e-05	9.80703e-07	7.81152e-05	4.81139e-07
7.88262e-05	1.44011e-06	7.83712e-05	3.54283e-07
7.90823e-05	1.54255e-06	7.86272e-05	4.78919e-07
7.93382e-05	1.58187e-06	7.88833e-05	4.74567e-07
7.95943e-05	1.40499e-06	7.91392e-05	4.69728e-07
7.98502e-05	1.44726e-06	7.93952e-05	5.58864e-07
8.01063e-05	1.3174e-06	7.96512e-05	7.45064e-08
8.03623e-05	1.49286e-06	7.99072e-05	5.909e-07
8.06182e-05	1.4505e-06	8.01632e-05	4.86822e-07
8.08743e-05	1.63645e-06	8.04192e-05	5.8162e-07
8.11302e-05	1.22922e-06	8.06753e-05	5.42014e-07
8.13863e-05	1.25274e-06	8.09312e-05	3.33414e-07
8.16423e-05	1.64517e-06	8.11872e-05	3.99262e-07
8.18982e-05	1.40201e-06	8.14432e-05	4.97878e-07
8.21543e-05	1.06714e-06	8.16992e-05	9.20917e-07
8.24102e-05	1.2164e-06	8.19553e-05	1.00974e-06
8.26663e-05	1.65074e-06	8.22112e-05	1.20493e-06
8.29223e-05	1.52495e-06	8.24672e-05	1.05832e-06
8.31782e-05	1.87716e-06	8.27232e-05	1.06913e-06
8.34343e-05	2.07209e-06	8.29792e-05	7.83116e-07
8.36902e-05	2.33062e-06	8.32352e-05	1.07257e-06
8.39463e-05	2.13887e-06	8.34912e-05	1.03281e-06
8.42022e-05	2.06811e-06	8.37473e-05	7.7166e-07
8.44582e-05	2.1781e-06	8.40032e-05	4.44929e-07
8.47143e-05	2.01891e-06	8.42592e-05	7.01883e-07
8.49702e-05	2.34058e-06	8.45152e-05	6.30462e-07
8.52262e-05	1.86865e-06	8.47712e-05	5.62683e-07
8.54822e-05	1.59741e-06	8.50273e-05	9.53552e-07
8.57383e-05	1.78979e-06	8.52832e-05	6.20294e-07
8.59943e-05	1.65922e-06	8.55392e-05	6.46624e-07
8.62502e-05	1.86143e-06	8.57952e-05	7.28879e-07
8.65063e-05	1.82138e-06	8.60512e-05	1.0511e-06
8.67622e-05	9.57311e-07	8.63072e-05	7.97258e-07
8.70182e-05	6.34043e-07	8.65632e-05	7.84737e-07
8.72742e-05	1.5834e-06	8.68193e-05	6.07506e-07
8.75303e-05	1.45129e-06	8.70752e-05	7.30633e-07
8.77862e-05	1.30819e-06	8.73312e-05	1.64886e-07
8.80422e-05	1.16044e-06	8.75872e-05	3.19449e-07
8.82983e-05	1.0214e-06	8.78432e-05	5.72407e-07
8.85542e-05	1.34222e-06	8.80992e-05	5.67567e-07
8.88102e-05	1.55121e-06	8.83552e-05	7.50125e-07
8.90663e-05	1.00631e-06	8.86113e-05	6.87563e-07
8.93223e-05	6.71959e-07	8.88672e-05	7.48727e-07
8.95782e-05	1.05055e-06	8.91232e-05	4.93527e-07
8.98342e-05	1.20206e-06	8.93792e-05	3.69424e-07
9.00903e-05	1.17661e-06	8.96352e-05	5.9756e-07
9.03462e-05	9.6109e-07	8.98913e-05	7.4886e-07
9.06022e-05	1.01728e-06	9.01472e-05	5.08535e-07
9.08583e-05	4.73557e-07	9.04032e-05	3.29262e-07
9.11142e-05	1.16967e-06	9.06592e-05	6.80681e-07
9.13702e-05	1.02102e-06	9.09152e-05	4.49658e-07
9.16262e-05	4.70668e-07	9.11712e-05	7.82139e-08
9.18823e-05	7.65405e-07	9.14272e-05	7.3978e-07
9.21382e-05	2.32242e-07	9.16833e-05	6.16165e-07
9.23942e-05	-1.87236e-08	9.19392e-05	5.46898e-07
9.26503e-05	2.12784e-07	9.21952e-05	4.27768e-07
9.29062e-05	3.67805e-07	9.24512e-05	4.60492e-07
9.31622e-05	8.83462e-07	9.27072e-05	7.89754e-07
9.34183e-05	3.01686e-07	9.29633e-05	5.0143e-07
9.36743e-05	4.42075e-07	9.32192e-05	-7.43731e-09
9.39302e-05	9.21019e-07	9.34752e-05	-7.09764e-08
9.41862e-05	1.12432e-06	9.37312e-05	1.82092e-07
9.44423e-05	1.09775e-06	9.39872e-05	8.9603e-08
9.46982e-05	6.18021e-07	9.42432e-05	1.99919e-07
9.49543e-05	8.37301e-07	9.44992e-05	2.16637e-07
9.52103e-05	7.85487e-07	9.47553e-05	1.03123e-07
9.54662e-05	9.37275e-07	9.50112e-05	1.07808e-07
9.57222e-05	1.17298e-06	9.52672e-05	-1.35936e-07
9.59783e-05	1.28462e-06	9.55232e-05	1.25879e-07
9.62342e-05	9.70787e-07
9.64902e-05	9.01108e-07
9.67463e-05	1.78406e-06
9.70022e-05	1.8823e-06
9.72583e-05	1.89619e-06
9.75142e-05	1.31898e-06
9.77703e-05	1.53845e-06
9.80262e-05	1.45951e-06
9.82823e-05	1.30711e-06
9.85382e-05	1.02468e-06
