# Supplementary material for: Low-bias photoelectrochemical water splitting via mediating trap states and small polaron hopping
Source: Nat Commun. 2022 Oct 20;13:6231. doi: 10.1038/s41467-022-33905-6 (PMC9585101; doi:10.1038/s41467-022-33905-6)
Supplement: Supplementary file 5 — Source Data [file 41467_2022_33905_MOESM5_ESM.zip › Supplementary Figure 7.xlsx]

## Sheet: Figure S7
Potential (VRHE)	Pristine BiVO4	P-BiVO4
0.0489	1.11	0.424
0.0589	1.08	0.431
0.0689	1.09	0.441
0.0789	1.08	0.443
0.0889	1.09	0.44
0.0989	1.09	0.439
0.109	1.09	0.445
0.119	1.1	0.443
0.129	1.12	0.441
0.139	1.15	0.45
0.149	1.18	0.456
0.159	1.21	0.46
0.169	1.24	0.469
0.179	1.29	0.481
0.189	1.35	0.498
0.199	1.42	0.517
0.209	1.49	0.54
0.219	1.58	0.569
0.229	1.68	0.61
0.239	1.78	0.657
0.249	1.92	0.708
0.259	2.07	0.773
0.269	2.24	0.849
0.279	2.42	0.942
0.289	2.61	1.04
0.299	2.8	1.16
0.309	2.99	1.27
0.319	3.18	1.39
0.329	3.38	1.5
0.339	3.53	1.63
0.349	3.68	1.75
0.359	3.83	1.84
0.369	3.98	1.93
0.379	4.12	2.02
0.389	4.24	2.11
0.399	4.35	2.18
0.409	4.45	2.24
0.419	4.56	2.32
0.429	4.67	2.36
0.439	4.76	2.41
0.449	4.82	2.47
0.459	4.9	2.51
0.469	4.96	2.56
0.479	5	2.59
0.489	5.06	2.63
0.499	5.09	2.67
0.509	5.1	2.71
0.519	5.11	2.75
0.529	5.1	2.78
0.539	5.09	2.83
0.549	5.08	2.86
