# Supplementary material for: Low-bias photoelectrochemical water splitting via mediating trap states and small polaron hopping
Source: Nat Commun. 2022 Oct 20;13:6231. doi: 10.1038/s41467-022-33905-6 (PMC9585101; doi:10.1038/s41467-022-33905-6)
Supplement: Supplementary file 5 — Source Data [file 41467_2022_33905_MOESM5_ESM.zip › Supplementary Figure 8.xlsx]

## Sheet: Figure S8
Time (s)	OCP for pristine BiVO4 (VRHE)	OCP for P-BiVO4 (VRHE)
1000	0.45725	0.53975
1000	0.45725	0.53975
1000	0.45725	0.53975
1000	0.45725	0.53975
1000	0.45725	0.53975
1000	0.45725	0.53975
1000	0.45725	0.53975
1000	0.45725	0.53975
1000	0.45725	0.53975
1000	0.45725	0.53975
1000	0.45725	0.53975
1000	0.45725	0.53975
1000	0.45725	0.53975
1000	0.45725	0.53975
1000	0.45725	0.53975
1000	0.45725	0.53975
1000	0.45725	0.53975
1000	0.45725	0.53975
1000	0.45725	0.53975
1000	0.45725	0.53975
1000	0.45725	0.53975
1000	0.45725	0.53975
1000	0.45725	0.53975
1000	0.45725	0.53975
1000	0.45725	0.53975
1000	0.45725	0.53975
1000	0.45725	0.53975
1000	0.45725	0.53975
1000	0.45725	0.53975
1000	0.45725	0.53975
1000	0.45725	0.53975
1000	0.45725	0.53975
1000	0.45725	0.53975
1000	0.45725	0.53975
1000	0.45725	0.53975
1000	0.45725	0.53975
1000	0.45725	0.53975
1000	0.45725	0.53975
1000	0.45725	0.53975
1000	0.45725	0.53975
1000	0.45725	0.53975
1000	0.45725	0.53975
1000	0.45725	0.53975
1000	0.45725	0.53975
1000	0.45725	0.53975
1000	0.45725	0.53975
1000	0.45725	0.53975
1000	0.45725	0.53975
1000	0.45725	0.53975
1000	0.45725	0.53975
1010	0.45725	0.53975
1010	0.45725	0.53975
1010	0.45725	0.53975
1010	0.45725	0.53975
1010	0.45725	0.53975
1010	0.45725	0.53975
1010	0.45725	0.53975
1010	0.45725	0.53975
1010	0.45725	0.53975
1010	0.45725	0.53975
1010	0.45725	0.53975
1010	0.45725	0.53975
1010	0.45725	0.53975
1010	0.45725	0.53975
1010	0.45725	0.53975
1010	0.45725	0.53975
1010	0.45725	0.53975
1010	0.45725	0.53975
1010	0.45725	0.53975
1010	0.45725	0.53975
1010	0.45725	0.53975
1010	0.45725	0.53975
1010	0.45725	0.53975
1010	0.45725	0.53975
1010	0.45725	0.53975
1010	0.45725	0.53975
1010	0.45725	0.53975
1010	0.45725	0.53975
1010	0.45725	0.53975
1010	0.45725	0.53975
1010	0.45725	0.53975
1010	0.45725	0.53975
1010	0.45725	0.53975
1010	0.45725	0.53975
1010	0.45725	0.53975
1010	0.45725	0.53975
1010	0.45725	0.53975
1010	0.45725	0.53975
1010	0.45725	0.53975
1010	0.45725	0.53975
1010	0.45725	0.53975
1010	0.45725	0.53975
1010	0.45725	0.53975
1010	0.45725	0.53975
1010	0.45725	0.53975
1010	0.45725	0.53975
1010	0.45725	0.53975
1010	0.45725	0.53975
1010	0.45725	0.53975
1010	0.45725	0.53975
1010	0.45725	0.53975
1010	0.45725	0.53975
1010	0.45725	0.53975
1010	0.45725	0.53975
1010	0.45725	0.53975
1010	0.45725	0.53975
1010	0.45725	0.53975
1010	0.45725	0.53975
1010	0.45725	0.53975
1010	0.45725	0.53975
1010	0.45975	0.53975
1010	0.45975	0.53975
1010	0.45975	0.53975
1010	0.45975	0.53975
1010	0.45975	0.53975
1010	0.45975	0.53975
1010	0.45975	0.53975
1010	0.45975	0.53975
1010	0.45975	0.53975
1010	0.45975	0.53975
1010	0.45975	0.53975
1010	0.45975	0.53975
1010	0.45975	0.53975
1010	0.45975	0.53975
1010	0.45975	0.53975
1010	0.45975	0.53975
1010	0.45975	0.53975
1010	0.45975	0.53975
1010	0.45975	0.53975
1010	0.45975	0.53975
1010	0.45975	0.53975
1010	0.45975	0.53975
1010	0.45975	0.53975
1010	0.45975	0.53975
1010	0.45975	0.53975
1010	0.45975	0.53975
1010	0.45975	0.53975
1010	0.45975	0.53975
1010	0.45975	0.53975
1010	0.45975	0.53975
1010	0.45975	0.53975
1010	0.45975	0.53975
1010	0.45975	0.53975
1010	0.45975	0.53975
1010	0.45975	0.53975
1010	0.45975	0.53975
1010	0.45975	0.53975
1010	0.45975	0.53975
1010	0.45975	0.53975
1010	0.45975	0.53975
1020	0.45975	0.53975
1020	0.45975	0.53975
1020	0.45975	0.53975
1020	0.45975	0.53975
1020	0.45975	0.53975
1020	0.45975	0.53975
1020	0.45975	0.53975
1020	0.45975	0.53975
1020	0.45975	0.53975
1020	0.45975	0.53975
1020	0.45975	0.53975
1020	0.45975	0.53975
1020	0.45975	0.53975
1020	0.45975	0.53975
1020	0.45975	0.53975
1020	0.45975	0.53975
1020	0.45975	0.53975
1020	0.45975	0.53975
1020	0.45975	0.53975
1020	0.45975	0.53975
1020	0.45975	0.53975
1020	0.45975	0.53975
1020	0.45975	0.53975
1020	0.45975	0.53975
1020	0.45975	0.53975
1020	0.45975	0.53975
1020	0.45975	0.53975
1020	0.45975	0.53975
1020	0.45975	0.54225
1020	0.45975	0.54225
1020	0.45975	0.54225
1020	0.45975	0.54225
1020	0.45975	0.54225
1020	0.45975	0.54225
1020	0.45975	0.54225
1020	0.45975	0.54225
1020	0.45975	0.54225
1020	0.45975	0.54225
1020	0.45975	0.54225
1020	0.45975	0.54225
1020	0.45975	0.54225
1020	0.45975	0.54225
1020	0.45975	0.54225
1020	0.45975	0.54225
1020	0.45975	0.54225
1020	0.45975	0.54225
1020	0.45975	0.54225
1020	0.45975	0.54225
1020	0.45975	0.54225
1020	0.45975	0.54225
1020	0.45975	0.54225
1020	0.45975	0.54225
1020	0.45975	0.54225
1020	0.45975	0.54225
1020	0.45975	0.54225
1020	0.45975	0.54225
1020	0.45975	0.54225
1020	0.45975	0.54225
1020	0.45975	0.54225
1020	0.45975	0.54225
1020	0.45975	0.54225
1020	0.45975	0.54225
1020	0.45975	0.54225
1020	0.45975	0.54225
1020	0.45975	0.54225
1020	0.45975	0.54225
1020	0.45975	0.54225
1020	0.45975	0.54225
1020	0.45975	0.54225
1020	0.45975	0.54225
1020	0.45975	0.54225
1020	0.45975	0.54225
1020	0.45975	0.54225
1020	0.45975	0.54225
1020	0.45975	0.54225
1020	0.45975	0.54225
1020	0.45975	0.54225
1020	0.45975	0.54225
1020	0.45975	0.54225
1020	0.45975	0.54225
1020	0.45975	0.54225
1020	0.45975	0.54225
1020	0.45975	0.54225
1020	0.45975	0.54225
1020	0.45975	0.54225
1020	0.45975	0.54225
1020	0.45975	0.54225
1020	0.45975	0.54225
1020	0.45975	0.54225
1020	0.45975	0.54225
1020	0.45975	0.54225
1020	0.45975	0.54225
1020	0.45975	0.54225
1020	0.45975	0.54225
1020	0.45975	0.54225
1020	0.45975	0.54225
1020	0.45975	0.54225
1020	0.45975	0.54225
1020	0.45975	0.54225
1020	0.45975	0.54225
1030	0.45975	0.54225
1030	0.45975	0.54225
1030	0.45975	0.54225
1030	0.45975	0.54225
1030	0.45975	0.54225
1030	0.45975	0.54225
1030	0.45975	0.54225
1030	0.45975	0.54225
1030	0.45975	0.54225
1030	0.45975	0.54225
1030	0.45975	0.54225
1030	0.45975	0.54225
1030	0.45975	0.54225
1030	0.45975	0.54225
1030	0.45975	0.54225
1030	0.45975	0.54225
1030	0.45975	0.54225
1030	0.45975	0.54225
1030	0.45975	0.54225
1030	0.45975	0.54225
1030	0.45975	0.54225
1030	0.45975	0.54225
1030	0.45975	0.54225
1030	0.45975	0.54225
1030	0.45975	0.54225
1030	0.45975	0.54225
1030	0.45975	0.54225
1030	0.45975	0.54225
1030	0.45975	0.54225
1030	0.45975	0.54225
1030	0.45975	0.54225
1030	0.45975	0.54225
1030	0.45975	0.54225
1030	0.45975	0.54225
1030	0.45975	0.54225
1030	0.45975	0.54225
1030	0.45975	0.54225
1030	0.45975	0.54225
1030	0.45975	0.54225
1030	0.45975	0.54225
1030	0.45975	0.54225
1030	0.46225	0.54225
1030	0.46225	0.54225
1030	0.46225	0.54225
1030	0.46225	0.54225
1030	0.46225	0.54225
1030	0.46225	0.54225
1030	0.46225	0.54225
1030	0.46225	0.54225
1030	0.46225	0.54225
1030	0.46225	0.54225
1030	0.46225	0.54225
1030	0.46225	0.54225
1030	0.46225	0.54225
1030	0.46225	0.54225
1030	0.46225	0.54225
1030	0.46225	0.54225
1030	0.46225	0.54225
1030	0.46225	0.54225
1030	0.46225	0.54225
1030	0.46225	0.54225
1030	0.46225	0.54225
1030	0.46225	0.54225
1030	0.46225	0.54225
1030	0.46225	0.54225
1030	0.46225	0.54225
1030	0.46225	0.54225
1030	0.46225	0.54225
1030	0.46225	0.54225
1030	0.46225	0.54225
1030	0.46225	0.54225
1030	0.46225	0.54225
1030	0.46225	0.54225
1030	0.46225	0.54225
1030	0.46225	0.54225
1030	0.46225	0.54225
1030	0.46225	0.54225
1030	0.46225	0.54225
1030	0.46225	0.54225
1030	0.46225	0.54225
1030	0.46225	0.54225
1030	0.46225	0.54225
1030	0.46225	0.54225
1030	0.46225	0.54225
1030	0.46225	0.54225
1030	0.46225	0.54225
1030	0.46225	0.54225
1030	0.46225	0.54225
1030	0.46225	0.54225
1030	0.46225	0.54225
1030	0.46225	0.54225
1030	0.46225	0.54225
1030	0.46225	0.54225
1030	0.46225	0.54225
1030	0.46225	0.54225
1030	0.46225	0.54225
1030	0.46225	0.54225
1030	0.46225	0.54225
1030	0.46225	0.54225
1030	0.46225	0.54225
1040	0.46225	0.54225
1040	0.46225	0.54225
1040	0.46225	0.54225
1040	0.46225	0.54225
1040	0.46225	0.54225
1040	0.46225	0.54225
1040	0.46225	0.54225
1040	0.46225	0.54225
1040	0.46225	0.54225
1040	0.46225	0.54225
1040	0.46225	0.54225
1040	0.46225	0.54225
1040	0.46225	0.54225
1040	0.46225	0.54225
1040	0.46225	0.54225
1040	0.46225	0.54225
1040	0.46225	0.54225
1040	0.46225	0.54225
1040	0.46225	0.54225
1040	0.46225	0.54225
1040	0.46225	0.54225
1040	0.46225	0.54225
1040	0.46225	0.54225
1040	0.46225	0.54225
1040	0.46225	0.54225
1040	0.46225	0.54225
1040	0.46225	0.54225
1040	0.46225	0.54225
1040	0.46225	0.54225
1040	0.46225	0.54225
1040	0.46225	0.54225
1040	0.46225	0.54225
1040	0.46225	0.54225
1040	0.46225	0.54225
1040	0.46225	0.54225
1040	0.46225	0.54225
1040	0.46225	0.54225
1040	0.46225	0.54225
1040	0.46225	0.54225
1040	0.46225	0.54225
1040	0.46225	0.54225
1040	0.46225	0.54225
1040	0.46225	0.54225
1040	0.46225	0.54225
1040	0.46225	0.54225
1040	0.46225	0.54225
1040	0.46225	0.54225
1040	0.46225	0.54225
1040	0.46225	0.54225
1040	0.46225	0.54225
1040	0.46225	0.54225
1040	0.46225	0.54225
1040	0.46225	0.54225
1040	0.46225	0.54225
1040	0.46225	0.54225
1040	0.46225	0.54225
1040	0.46225	0.54225
1040	0.46225	0.54225
1040	0.46225	0.54225
1040	0.46225	0.54225
1040	0.46225	0.54225
1040	0.46225	0.54225
1040	0.46225	0.54225
1040	0.46225	0.54225
1040	0.46225	0.54225
1040	0.46225	0.54225
1040	0.46225	0.54225
1040	0.46225	0.54225
1040	0.46225	0.54225
1040	0.46225	0.54225
1040	0.46225	0.54225
1040	0.46225	0.54225
1040	0.46225	0.54225
1040	0.46225	0.54225
1040	0.46225	0.54225
1040	0.46225	0.54225
1040	0.46225	0.54225
1040	0.46225	0.54225
1040	0.46225	0.54225
1040	0.46225	0.54225
1040	0.46225	0.54225
1040	0.46225	0.54225
1040	0.46225	0.54225
1040	0.46225	0.54225
1040	0.46225	0.54225
1040	0.46225	0.54225
1040	0.46225	0.54225
1040	0.46225	0.54225
1040	0.46225	0.54225
1040	0.46225	0.54225
1040	0.46225	0.54225
1040	0.46225	0.54225
1040	0.46225	0.54225
1040	0.46225	0.54225
1040	0.46225	0.54225
1040	0.46225	0.54225
1040	0.46225	0.54225
1040	0.46225	0.54225
1040	0.46225	0.54225
1040	0.46225	0.54225
1050	0.46225	0.54225
1050	0.46225	0.54225
1050	0.46225	0.54225
1050	0.46225	0.54225
1050	0.46225	0.54225
1050	0.46225	0.54225
1050	0.46225	0.54225
1050	0.46225	0.54225
1050	0.46225	0.54225
1050	0.46225	0.54475
1050	0.46225	0.54475
1050	0.46225	0.54475
1050	0.46225	0.54475
1050	0.46225	0.54475
1050	0.46225	0.54475
1050	0.46225	0.54475
1050	0.46225	0.54475
1050	0.46225	0.54475
1050	0.46225	0.54475
1050	0.46225	0.54475
1050	0.46225	0.54475
1050	0.46225	0.54475
1050	0.46225	0.54475
1050	0.46225	0.54475
1050	0.46475	0.54475
1050	0.46475	0.54475
1050	0.46475	0.54475
1050	0.46475	0.54475
1050	0.46475	0.54475
1050	0.46475	0.54475
1050	0.46475	0.54475
1050	0.46475	0.54475
1050	0.46475	0.54475
1050	0.46475	0.54475
1050	0.46475	0.54475
1050	0.46475	0.54475
1050	0.46475	0.54475
1050	0.46475	0.54475
1050	0.46475	0.54475
1050	0.46475	0.54475
1050	0.46475	0.54475
1050	0.46475	0.54475
1050	0.46475	0.54475
1050	0.46475	0.54475
1050	0.46475	0.54475
1050	0.46475	0.54475
1050	0.46475	0.54475
1050	0.46475	0.54475
1050	0.46475	0.54475
1050	0.46475	0.54475
1050	0.46475	0.54475
1050	0.46475	0.54475
1050	0.46475	0.54475
1050	0.46475	0.54475
1050	0.46475	0.54475
1050	0.46475	0.54475
1050	0.46475	0.54475
1050	0.46475	0.54475
1050	0.46475	0.54475
1050	0.46475	0.54475
1050	0.46475	0.54475
1050	0.46475	0.54475
1050	0.46475	0.54475
1050	0.46475	0.54475
1050	0.46475	0.54475
1050	0.46475	0.54475
1050	0.46475	0.54475
1050	0.46475	0.54475
1050	0.46475	0.54475
1050	0.46475	0.54475
1050	0.46475	0.54475
1050	0.46475	0.54475
1050	0.46475	0.54475
1050	0.46475	0.54475
1050	0.46475	0.54475
1050	0.46475	0.54475
1050	0.46475	0.54475
1050	0.46475	0.54475
1050	0.46475	0.54475
1050	0.46475	0.54475
1050	0.46475	0.54475
1050	0.46475	0.54475
1050	0.46475	0.54475
1050	0.46475	0.54475
1050	0.46475	0.54475
1050	0.46475	0.54475
1050	0.46475	0.54475
1050	0.46475	0.54475
1050	0.46475	0.54475
1050	0.46475	0.54475
1050	0.46475	0.54475
1050	0.46475	0.54475
1050	0.46475	0.54475
1050	0.46475	0.54475
1050	0.46475	0.54475
1050	0.46475	0.54475
1050	0.46475	0.54475
1050	0.46475	0.54475
1050	0.46475	0.54475
1050	0.46475	0.54475
1060	0.46475	0.54475
1060	0.46475	0.54475
1060	0.46475	0.54475
1060	0.46475	0.54475
1060	0.46475	0.54475
1060	0.46475	0.54475
1060	0.46475	0.54475
1060	0.46475	0.54475
1060	0.46475	0.54475
1060	0.46475	0.54475
1060	0.46475	0.54475
1060	0.46475	0.54475
1060	0.46475	0.54475
1060	0.46475	0.54475
1060	0.46475	0.54475
1060	0.46475	0.54475
1060	0.46475	0.54475
1060	0.46475	0.54475
1060	0.46475	0.54475
1060	0.46475	0.54475
1060	0.46475	0.54475
1060	0.46475	0.54475
1060	0.46475	0.54475
1060	0.46475	0.54475
1060	0.46475	0.54475
1060	0.46475	0.54475
1060	0.46475	0.54475
1060	0.46475	0.54475
1060	0.46475	0.54475
1060	0.46475	0.54475
1060	0.46475	0.54475
1060	0.46475	0.54475
1060	0.46475	0.54475
1060	0.46475	0.54475
1060	0.46475	0.54475
1060	0.46475	0.54475
1060	0.46475	0.54475
1060	0.46475	0.54475
1060	0.46475	0.54475
1060	0.46475	0.54475
1060	0.46475	0.54475
1060	0.46475	0.54475
1060	0.46475	0.54475
1060	0.46475	0.54475
1060	0.46475	0.54475
1060	0.46475	0.54475
1060	0.46475	0.54475
1060	0.46475	0.54475
1060	0.46475	0.54475
1060	0.46475	0.54475
1060	0.46475	0.54475
1060	0.46475	0.54475
1060	0.46475	0.54475
1060	0.46475	0.54475
1060	0.46475	0.54475
1060	0.46475	0.54475
1060	0.46475	0.54475
1060	0.46475	0.54475
1060	0.46475	0.54475
1060	0.46475	0.54475
1060	0.46475	0.54475
1060	0.46475	0.54475
1060	0.46475	0.54475
1060	0.46475	0.54475
1060	0.46475	0.54475
1060	0.46475	0.54475
1060	0.46475	0.54475
1060	0.46475	0.54475
1060	0.46475	0.54475
1060	0.46475	0.54475
1060	0.46475	0.54475
1060	0.46475	0.54475
1060	0.46475	0.54475
1060	0.46475	0.54475
1060	0.46475	0.54475
1060	0.46475	0.54475
1060	0.46475	0.54475
1060	0.46475	0.54475
1060	0.46475	0.54475
1060	0.46475	0.54475
1060	0.46475	0.54475
1060	0.46475	0.54475
1060	0.46475	0.54475
1060	0.46475	0.54475
1060	0.46475	0.54475
1060	0.46475	0.54475
1060	0.46475	0.54475
1060	0.46475	0.54475
1060	0.46475	0.54475
1060	0.46475	0.54475
1060	0.46475	0.54475
1060	0.46475	0.54475
1060	0.46475	0.54475
1060	0.46475	0.54475
1060	0.46475	0.54475
1060	0.46475	0.54475
1060	0.46475	0.54475
1060	0.46475	0.54475
1060	0.46725	0.54475
1060	0.46725	0.54475
1070	0.46725	0.54475
1070	0.46725	0.54475
1070	0.46725	0.54475
1070	0.46725	0.54475
1070	0.46725	0.54475
1070	0.46725	0.54475
1070	0.46725	0.54475
1070	0.46725	0.54475
1070	0.46725	0.54475
1070	0.46725	0.54475
1070	0.46725	0.54475
1070	0.46725	0.54475
1070	0.46725	0.54475
1070	0.46725	0.54475
1070	0.46725	0.54475
1070	0.46725	0.54475
1070	0.46725	0.54475
1070	0.46725	0.54475
1070	0.46725	0.54475
1070	0.46725	0.54475
1070	0.46725	0.54475
1070	0.46725	0.54475
1070	0.46725	0.54475
1070	0.46725	0.54475
1070	0.46725	0.54475
1070	0.46725	0.54475
1070	0.46725	0.54475
1070	0.46725	0.54475
1070	0.46725	0.54475
1070	0.46725	0.54475
1070	0.46725	0.54475
1070	0.46725	0.54475
1070	0.46725	0.54475
1070	0.46725	0.54475
1070	0.46725	0.54475
1070	0.46725	0.54475
1070	0.46725	0.54475
1070	0.46725	0.54475
1070	0.46725	0.54475
1070	0.46725	0.54475
1070	0.46725	0.54475
1070	0.46725	0.54475
1070	0.46725	0.54475
1070	0.46725	0.54475
1070	0.46725	0.54475
1070	0.46725	0.54475
1070	0.46725	0.54475
1070	0.46725	0.54475
1070	0.46725	0.54475
1070	0.46725	0.54475
1070	0.46725	0.54475
1070	0.46725	0.54475
1070	0.46725	0.54475
1070	0.46725	0.54475
1070	0.46725	0.54475
1070	0.46725	0.54475
1070	0.46725	0.54475
1070	0.46725	0.54475
1070	0.46725	0.54475
1070	0.46725	0.54475
1070	0.46725	0.54475
1070	0.46725	0.54475
1070	0.46725	0.54475
1070	0.46725	0.54475
1070	0.46725	0.54725
1070	0.46725	0.54725
1070	0.46725	0.54725
1070	0.46725	0.54725
1070	0.46725	0.54725
1070	0.46725	0.54725
1070	0.46725	0.54725
1070	0.46725	0.54725
1070	0.46725	0.54725
1070	0.46725	0.54725
1070	0.46725	0.54725
1070	0.46725	0.54725
1070	0.46725	0.54725
1070	0.46725	0.54725
1070	0.46725	0.54725
1070	0.46725	0.54725
1070	0.46725	0.54725
1070	0.46725	0.54725
1070	0.46725	0.54725
1070	0.46725	0.54725
1070	0.46725	0.54725
1070	0.46725	0.54725
1070	0.46725	0.54725
1070	0.46725	0.54725
1070	0.46725	0.54725
1070	0.46725	0.54725
1070	0.46725	0.54725
1070	0.46725	0.54725
1070	0.46725	0.54725
1070	0.46725	0.54725
1070	0.46725	0.54725
1070	0.46725	0.54725
1070	0.46725	0.54725
1070	0.46725	0.54725
1070	0.46725	0.54725
1070	0.46725	0.54725
1080	0.46725	0.54725
1080	0.46725	0.54725
1080	0.46725	0.54725
1080	0.46725	0.54725
1080	0.46725	0.54725
1080	0.46725	0.54725
1080	0.46725	0.54725
1080	0.46725	0.54725
1080	0.46725	0.54725
1080	0.46725	0.54725
1080	0.46725	0.54725
1080	0.46725	0.54725
1080	0.46725	0.54725
1080	0.46725	0.54725
1080	0.46725	0.54725
1080	0.46725	0.54725
1080	0.46725	0.54725
1080	0.46725	0.54725
1080	0.46725	0.54725
1080	0.46725	0.54725
1080	0.46725	0.54725
1080	0.46725	0.54725
1080	0.46725	0.54725
1080	0.46725	0.54725
1080	0.46725	0.54725
1080	0.46725	0.54725
1080	0.46725	0.54725
1080	0.46725	0.54725
1080	0.46725	0.54725
1080	0.46725	0.54725
1080	0.46725	0.54725
1080	0.46725	0.54725
1080	0.46725	0.54725
1080	0.46725	0.54725
1080	0.46725	0.54725
1080	0.46725	0.54725
1080	0.46725	0.54725
1080	0.46725	0.54725
1080	0.46725	0.54725
1080	0.46725	0.54725
1080	0.46725	0.54725
1080	0.46725	0.54725
1080	0.46725	0.54725
1080	0.46725	0.54725
1080	0.46725	0.54725
1080	0.46725	0.54725
1080	0.46725	0.54725
1080	0.46725	0.54725
1080	0.46725	0.54725
1080	0.46725	0.54725
1080	0.46725	0.54725
1080	0.46725	0.54725
1080	0.46725	0.54725
1080	0.46725	0.54725
1080	0.46725	0.54725
1080	0.46725	0.54725
1080	0.46725	0.54725
1080	0.46725	0.54725
1080	0.46725	0.54725
1080	0.46725	0.54725
1080	0.46725	0.54725
1080	0.46725	0.54725
1080	0.46725	0.54725
1080	0.46725	0.54725
1080	0.46725	0.54725
1080	0.46725	0.54725
1080	0.46725	0.54725
1080	0.46725	0.54725
1080	0.46725	0.54725
1080	0.46725	0.54725
1080	0.46725	0.54725
1080	0.46725	0.54725
1080	0.46725	0.54725
1080	0.46725	0.54725
1080	0.46725	0.54725
1080	0.46725	0.54725
1080	0.46725	0.54725
1080	0.46725	0.54725
1080	0.46725	0.54725
1080	0.46725	0.54725
1080	0.46725	0.54725
1080	0.46725	0.54725
1080	0.46725	0.54725
1080	0.46725	0.54725
1080	0.46725	0.54725
1080	0.46725	0.54725
1080	0.46725	0.54725
1080	0.46725	0.54725
1080	0.46725	0.54725
1080	0.46725	0.54725
1080	0.46975	0.54725
1080	0.46975	0.54725
1080	0.46975	0.54725
1080	0.46975	0.54725
1080	0.46975	0.54725
1080	0.46975	0.54725
1080	0.46975	0.54725
1080	0.46975	0.54725
1080	0.46975	0.54725
1080	0.46975	0.54725
1090	0.46975	0.54725
1090	0.46975	0.54725
1090	0.46975	0.54725
1090	0.46975	0.54725
1090	0.46975	0.54725
1090	0.46975	0.54725
1090	0.46975	0.54725
1090	0.46975	0.54725
1090	0.46975	0.54725
1090	0.46975	0.54725
1090	0.46975	0.54725
1090	0.46975	0.54725
1090	0.46975	0.54725
1090	0.46975	0.54725
1090	0.46975	0.54725
1090	0.46975	0.54725
1090	0.46975	0.54725
1090	0.46975	0.54725
1090	0.46975	0.54725
1090	0.46975	0.54725
1090	0.46975	0.54725
1090	0.46975	0.54725
1090	0.46975	0.54725
1090	0.46975	0.54725
1090	0.46975	0.54725
1090	0.46975	0.54725
1090	0.46975	0.54725
1090	0.46975	0.54725
1090	0.46975	0.54725
1090	0.46975	0.54725
1090	0.46975	0.54725
1090	0.46975	0.54725
1090	0.46975	0.54725
1090	0.46975	0.54725
1090	0.46975	0.54725
1090	0.46975	0.54725
1090	0.46975	0.54725
1090	0.46975	0.54725
1090	0.46975	0.54725
1090	0.46975	0.54725
1090	0.46975	0.54725
1090	0.46975	0.54725
1090	0.46975	0.54725
1090	0.46975	0.54725
1090	0.46975	0.54725
1090	0.46975	0.54725
1090	0.46975	0.54725
1090	0.46975	0.54725
1090	0.46975	0.54725
1090	0.46975	0.54725
1090	0.46975	0.54725
1090	0.46975	0.54725
1090	0.46975	0.54725
1090	0.46975	0.54725
1090	0.46975	0.54725
1090	0.46975	0.54725
1090	0.46975	0.54725
1090	0.46975	0.54725
1090	0.46975	0.54725
1090	0.46975	0.54725
1090	0.46975	0.54725
1090	0.46975	0.54725
1090	0.46975	0.54725
1090	0.46975	0.54725
1090	0.46975	0.54725
1090	0.46975	0.54725
1090	0.46975	0.54725
1090	0.46975	0.54725
1090	0.46975	0.54725
1090	0.46975	0.54725
1090	0.46975	0.54725
1090	0.46975	0.54725
1090	0.46975	0.54725
1090	0.46975	0.54725
1090	0.46975	0.54725
1090	0.46975	0.54725
1090	0.46975	0.54725
1090	0.46975	0.54725
1090	0.46975	0.54725
1090	0.46975	0.54725
1090	0.46975	0.54725
1090	0.46975	0.54725
1090	0.46975	0.54725
1090	0.46975	0.54725
1090	0.46975	0.54725
1090	0.46975	0.54725
1090	0.46975	0.54725
1090	0.46975	0.54725
1090	0.46975	0.54725
1090	0.46975	0.54725
1090	0.46975	0.54725
1090	0.46975	0.54725
1090	0.46975	0.54725
1090	0.46975	0.54725
1090	0.46975	0.54725
1090	0.46975	0.54725
1090	0.46975	0.54725
1090	0.46975	0.54725
1090	0.46975	0.54725
1090	0.46975	0.54725
1100	0.46975	0.54725
1100	0.46975	0.54725
1100	0.46975	0.54725
1100	0.46975	0.54725
1100	0.46975	0.54725
1100	0.46975	0.54725
1100	0.46975	0.54725
1100	0.46975	0.54725
1100	0.46975	0.54725
1100	0.46975	0.54725
1100	0.46975	0.54725
1100	0.46975	0.54725
1100	0.46975	0.54725
1100	0.46975	0.54725
1100	0.46975	0.54725
1100	0.46975	0.54725
1100	0.46975	0.54725
1100	0.46975	0.54725
1100	0.46975	0.54725
1100	0.46975	0.54725
1100	0.46975	0.54725
1100	0.46975	0.54725
1100	0.46975	0.54725
1100	0.46975	0.54725
1100	0.46975	0.54725
1100	0.46975	0.54725
1100	0.46975	0.54725
1100	0.46975	0.54975
1100	0.46975	0.54975
1100	0.46975	0.54975
1100	0.46975	0.54975
1100	0.46975	0.54975
1100	0.46975	0.54975
1100	0.46975	0.54975
1100	0.46975	0.54975
1100	0.46975	0.54975
1100	0.46975	0.54975
1100	0.46975	0.54975
1100	0.46975	0.54975
1100	0.46975	0.54975
1100	0.46975	0.54975
1100	0.46975	0.54975
1100	0.46975	0.54975
1100	0.46975	0.54975
1100	0.46975	0.54975
1100	0.46975	0.54975
1100	0.46975	0.54975
1100	0.46975	0.54975
1100	0.46975	0.54975
1100	0.46975	0.54975
1100	0.46975	0.54975
1100	0.46975	0.54975
1100	0.46975	0.54975
1100	0.46975	0.54975
1100	0.46975	0.54975
1100	0.46975	0.54975
1100	0.46975	0.54975
1100	0.46975	0.54975
1100	0.46975	0.54975
1100	0.46975	0.54975
1100	0.46975	0.54975
1100	0.46975	0.54975
1100	0.46975	0.54975
1100	0.46975	0.54975
1100	0.46975	0.54975
1100	0.46975	0.54975
1100	0.46975	0.54975
1100	0.46975	0.54975
1100	0.46975	0.54975
1100	0.46975	0.54975
1100	0.46975	0.54975
1100	0.46975	0.54975
1100	0.46975	0.54975
1100	0.46975	0.54975
1100	0.46975	0.54975
1100	0.46975	0.54975
1100	0.46975	0.54975
1100	0.46975	0.54975
1100	0.46975	0.54975
1100	0.46975	0.54975
1100	0.46975	0.54975
1100	0.46975	0.54975
1100	0.46975	0.54975
1100	0.47225	0.54975
1100	0.47225	0.54975
1100	0.47225	0.54975
1100	0.47225	0.54975
1100	0.47225	0.54975
1100	0.47225	0.54975
1100	0.47225	0.54975
1100	0.47225	0.54975
1100	0.47225	0.54975
1100	0.47225	0.54975
1100	0.47225	0.54975
1100	0.47225	0.54975
1100	0.47225	0.54975
1100	0.47225	0.54975
1100	0.47225	0.54975
1100	0.47225	0.54975
1100	0.47225	0.54975
1110	0.47225	0.54975
1110	0.47225	0.54975
1110	0.47225	0.54975
1110	0.47225	0.54975
1110	0.47225	0.54975
1110	0.47225	0.54975
1110	0.47225	0.54975
1110	0.47225	0.54975
1110	0.47225	0.54975
1110	0.47225	0.54975
1110	0.47225	0.54975
1110	0.47225	0.54975
1110	0.47225	0.54975
1110	0.47225	0.54975
1110	0.47225	0.54975
1110	0.47225	0.54975
1110	0.47225	0.54975
1110	0.47225	0.54975
1110	0.47225	0.54975
1110	0.47225	0.54975
1110	0.47225	0.54975
1110	0.47225	0.54975
1110	0.47225	0.54975
1110	0.47225	0.54975
1110	0.47225	0.54975
1110	0.47225	0.54975
1110	0.47225	0.54975
1110	0.47225	0.54975
1110	0.47225	0.54975
1110	0.47225	0.54975
1110	0.47225	0.54975
1110	0.47225	0.54975
1110	0.47225	0.54975
1110	0.47225	0.54975
1110	0.47225	0.54975
1110	0.47225	0.54975
1110	0.47225	0.54975
1110	0.47225	0.54975
1110	0.47225	0.54975
1110	0.47225	0.54975
1110	0.47225	0.54975
1110	0.47225	0.54975
1110	0.47225	0.54975
1110	0.47225	0.54975
1110	0.47225	0.54975
1110	0.47225	0.54975
1110	0.47225	0.54975
1110	0.47225	0.54975
1110	0.47225	0.54975
1110	0.47225	0.54975
1110	0.47225	0.54975
1110	0.47225	0.54975
1110	0.47225	0.54975
1110	0.47225	0.54975
1110	0.47225	0.54975
1110	0.47225	0.54975
1110	0.47225	0.54975
1110	0.47225	0.54975
1110	0.47225	0.54975
1110	0.47225	0.54975
1110	0.47225	0.54975
1110	0.47225	0.54975
1110	0.47225	0.54975
1110	0.47225	0.54975
1110	0.47225	0.54975
1110	0.47225	0.54975
1110	0.47225	0.54975
1110	0.47225	0.54975
1110	0.47225	0.54975
1110	0.47225	0.54975
1110	0.47225	0.54975
1110	0.47225	0.54975
1110	0.47225	0.54975
1110	0.47225	0.54975
1110	0.47225	0.54975
1110	0.47225	0.54975
1110	0.47225	0.54975
1110	0.47225	0.54975
1110	0.47225	0.54975
1110	0.47225	0.54975
1110	0.47225	0.54975
1110	0.47225	0.54975
1110	0.47225	0.54975
1110	0.47225	0.54975
1110	0.47225	0.54975
1110	0.47225	0.54975
1110	0.47225	0.54975
1110	0.47225	0.54975
1110	0.47225	0.54975
1110	0.47225	0.54975
1110	0.47225	0.54975
1110	0.47225	0.54975
1110	0.47225	0.54975
1110	0.47225	0.54975
1110	0.47225	0.54975
1110	0.47225	0.54975
1110	0.47225	0.54975
1110	0.47225	0.54975
1110	0.47225	0.54975
1110	0.47225	0.54975
1120	0.47225	0.54975
1120	0.47225	0.54975
1120	0.47225	0.54975
1120	0.47225	0.54975
1120	0.47225	0.54975
1120	0.47225	0.54975
1120	0.47225	0.54975
1120	0.47225	0.54975
1120	0.47225	0.54975
1120	0.47225	0.54975
1120	0.47225	0.54975
1120	0.47225	0.54975
1120	0.47225	0.54975
1120	0.47225	0.54975
1120	0.47225	0.54975
1120	0.47225	0.54975
1120	0.47225	0.54975
1120	0.47225	0.54975
1120	0.47225	0.54975
1120	0.47225	0.54975
1120	0.47225	0.54975
1120	0.47225	0.54975
1120	0.47225	0.54975
1120	0.47225	0.54975
1120	0.47225	0.54975
1120	0.47225	0.54975
1120	0.47225	0.54975
1120	0.47225	0.54975
1120	0.47225	0.54975
1120	0.47225	0.54975
1120	0.47225	0.54975
1120	0.47225	0.54975
1120	0.47225	0.54975
1120	0.47225	0.54975
1120	0.47225	0.54975
1120	0.47225	0.54975
1120	0.47225	0.54975
1120	0.47225	0.54975
1120	0.47225	0.54975
1120	0.47225	0.54975
1120	0.47225	0.54975
1120	0.47225	0.54975
1120	0.47225	0.54975
1120	0.47225	0.54975
1120	0.47225	0.54975
1120	0.47225	0.54975
1120	0.47225	0.54975
1120	0.47225	0.54975
1120	0.47225	0.54975
1120	0.47225	0.54975
1120	0.47225	0.54975
1120	0.47225	0.54975
1120	0.47225	0.54975
1120	0.47225	0.54975
1120	0.47225	0.54975
1120	0.47225	0.54975
1120	0.47225	0.54975
1120	0.47225	0.54975
1120	0.47225	0.54975
1120	0.47225	0.54975
1120	0.47225	0.54975
1120	0.47225	0.54975
1120	0.47225	0.54975
1120	0.47225	0.54975
1120	0.47225	0.54975
1120	0.47225	0.54975
1120	0.47225	0.54975
1120	0.47225	0.54975
1120	0.47225	0.54975
1120	0.47225	0.54975
1120	0.47225	0.54975
1120	0.47225	0.54975
1120	0.47225	0.54975
1120	0.47225	0.54975
1120	0.47225	0.54975
1120	0.47475	0.54975
1120	0.47475	0.54975
1120	0.47475	0.54975
1120	0.47475	0.54975
1120	0.47475	0.54975
1120	0.47475	0.54975
1120	0.47475	0.54975
1120	0.47475	0.54975
1120	0.47475	0.54975
1120	0.47475	0.54975
1120	0.47475	0.54975
1120	0.47475	0.54975
1120	0.47475	0.54975
1120	0.47475	0.54975
1120	0.47475	0.54975
1120	0.47475	0.54975
1120	0.47475	0.54975
1120	0.47475	0.54975
1120	0.47475	0.54975
1120	0.47475	0.54975
1120	0.47475	0.54975
1120	0.47475	0.54975
1120	0.47475	0.54975
1120	0.47475	0.54975
1120	0.47475	0.54975
1130	0.47475	0.54975
1130	0.47475	0.54975
1130	0.47475	0.54975
1130	0.47475	0.54975
1130	0.47475	0.54975
1130	0.47475	0.54975
1130	0.47475	0.54975
1130	0.47475	0.54975
1130	0.47475	0.55225
1130	0.47475	0.55225
1130	0.47475	0.55225
1130	0.47475	0.55225
1130	0.47475	0.55225
1130	0.47475	0.55225
1130	0.47475	0.55225
1130	0.47475	0.55225
1130	0.47475	0.55225
1130	0.47475	0.55225
1130	0.47475	0.55225
1130	0.47475	0.55225
1130	0.47475	0.55225
1130	0.47475	0.55225
1130	0.47475	0.55225
1130	0.47475	0.55225
1130	0.47475	0.55225
1130	0.47475	0.55225
1130	0.47475	0.55225
1130	0.47475	0.55225
1130	0.47475	0.55225
1130	0.47475	0.55225
1130	0.47475	0.55225
1130	0.47475	0.55225
1130	0.47475	0.55225
1130	0.47475	0.55225
1130	0.47475	0.55225
1130	0.47475	0.55225
1130	0.47475	0.55225
1130	0.47475	0.55225
1130	0.47475	0.55225
1130	0.47475	0.55225
1130	0.47475	0.55225
1130	0.47475	0.55225
1130	0.47475	0.55225
1130	0.47475	0.55225
1130	0.47475	0.55225
1130	0.47475	0.55225
1130	0.47475	0.55225
1130	0.47475	0.55225
1130	0.47475	0.55225
1130	0.47475	0.55225
1130	0.47475	0.55225
1130	0.47475	0.55225
1130	0.47475	0.55225
1130	0.47475	0.55225
1130	0.47475	0.55225
1130	0.47475	0.55225
1130	0.47475	0.55225
1130	0.47475	0.55225
1130	0.47475	0.55225
1130	0.47475	0.55225
1130	0.47475	0.55225
1130	0.47475	0.55225
1130	0.47475	0.55225
1130	0.47475	0.55225
1130	0.47475	0.55225
1130	0.47475	0.55225
1130	0.47475	0.55225
1130	0.47475	0.55225
1130	0.47475	0.55225
1130	0.47475	0.55225
1130	0.47475	0.55225
1130	0.47475	0.55225
1130	0.47475	0.55225
1130	0.47475	0.55225
1130	0.47475	0.55225
1130	0.47475	0.55225
1130	0.47475	0.55225
1130	0.47475	0.55225
1130	0.47475	0.55225
1130	0.47475	0.55225
1130	0.47475	0.55225
1130	0.47475	0.55225
1130	0.47475	0.55225
1130	0.47475	0.55225
1130	0.47475	0.55225
1130	0.47475	0.55225
1130	0.47475	0.55225
1130	0.47475	0.55225
1130	0.47475	0.55225
1130	0.47475	0.55225
1130	0.47475	0.55225
1130	0.47475	0.55225
1130	0.47475	0.55225
1130	0.47475	0.55225
1130	0.47475	0.55225
1130	0.47475	0.55225
1130	0.47475	0.55225
1130	0.47475	0.55225
1130	0.47475	0.55225
1130	0.47475	0.55225
1140	0.47475	0.55225
1140	0.47475	0.55225
1140	0.47475	0.55225
1140	0.47475	0.55225
1140	0.47475	0.55225
1140	0.47475	0.55225
1140	0.47475	0.55225
1140	0.47475	0.55225
1140	0.47475	0.55225
1140	0.47475	0.55225
1140	0.47475	0.55225
1140	0.47475	0.55225
1140	0.47475	0.55225
1140	0.47475	0.55225
1140	0.47475	0.55225
1140	0.47475	0.55225
1140	0.47475	0.55225
1140	0.47475	0.55225
1140	0.47475	0.55225
1140	0.47475	0.55225
1140	0.47475	0.55225
1140	0.47475	0.55225
1140	0.47475	0.55225
1140	0.47475	0.55225
1140	0.47475	0.55225
1140	0.47475	0.55225
1140	0.47475	0.55225
1140	0.47475	0.55225
1140	0.47475	0.55225
1140	0.47475	0.55225
1140	0.47475	0.55225
1140	0.47475	0.55225
1140	0.47475	0.55225
1140	0.47475	0.55225
1140	0.47475	0.55225
1140	0.47475	0.55225
1140	0.47475	0.55225
1140	0.47475	0.55225
1140	0.47475	0.55225
1140	0.47475	0.55225
1140	0.47475	0.55225
1140	0.47475	0.55225
1140	0.47475	0.55225
1140	0.47475	0.55225
1140	0.47475	0.55225
1140	0.47475	0.55225
1140	0.47475	0.55225
1140	0.47475	0.55225
1140	0.47475	0.55225
1140	0.47475	0.55225
1140	0.47475	0.55225
1140	0.47475	0.55225
1140	0.47475	0.55225
1140	0.47475	0.55225
1140	0.47475	0.55225
1140	0.47475	0.55225
1140	0.47475	0.55225
1140	0.47475	0.55225
1140	0.47475	0.55225
1140	0.47475	0.55225
1140	0.47475	0.55225
1140	0.47475	0.55225
1140	0.47725	0.55225
1140	0.47725	0.55225
1140	0.47725	0.55225
1140	0.47725	0.55225
1140	0.47725	0.55225
1140	0.47725	0.55225
1140	0.47725	0.55225
1140	0.47725	0.55225
1140	0.47725	0.55225
1140	0.47725	0.55225
1140	0.47725	0.55225
1140	0.47725	0.55225
1140	0.47725	0.55225
1140	0.47725	0.55225
1140	0.47725	0.55225
1140	0.47725	0.55225
1140	0.47725	0.55225
1140	0.47725	0.55225
1140	0.47725	0.55225
1140	0.47725	0.55225
1140	0.47725	0.55225
1140	0.47725	0.55225
1140	0.47725	0.55225
1140	0.47725	0.55225
1140	0.47725	0.55225
1140	0.47725	0.55225
1140	0.47725	0.55225
1140	0.47725	0.55225
1140	0.47725	0.55225
1140	0.47725	0.55225
1140	0.47725	0.55225
1140	0.47725	0.55225
1140	0.47725	0.55225
1140	0.47725	0.55225
1140	0.47725	0.55225
1140	0.47725	0.55225
1140	0.47725	0.55225
1140	0.47725	0.55225
1150	0.47725	0.55225
1150	0.47725	0.55225
1150	0.47725	0.55225
1150	0.47725	0.55225
1150	0.47725	0.55225
1150	0.47725	0.55225
1150	0.47725	0.55225
1150	0.47725	0.55225
1150	0.47725	0.55225
1150	0.47725	0.55225
1150	0.47725	0.55225
1150	0.47725	0.55225
1150	0.47725	0.55225
1150	0.47725	0.55225
1150	0.47725	0.55225
1150	0.47725	0.55225
1150	0.47725	0.55225
1150	0.47725	0.55225
1150	0.47725	0.55225
1150	0.47725	0.55225
1150	0.47725	0.55225
1150	0.47725	0.55225
1150	0.47725	0.55225
1150	0.47725	0.55225
1150	0.47725	0.55225
1150	0.47725	0.55225
1150	0.47725	0.55225
1150	0.47725	0.55225
1150	0.47725	0.55225
1150	0.47725	0.55225
1150	0.47725	0.55225
1150	0.47725	0.55225
1150	0.47725	0.55225
1150	0.47725	0.55225
1150	0.47725	0.55225
1150	0.47725	0.55225
1150	0.47725	0.55225
1150	0.47725	0.55225
1150	0.47725	0.55225
1150	0.47725	0.55225
1150	0.47725	0.55225
1150	0.47725	0.55225
1150	0.47725	0.55225
1150	0.47725	0.55225
1150	0.47725	0.55225
1150	0.47725	0.55225
1150	0.47725	0.55225
1150	0.47725	0.55225
1150	0.47725	0.55225
1150	0.47725	0.55225
1150	0.47725	0.55225
1150	0.47725	0.55225
1150	0.47725	0.55225
1150	0.47725	0.55225
1150	0.47725	0.55225
1150	0.47725	0.55225
1150	0.47725	0.55225
1150	0.47725	0.55225
1150	0.47725	0.55225
1150	0.47725	0.55225
1150	0.47725	0.55225
1150	0.47725	0.55225
1150	0.47725	0.55225
1150	0.47725	0.55225
1150	0.47725	0.55225
1150	0.47725	0.55225
1150	0.47725	0.55225
1150	0.47725	0.55225
1150	0.47725	0.55225
1150	0.47725	0.55225
1150	0.47725	0.55225
1150	0.47725	0.55225
1150	0.47725	0.55225
1150	0.47725	0.55225
1150	0.47725	0.55225
1150	0.47725	0.55225
1150	0.47725	0.55225
1150	0.47725	0.55225
1150	0.47725	0.55225
1150	0.47725	0.55225
1150	0.47725	0.55225
1150	0.47725	0.55225
1150	0.47725	0.55225
1150	0.47725	0.55225
1150	0.47725	0.55225
1150	0.47725	0.55225
1150	0.47725	0.55225
1150	0.47725	0.55225
1150	0.47725	0.55225
1150	0.47725	0.55225
1150	0.47725	0.55225
1150	0.47725	0.55225
1150	0.47725	0.55225
1150	0.47725	0.55225
1150	0.47725	0.55225
1150	0.47725	0.55225
1150	0.47725	0.55225
1150	0.47725	0.55225
1150	0.47725	0.55225
1150	0.47725	0.55225
1160	0.47725	0.55225
1160	0.47725	0.55225
1160	0.47725	0.55225
1160	0.47725	0.55225
1160	0.47725	0.55225
1160	0.47725	0.55225
1160	0.47725	0.55225
1160	0.47725	0.55225
1160	0.47725	0.55225
1160	0.47725	0.55225
1160	0.47725	0.55225
1160	0.47725	0.55225
1160	0.47725	0.55225
1160	0.47725	0.55225
1160	0.47725	0.55225
1160	0.47725	0.55225
1160	0.47725	0.55225
1160	0.47725	0.55225
1160	0.47725	0.55225
1160	0.47725	0.55225
1160	0.47725	0.55225
1160	0.47725	0.55225
1160	0.47725	0.55225
1160	0.47725	0.55225
1160	0.47725	0.55225
1160	0.47725	0.55225
1160	0.47725	0.55225
1160	0.47725	0.55225
1160	0.47725	0.55225
1160	0.47725	0.55225
1160	0.47725	0.55225
1160	0.47725	0.55225
1160	0.47725	0.55225
1160	0.47725	0.55225
1160	0.47725	0.55225
1160	0.47725	0.55225
1160	0.47725	0.55225
1160	0.47725	0.55225
1160	0.47975	0.55225
1160	0.47975	0.55225
1160	0.47975	0.55225
1160	0.47975	0.55225
1160	0.47975	0.55225
1160	0.47975	0.55225
1160	0.47975	0.55225
1160	0.47975	0.55225
1160	0.47975	0.55225
1160	0.47975	0.55225
1160	0.47975	0.55225
1160	0.47975	0.55225
1160	0.47975	0.55225
1160	0.47975	0.55225
1160	0.47975	0.55225
1160	0.47975	0.55225
1160	0.47975	0.55225
1160	0.47975	0.55225
1160	0.47975	0.55225
1160	0.47975	0.55225
1160	0.47975	0.55475
1160	0.47975	0.55475
1160	0.47975	0.55475
1160	0.47975	0.55475
1160	0.47975	0.55475
1160	0.47975	0.55475
1160	0.47975	0.55475
1160	0.47975	0.55475
1160	0.47975	0.55475
1160	0.47975	0.55475
1160	0.47975	0.55475
1160	0.47975	0.55475
1160	0.47975	0.55475
1160	0.47975	0.55475
1160	0.47975	0.55475
1160	0.47975	0.55475
1160	0.47975	0.55475
1160	0.47975	0.55475
1160	0.47975	0.55475
1160	0.47975	0.55475
1160	0.47975	0.55475
1160	0.47975	0.55475
1160	0.47975	0.55475
1160	0.47975	0.55475
1160	0.47975	0.55475
1160	0.47975	0.55475
1160	0.47975	0.55475
1160	0.47975	0.55475
1160	0.47975	0.55475
1160	0.47975	0.55475
1160	0.47975	0.55475
1160	0.47975	0.55475
1160	0.47975	0.55475
1160	0.47975	0.55475
1160	0.47975	0.55475
1160	0.47975	0.55475
1160	0.47975	0.55475
1160	0.47975	0.55475
1160	0.47975	0.55475
1160	0.47975	0.55475
1160	0.47975	0.55475
1160	0.47975	0.55475
1170	0.47975	0.55475
1170	0.47975	0.55475
1170	0.47975	0.55475
1170	0.47975	0.55475
1170	0.47975	0.55475
1170	0.47975	0.55475
1170	0.47975	0.55475
1170	0.47975	0.55475
1170	0.47975	0.55475
1170	0.47975	0.55475
1170	0.47975	0.55475
1170	0.47975	0.55475
1170	0.47975	0.55475
1170	0.47975	0.55475
1170	0.47975	0.55475
1170	0.47975	0.55475
1170	0.47975	0.55475
1170	0.47975	0.55475
1170	0.47975	0.55475
1170	0.47975	0.55475
1170	0.47975	0.55475
1170	0.47975	0.55475
1170	0.47975	0.55475
1170	0.47975	0.55475
1170	0.47975	0.55475
1170	0.47975	0.55475
1170	0.47975	0.55475
1170	0.47975	0.55475
1170	0.47975	0.55475
1170	0.47975	0.55475
1170	0.47975	0.55475
1170	0.47975	0.55475
1170	0.47975	0.55475
1170	0.47975	0.55475
1170	0.47975	0.55475
1170	0.47975	0.55475
1170	0.47975	0.55475
1170	0.47975	0.55475
1170	0.47975	0.55475
1170	0.47975	0.55475
1170	0.47975	0.55475
1170	0.47975	0.55475
1170	0.47975	0.55475
1170	0.47975	0.55475
1170	0.47975	0.55475
1170	0.47975	0.55475
1170	0.47975	0.55475
1170	0.47975	0.55475
1170	0.47975	0.55475
1170	0.47975	0.55475
1170	0.47975	0.55475
1170	0.47975	0.55475
1170	0.47975	0.55475
1170	0.47975	0.55475
1170	0.47975	0.55475
1170	0.47975	0.55475
1170	0.47975	0.55475
1170	0.47975	0.55475
1170	0.47975	0.55475
1170	0.47975	0.55475
1170	0.47975	0.55475
1170	0.47975	0.55475
1170	0.47975	0.55475
1170	0.47975	0.55475
1170	0.47975	0.55475
1170	0.47975	0.55475
1170	0.47975	0.55475
1170	0.47975	0.55475
1170	0.47975	0.55475
1170	0.47975	0.55475
1170	0.47975	0.55475
1170	0.47975	0.55475
1170	0.47975	0.55475
1170	0.47975	0.55475
1170	0.47975	0.55475
1170	0.47975	0.55475
1170	0.47975	0.55475
1170	0.47975	0.55475
1170	0.47975	0.55475
1170	0.47975	0.55475
1170	0.47975	0.55475
1170	0.47975	0.55475
1170	0.47975	0.55475
1170	0.47975	0.55475
1170	0.47975	0.55475
1170	0.47975	0.55475
1170	0.47975	0.55475
1170	0.47975	0.55475
1170	0.47975	0.55475
1170	0.47975	0.55475
1170	0.47975	0.55475
1170	0.47975	0.55475
1170	0.47975	0.55475
1170	0.47975	0.55475
1170	0.47975	0.55475
1170	0.47975	0.55475
1170	0.47975	0.55475
1170	0.47975	0.55475
1170	0.47975	0.55475
1170	0.47975	0.55475
1180	0.47975	0.55475
1180	0.47975	0.55475
1180	0.47975	0.55475
1180	0.47975	0.55475
1180	0.47975	0.55475
1180	0.47975	0.55475
1180	0.47975	0.55475
1180	0.47975	0.55475
1180	0.47975	0.55475
1180	0.47975	0.55475
1180	0.47975	0.55475
1180	0.47975	0.55475
1180	0.47975	0.55475
1180	0.47975	0.55475
1180	0.47975	0.55475
1180	0.47975	0.55475
1180	0.47975	0.55475
1180	0.47975	0.55475
1180	0.47975	0.55475
1180	0.47975	0.55475
1180	0.47975	0.55475
1180	0.47975	0.55475
1180	0.47975	0.55475
1180	0.47975	0.55475
1180	0.47975	0.55475
1180	0.47975	0.55475
1180	0.47975	0.55475
1180	0.47975	0.55475
1180	0.47975	0.55475
1180	0.48225	0.55475
1180	0.48225	0.55475
1180	0.48225	0.55475
1180	0.48225	0.55475
1180	0.48225	0.55475
1180	0.48225	0.55475
1180	0.48225	0.55475
1180	0.48225	0.55475
1180	0.48225	0.55475
1180	0.48225	0.55475
1180	0.48225	0.55475
1180	0.48225	0.55475
1180	0.48225	0.55475
1180	0.48225	0.55475
1180	0.48225	0.55475
1180	0.48225	0.55475
1180	0.48225	0.55475
1180	0.48225	0.55475
1180	0.48225	0.55475
1180	0.48225	0.55475
1180	0.48225	0.55475
1180	0.48225	0.55475
1180	0.48225	0.55475
1180	0.48225	0.55475
1180	0.48225	0.55475
1180	0.48225	0.55475
1180	0.48225	0.55475
1180	0.48225	0.55475
1180	0.48225	0.55475
1180	0.48225	0.55475
1180	0.48225	0.55475
1180	0.48225	0.55475
1180	0.48225	0.55475
1180	0.48225	0.55475
1180	0.48225	0.55475
1180	0.48225	0.55475
1180	0.48225	0.55475
1180	0.48225	0.55475
1180	0.48225	0.55475
1180	0.48225	0.55475
1180	0.48225	0.55475
1180	0.48225	0.55475
1180	0.48225	0.55475
1180	0.48225	0.55475
1180	0.48225	0.55475
1180	0.48225	0.55475
1180	0.48225	0.55475
1180	0.48225	0.55475
1180	0.48225	0.55475
1180	0.48225	0.55475
1180	0.48225	0.55475
1180	0.48225	0.55475
1180	0.48225	0.55475
1180	0.48225	0.55475
1180	0.48225	0.55475
1180	0.48225	0.55475
1180	0.48225	0.55475
1180	0.48225	0.55475
1180	0.48225	0.55475
1180	0.48225	0.55475
1180	0.48225	0.55475
1180	0.48225	0.55475
1180	0.48225	0.55475
1180	0.48225	0.55475
1180	0.48225	0.55475
1180	0.48225	0.55475
1180	0.48225	0.55475
1180	0.48225	0.55475
1180	0.48225	0.55475
1180	0.48225	0.55475
1180	0.48225	0.55475
1190	0.48225	0.55475
1190	0.48225	0.55475
1190	0.48225	0.55475
1190	0.48225	0.55475
1190	0.48225	0.55475
1190	0.48225	0.55475
1190	0.48225	0.55475
1190	0.48225	0.55475
1190	0.48225	0.55475
1190	0.48225	0.55475
1190	0.48225	0.55475
1190	0.48225	0.55475
1190	0.48225	0.55475
1190	0.48225	0.55475
1190	0.48225	0.55475
1190	0.48225	0.55475
1190	0.48225	0.55475
1190	0.48225	0.55475
1190	0.48225	0.55475
1190	0.48225	0.55475
1190	0.48225	0.55475
1190	0.48225	0.55475
1190	0.48225	0.55475
1190	0.48225	0.55475
1190	0.48225	0.55475
1190	0.48225	0.55475
1190	0.48225	0.55475
1190	0.48225	0.55475
1190	0.48225	0.55475
1190	0.48225	0.55475
1190	0.48225	0.55475
1190	0.48225	0.55475
1190	0.48225	0.55475
1190	0.48225	0.55475
1190	0.48225	0.55475
1190	0.48225	0.55475
1190	0.48225	0.55475
1190	0.48225	0.55475
1190	0.48225	0.55475
1190	0.48225	0.55475
1190	0.48225	0.55475
1190	0.48225	0.55475
1190	0.48225	0.55475
1190	0.48225	0.55475
1190	0.48225	0.55475
1190	0.48225	0.55475
1190	0.48225	0.55475
1190	0.48225	0.55475
1190	0.48225	0.55475
1190	0.48225	0.55475
1190	0.48225	0.55475
1190	0.48225	0.55475
1190	0.48225	0.55475
1190	0.48225	0.55475
1190	0.48225	0.55475
1190	0.48225	0.55475
1190	0.48225	0.55475
1190	0.48225	0.55475
1190	0.48225	0.55475
1190	0.48225	0.55475
1190	0.48225	0.55475
1190	0.48225	0.55475
1190	0.48225	0.55475
1190	0.48225	0.55475
1190	0.48225	0.55475
1190	0.48225	0.55475
1190	0.48225	0.55475
1190	0.48225	0.55475
1190	0.48225	0.55475
1190	0.48225	0.55475
1190	0.48225	0.55475
1190	0.48225	0.55475
1190	0.48225	0.55475
1190	0.48225	0.55475
1190	0.48225	0.55475
1190	0.48225	0.55475
1190	0.48225	0.55475
1190	0.48225	0.55475
1190	0.48225	0.55475
1190	0.48225	0.55475
1190	0.48225	0.55475
1190	0.48225	0.55475
1190	0.48225	0.55475
1190	0.48225	0.55475
1190	0.48225	0.55475
1190	0.48225	0.55475
1190	0.48225	0.55475
1190	0.48225	0.55475
1190	0.48225	0.55475
1190	0.48225	0.55475
1190	0.48225	0.55475
1190	0.48225	0.55475
1190	0.48225	0.55475
1190	0.48225	0.55475
1190	0.48225	0.55475
1190	0.48225	0.55475
1190	0.48225	0.55475
1190	0.48225	0.55475
1190	0.48225	0.55475
1190	0.48225	0.55475
1200	0.48225	0.55475
1200	0.48225	0.55475
1200	0.48225	0.55475
1200	0.48225	0.55475
1200	0.48225	0.55475
1200	0.48225	0.55475
1200	0.48225	0.55475
1200	0.48225	0.55475
1200	0.48225	0.55475
1200	0.48225	0.55475
1200	0.48225	0.55475
1200	0.48225	0.55475
1200	0.48225	0.55475
1200	0.48225	0.55475
1200	0.48225	0.55475
1200	0.48225	0.55475
1200	0.48225	0.55475
1200	0.48225	0.55475
1200	0.48225	0.55475
1200	0.48225	0.55475
1200	0.48225	0.55475
1200	0.48475	0.55475
1200	0.48475	0.55475
1200	0.48475	0.55475
1200	0.48475	0.55475
1200	0.48475	0.55475
1200	0.48475	0.55475
1200	0.48475	0.55475
1200	0.48475	0.55475
1200	0.48475	0.55475
1200	0.48475	0.55475
1200	0.48475	0.55475
1200	0.48475	0.55475
1200	0.48475	0.55475
1200	0.48475	0.55725
1200	0.48475	0.55475
1200	0.48475	0.55725
1200	0.48475	0.55725
1200	0.48475	0.55725
1200	0.48475	0.55725
1200	0.48475	0.55725
1200	0.48475	0.55725
1200	0.48475	0.55725
1200	0.48475	0.55725
1200	0.48475	0.55725
1200	0.48475	0.55725
1200	0.48475	0.55725
1200	0.48475	0.55725
1200	0.48475	0.55725
[truncated: 15,851 more rows]
