# Supplementary material for: Low-bias photoelectrochemical water splitting via mediating trap states and small polaron hopping
Source: Nat Commun. 2022 Oct 20;13:6231. doi: 10.1038/s41467-022-33905-6 (PMC9585101; doi:10.1038/s41467-022-33905-6)
Supplement: Supplementary file 5 — Source Data [file 41467_2022_33905_MOESM5_ESM.zip › Supplementary Figure 9.xlsx]

## Sheet: Figure S9a
			Opoor
def name	charge		fnv corrected
bi	0		2.84652
bi	1		2.64034
bi	2		-0.177589
int	0		4.23252
int	1		2.57672
int	2		1.06287
int	3		-1.62073
int	4		-1.94442
int	5		-3.25057
o	-1		6.86499
o	0		5.70753
v	0		-1.59143

## Sheet: Figure S9b
			Orich
def name	charge		fnv corrected
bi	0		4.59784
bi	1		4.39165
bi	2		1.57373
int	0		9.53475
int	1		7.87895
int	2		6.3651
int	3		3.68151
int	4		3.35781
int	5		2.05166
o	-1		14.2881
o	0		13.1307
v	0		-1.22185
